# Supplementary material for: The Influence of Synaptic Size on AMPA Receptor Activation: A Monte Carlo Model
Source: PLoS One. 2015 Jun 24;10(6):e0130924. doi: 10.1371/journal.pone.0130924 (PMC4479604; doi:10.1371/journal.pone.0130924)
Supplement: S1 Dataset — This package contains the experimental data used as basis for the analysis presented in the paper. (ZIP) [file pone.0130924.s001.zip › S1 Simulation data/training/1383_11485_395_616.csv]

time	AMPA.O.mean	AMPA.O.stdev
0.0	0.0	0.0
1e-06	0.0	0.0
2e-06	0.04	0.20591260282
3e-06	0.2	0.451663591625
4e-06	0.44	0.643739077577
5e-06	0.798	0.877038197572
6e-06	1.254	1.06465205584
7e-06	1.742	1.24717119915
8e-06	2.306	1.47795940404
9e-06	2.988	1.6540423211
1e-05	3.766	1.87169548805
1.1e-05	4.53	2.06327409716
1.2e-05	5.354	2.19651633274
1.3e-05	6.186	2.28810052227
1.4e-05	7.048	2.47097065948
1.5e-05	7.996	2.57914404406
1.6e-05	8.9	2.73970801364
1.7e-05	9.904	2.82962612371
1.8e-05	10.93	3.04780248704
1.9e-05	12.014	3.2258028458
2e-05	13.022	3.42483809836
2.1e-05	14.04	3.55223873072
2.2e-05	15.078	3.64580800372
2.3e-05	16.12	3.68586489172
2.4e-05	17.254	3.8638690454
2.5e-05	18.304	3.98341361146
2.6e-05	19.38	4.05260410107
2.7e-05	20.486	4.20259491267
2.8e-05	21.522	4.27568895033
2.9e-05	22.564	4.38017168613
3e-05	23.616	4.41503612669
3.1e-05	24.606	4.52402077802
3.2e-05	25.58	4.58733037834
3.3e-05	26.582	4.73405492152
3.4e-05	27.674	4.92582216488
3.5e-05	28.6	5.01597448159
3.6e-05	29.54	5.14396734049
3.7e-05	30.398	5.20149939921
3.8e-05	31.382	5.27106023491
3.9e-05	32.37	5.33826750922
4e-05	33.156	5.43172753367
4.1e-05	34.064	5.52556820608
4.2e-05	34.848	5.71951886088
4.3e-05	35.708	5.8568537629
4.4e-05	36.45	5.90216062133
4.5e-05	37.298	5.97370873076
4.6e-05	38.03	5.90669958606
4.7e-05	38.752	5.93687594615
4.8e-05	39.434	6.11012634894
4.9e-05	40.198	6.06026369063
5e-05	40.914	6.20214511278
5.1e-05	41.65	6.20769683538
5.2e-05	42.28	6.22202539371
5.3e-05	42.876	6.23735713263
5.4e-05	43.478	6.33131234421
5.5e-05	44.04	6.37105956651
5.6e-05	44.558	6.3861284046
5.7e-05	45.094	6.35682027432
5.8e-05	45.57	6.49161767204
5.9e-05	46.07	6.46042568257
6e-05	46.596	6.39818599292
6.1e-05	46.938	6.48553436503
6.2e-05	47.34	6.61032525675
6.3e-05	47.826	6.59300568785
6.4e-05	48.2	6.497384089
6.5e-05	48.58	6.48934511334
6.6e-05	48.968	6.48097029773
6.7e-05	49.296	6.48971370709
6.8e-05	49.582	6.53018192702
6.9e-05	49.876	6.61941266277
7e-05	50.252	6.6690701001
7.1e-05	50.594	6.6622191498
7.2e-05	50.938	6.69433760726
7.3e-05	51.294	6.80173242637
7.4e-05	51.56	6.81163710131
7.5e-05	51.72	6.71666583954
7.6e-05	52.126	6.74937952704
7.7e-05	52.366	6.76964134944
7.8e-05	52.654	6.77866388015
7.9e-05	52.968	6.85587164407
8e-05	53.252	6.81179095393
8.1e-05	53.486	6.93612312463
8.2e-05	53.734	7.01079481942
8.3e-05	53.898	7.04724031093
8.4e-05	54.03	7.16638681624
8.5e-05	54.178	7.11577936701
8.6e-05	54.336	7.11948762201
8.7e-05	54.502	7.05790308803
8.8e-05	54.664	7.11189876193
8.9e-05	54.874	7.14969397947
9e-05	54.988	7.11560650964
9.1e-05	55.088	7.09677786041
9.2e-05	55.224	7.05023574074
9.3e-05	55.31	7.06299511539
9.4e-05	55.48	7.02293385986
9.5e-05	55.464	6.92738796373
9.6e-05	55.556	6.97845713607
9.7e-05	55.65	7.02449286426
9.8e-05	55.794	7.0616969632
9.9e-05	55.894	7.13573850418
0.0001	55.88	7.28241718113
0.000101	55.964	7.3257562067
0.000102	55.97	7.31198331508
0.000103	56.098	7.39813462976
0.000104	56.136	7.36080865123
0.000105	56.176	7.34036947299
0.000106	56.154	7.36683677028
0.000107	56.138	7.42475292518
0.000108	56.186	7.4134610001
0.000109	56.164	7.3237356588
0.00011	56.154	7.25605154337
0.000111	56.144	7.14333703531
0.000112	56.14	7.08832843483
0.000113	56.148	7.01955098279
0.000114	56.142	7.05449048479
0.000115	56.172	7.06840972214
0.000116	56.264	7.07547199839
0.000117	56.31	7.0878699198
0.000118	56.318	7.12410527716
0.000119	56.308	7.06548908427
0.00012	56.242	7.05913847435
0.000121	56.342	7.01634064167
0.000122	56.21	6.98068048259
0.000123	56.076	6.94652603824
0.000124	56.06	7.0194301763
0.000125	56.076	7.03208532371
0.000126	56.02	7.05319785629
0.000127	55.92	7.02435762188
0.000128	55.898	7.07160490978
0.000129	55.868	7.11832676968
0.00013	55.716	7.08486725352
0.000131	55.75	7.12625427556
0.000132	55.702	7.22282465522
0.000133	55.658	7.30157763774
0.000134	55.608	7.33691597335
0.000135	55.46	7.35230576078
0.000136	55.372	7.39280839735
0.000137	55.372	7.46817353842
0.000138	55.292	7.46021018471
0.000139	55.24	7.41177441643
0.00014	55.102	7.34517501493
0.000141	55.102	7.28118094817
0.000142	55.056	7.27247303192
0.000143	54.986	7.23973784056
0.000144	54.92	7.30709244502
0.000145	54.87	7.27688807115
0.000146	54.784	7.19231145043
0.000147	54.712	7.20451636128
0.000148	54.708	7.20157871581
0.000149	54.61	7.1129389144
0.00015	54.538	7.05808444268
0.000151	54.46	7.05949006657
0.000152	54.308	7.06831917785
0.000153	54.26	7.13108687368
0.000154	54.232	7.1995955442
0.000155	54.176	7.19284533408
0.000156	54.102	7.13523622594
0.000157	53.966	7.12859340964
0.000158	53.898	7.13691782214
0.000159	53.774	7.11244852354
0.00016	53.59	7.096048196
0.000161	53.536	7.03681064119
0.000162	53.468	7.04591910257
0.000163	53.4	7.04584984228
0.000164	53.348	7.0244498717
0.000165	53.332	7.04370470704
0.000166	53.128	7.00882415245
0.000167	53.032	6.99821234316
0.000168	52.93	6.97288319133
0.000169	52.834	6.9586237145
0.00017	52.738	6.98636930029
0.000171	52.588	7.00273203828
0.000172	52.536	7.01004308118
0.000173	52.47	6.98234201397
0.000174	52.308	6.97661350513
0.000175	52.178	6.88870931307
0.000176	52.016	6.91836281211
0.000177	51.978	6.89184416539
0.000178	51.816	6.94306445311
0.000179	51.668	6.90780544022
0.00018	51.624	6.94482713968
0.000181	51.492	6.99699478348
0.000182	51.398	6.97449611083
0.000183	51.212	6.8876016145
0.000184	51.096	6.87217461943
0.000185	50.976	6.808775514
0.000186	50.876	6.82792970087
0.000187	50.752	6.7878196794
0.000188	50.592	6.82916803132
0.000189	50.428	6.81621713269
0.00019	50.37	6.76646879842
0.000191	50.264	6.69584229205
0.000192	50.164	6.6661161106
0.000193	50.084	6.62457123141
0.000194	50.01	6.61618470117
0.000195	49.926	6.65856771386
0.000196	49.812	6.61004205735
0.000197	49.68	6.63578179268
0.000198	49.544	6.63807682993
0.000199	49.452	6.67140884671
0.0002	49.31	6.64634486015
0.000201	49.192	6.72332774748
0.000202	49.084	6.74395610899
0.000203	48.946	6.74085187495
0.000204	48.958	6.82204045722
0.000205	48.86	6.76582589194
0.000206	48.772	6.72309571552
0.000207	48.702	6.72586024238
0.000208	48.606	6.74913061068
0.000209	48.542	6.72192204656
0.00021	48.422	6.73349211034
0.000211	48.3	6.75085179811
0.000212	48.202	6.6715212658
0.000213	48.156	6.59360781363
0.000214	48.032	6.47880976723
0.000215	47.89	6.5441500594
0.000216	47.808	6.52986492969
0.000217	47.65	6.52437736493
0.000218	47.406	6.61643136441
0.000219	47.33	6.6778065261
0.00022	47.228	6.67742585133
0.000221	47.046	6.57296614931
0.000222	46.97	6.52266050013
0.000223	46.878	6.45965293185
0.000224	46.688	6.39926995836
0.000225	46.522	6.43626568749
0.000226	46.44	6.40018749725
0.000227	46.266	6.44416356093
0.000228	46.13	6.40726930915
0.000229	46.03	6.42690438703
0.00023	45.926	6.39284944293
0.000231	45.876	6.36809422041
0.000232	45.748	6.33786210011
0.000233	45.622	6.345007171
0.000234	45.476	6.42755194456
0.000235	45.464	6.43464870836
0.000236	45.24	6.44658048891
0.000237	45.108	6.45850880622
0.000238	45.01	6.40264788974
0.000239	44.96	6.4161047373
0.00024	44.87	6.44368683286
0.000241	44.772	6.40125112771
0.000242	44.716	6.39056679802
0.000243	44.638	6.45034541711
0.000244	44.504	6.50553487424
0.000245	44.422	6.47208745306
0.000246	44.254	6.46262206848
0.000247	44.202	6.45454847375
0.000248	44.036	6.56709250734
0.000249	43.934	6.53189436534
0.00025	43.866	6.47209734167
0.000251	43.764	6.4878581982
0.000252	43.674	6.429908553
0.000253	43.538	6.40535369827
0.000254	43.446	6.36671689334
0.000255	43.268	6.34225322736
0.000256	43.132	6.30099801619
0.000257	42.992	6.28298782428
0.000258	42.998	6.2818783815
0.000259	42.874	6.25604699471
0.00026	42.7	6.2509199323
0.000261	42.648	6.23154041951
0.000262	42.502	6.2014511205
0.000263	42.388	6.10978362956
0.000264	42.276	6.07353472041
0.000265	42.234	6.07085199951
0.000266	42.204	6.10035933368
0.000267	42.16	6.07407606143
0.000268	41.92	6.00479808153
0.000269	41.84	5.95469562614
0.00027	41.754	6.02905332536
0.000271	41.66	6.03990066143
0.000272	41.532	5.98673333296
0.000273	41.378	5.94534406069
0.000274	41.222	5.91309698889
0.000275	41.126	5.94122243314
0.000276	41.006	5.93278720333
0.000277	40.932	5.97221700878
0.000278	40.818	5.90329365693
0.000279	40.748	5.91138697769
0.00028	40.652	5.84558773777
0.000281	40.616	5.91511149515
0.000282	40.51	5.89965253214
0.000283	40.422	5.90829213902
0.000284	40.252	5.90088942449
0.000285	40.136	5.85504090507
0.000286	40.092	5.91468815746
0.000287	39.952	5.86904557829
0.000288	39.748	5.87881756818
0.000289	39.658	5.88158448039
0.00029	39.556	5.88717793174
0.000291	39.48	5.85334092634
0.000292	39.388	5.97640828592
0.000293	39.216	5.95595030201
0.000294	39.126	5.98883327536
0.000295	38.98	5.96050333445
0.000296	38.908	5.96921569387
0.000297	38.83	5.93877933586
0.000298	38.714	5.98232429746
0.000299	38.646	5.96763638302
0.0003	38.504	5.96305156778
0.000301	38.428	5.94212217983
0.000302	38.332	5.88742524369
0.000303	38.204	5.92810121371
0.000304	38.112	5.95344068586
0.000305	37.922	5.90659936004
0.000306	37.84	5.86637878082
0.000307	37.76	5.90545510524
0.000308	37.622	5.90720881635
0.000309	37.474	5.8989256649
0.00031	37.378	5.94870708642
0.000311	37.306	5.90257265944
0.000312	37.282	5.86604432305
0.000313	37.164	5.85398189269
0.000314	37.09	5.86019624245
0.000315	36.98	5.85077772608
0.000316	36.83	5.85398155105
0.000317	36.746	5.83107914541
0.000318	36.716	5.85212303357
0.000319	36.608	5.83972054126
0.00032	36.574	5.88392080164
0.000321	36.478	5.91147325123
0.000322	36.43	5.90161842209
0.000323	36.346	5.89731159089
0.000324	36.296	5.94948602822
0.000325	36.234	5.9574528114
0.000326	36.118	5.97896947642
0.000327	36.082	6.04874168733
0.000328	36.0	6.06794858251
0.000329	35.92	6.04099329581
0.00033	35.824	5.97536810582
0.000331	35.702	5.90772341939
0.000332	35.624	5.96008590542
0.000333	35.534	6.01804320357
0.000334	35.458	6.04154251826
0.000335	35.294	6.06923092327
0.000336	35.2	6.01098993511
0.000337	35.18	6.01262006117
0.000338	35.058	5.95370775232
0.000339	34.924	5.95400906953
0.00034	34.876	5.9548823666
0.000341	34.81	5.88675632246
0.000342	34.72	5.80944059269
0.000343	34.666	5.86535966502
0.000344	34.526	5.81904837581
0.000345	34.406	5.83002264147
0.000346	34.346	5.81362915914
0.000347	34.238	5.76032603244
0.000348	34.154	5.74302045965
0.000349	34.05	5.68783790205
0.00035	33.974	5.65838528204
0.000351	33.872	5.66070808292
0.000352	33.73	5.62575328289
0.000353	33.686	5.63270840715
0.000354	33.572	5.63567351787
0.000355	33.462	5.64770360412
0.000356	33.292	5.62660963636
0.000357	33.178	5.59842084878
0.000358	33.124	5.61325431457
0.000359	33.03	5.53977436364
0.00036	32.974	5.58688857952
0.000361	32.85	5.54684595063
0.000362	32.804	5.58726981629
0.000363	32.812	5.56099415572
0.000364	32.67	5.49955452741
0.000365	32.556	5.52511212556
0.000366	32.44	5.5236220001
0.000367	32.316	5.52305567598
0.000368	32.228	5.46369984534
0.000369	32.158	5.43921281069
0.00037	32.064	5.49289577545
0.000371	31.948	5.48865156482
0.000372	31.862	5.55364348874
0.000373	31.89	5.48651984413
0.000374	31.806	5.44723452772
0.000375	31.692	5.48936571928
0.000376	31.556	5.49425736565
0.000377	31.468	5.41710033136
0.000378	31.416	5.3687004014
0.000379	31.392	5.33163539639
0.00038	31.322	5.31096187145
0.000381	31.224	5.32407963877
0.000382	31.142	5.37455449316
0.000383	31.136	5.38493305437
0.000384	31.02	5.32612429446
0.000385	30.9	5.40684751033
0.000386	30.836	5.40195372065
0.000387	30.774	5.38246449129
0.000388	30.716	5.26909328063
0.000389	30.634	5.31940259804
0.00039	30.528	5.31763255594
0.000391	30.518	5.3323236961
0.000392	30.474	5.2795192963
0.000393	30.38	5.31070616773
0.000394	30.294	5.25771471269
0.000395	30.232	5.29397544384
0.000396	30.194	5.29002495268
0.000397	30.11	5.29319374291
0.000398	30.074	5.19158203248
0.000399	30.028	5.18451694953
0.0004	29.986	5.18900799768
0.000401	29.906	5.17311936843
0.000402	29.826	5.22835767713
0.000403	29.732	5.25434829451
0.000404	29.526	5.25141161975
0.000405	29.486	5.25602549461
0.000406	29.424	5.25092601357
0.000407	29.292	5.26485859259
0.000408	29.232	5.24119986263
0.000409	29.166	5.25418347605
0.00041	29.076	5.25986919989
0.000411	28.976	5.16753558285
0.000412	28.918	5.14385808513
0.000413	28.826	5.16098091452
0.000414	28.732	5.13109890764
0.000415	28.692	5.11362259069
0.000416	28.64	5.10591813487
0.000417	28.576	5.10883783262
0.000418	28.506	5.10626712971
0.000419	28.456	5.08252535655
0.00042	28.374	5.07800393856
0.000421	28.326	5.12169151746
0.000422	28.236	5.08569601923
0.000423	28.164	5.10696622272
0.000424	28.038	5.08847285539
0.000425	27.926	5.05336759003
0.000426	27.854	5.04704705744
0.000427	27.834	5.00663999105
0.000428	27.748	5.00884178229
0.000429	27.626	5.04600079271
0.00043	27.578	5.02353620471
0.000431	27.488	5.05982766505
0.000432	27.476	5.06255113554
0.000433	27.408	5.05979604332
0.000434	27.334	5.03174363417
0.000435	27.262	5.04671734893
0.000436	27.184	5.0689391395
0.000437	27.156	5.04971920011
0.000438	27.048	5.02848844087
0.000439	26.994	5.03169593676
0.00044	26.932	5.01949957665
0.000441	26.816	4.99821408105
0.000442	26.782	4.97619091274
0.000443	26.71	4.93537232638
0.000444	26.674	4.9152542152
0.000445	26.612	4.93086767212
0.000446	26.556	4.97019758159
0.000447	26.532	4.90764464891
0.000448	26.398	4.89403677959
0.000449	26.288	4.89459456952
0.00045	26.284	4.88214543003
0.000451	26.18	4.81701152168
0.000452	26.096	4.82522372538
0.000453	25.988	4.79414809951
0.000454	25.9	4.77891201007
0.000455	25.86	4.77748888015
0.000456	25.784	4.74187136055
0.000457	25.76	4.77560467376
0.000458	25.614	4.78758853704
0.000459	25.59	4.78099362058
0.00046	25.54	4.80587140902
0.000461	25.492	4.79561633161
0.000462	25.43	4.84944326702
0.000463	25.336	4.86241750573
0.000464	25.308	4.83457712732
0.000465	25.3	4.8590122453
0.000466	25.222	4.87408617076
0.000467	25.068	4.85997695468
0.000468	24.992	4.84395871163
0.000469	25.0	4.83114893167
0.00047	24.876	4.85887065068
0.000471	24.782	4.86851887128
0.000472	24.768	4.78979916072
0.000473	24.712	4.78968224416
0.000474	24.688	4.80777037721
0.000475	24.602	4.84640031363
0.000476	24.506	4.89223507203
0.000477	24.454	4.9063106302
0.000478	24.302	4.91678716237
0.000479	24.174	4.93879782943
0.00048	24.124	4.93281096334
0.000481	24.062	4.94390088897
0.000482	24.008	4.94569873729
0.000483	23.942	4.90210526203
0.000484	23.882	4.89040652707
0.000485	23.866	4.90306475584
0.000486	23.818	4.79216819404
0.000487	23.72	4.76461960706
0.000488	23.602	4.732821146
0.000489	23.526	4.71522258223
0.00049	23.42	4.70017020968
0.000491	23.382	4.71678661803
0.000492	23.382	4.69936974498
0.000493	23.274	4.71157341023
0.000494	23.2	4.64585837064
0.000495	23.162	4.59997347818
0.000496	23.094	4.54193394932
0.000497	23.048	4.53097075691
0.000498	22.982	4.53978810078
0.000499	22.886	4.50521963948
0.0005	22.824	4.51940527061
0.000501	22.756	4.50249530816
0.000502	22.684	4.54138128767
0.000503	22.662	4.55804300111
0.000504	22.652	4.54388556194
0.000505	22.57	4.57527048381
0.000506	22.524	4.5927577772
0.000507	22.48	4.56131559969
0.000508	22.47	4.54236722426
0.000509	22.41	4.56441672068
0.00051	22.372	4.55956313697
0.000511	22.316	4.4989047556
0.000512	22.266	4.54128219779
0.000513	22.202	4.51942429962
0.000514	22.092	4.53646734806
0.000515	22.02	4.55231809082
0.000516	21.956	4.57406427589
0.000517	21.91	4.54333577892
0.000518	21.838	4.49752776534
0.000519	21.784	4.50614513748
0.00052	21.738	4.46019685664
0.000521	21.71	4.43507609856
0.000522	21.64	4.36559274326
0.000523	21.632	4.33965159892
0.000524	21.588	4.35594490323
0.000525	21.47	4.34845949734
0.000526	21.428	4.36678554546
0.000527	21.366	4.34603773569
0.000528	21.344	4.40200681508
0.000529	21.328	4.3336377329
0.00053	21.33	4.33971197201
0.000531	21.284	4.35744695894
0.000532	21.194	4.31420490937
0.000533	21.18	4.30622804784
0.000534	21.122	4.32748379546
0.000535	21.11	4.36553547689
0.000536	21.046	4.35934444613
0.000537	20.976	4.35516061702
0.000538	20.954	4.30811838277
0.000539	20.864	4.31619091329
0.00054	20.816	4.29629421711
0.000541	20.754	4.30598235017
0.000542	20.746	4.30365937314
0.000543	20.706	4.29552837262
0.000544	20.62	4.26703644231
0.000545	20.616	4.24458996842
0.000546	20.504	4.30743357465
0.000547	20.46	4.34055296017
0.000548	20.418	4.29782223923
0.000549	20.39	4.30324296316
0.00055	20.314	4.33305942724
0.000551	20.23	4.37733937455
0.000552	20.204	4.34446590503
0.000553	20.164	4.33417858423
0.000554	20.062	4.33199215142
0.000555	20.044	4.3148654672
0.000556	19.96	4.35963301208
0.000557	19.88	4.34391528463
0.000558	19.806	4.27835996616
0.000559	19.754	4.27708826189
0.00056	19.644	4.2616034541
0.000561	19.628	4.25177798103
0.000562	19.568	4.22958343102
0.000563	19.552	4.25244588443
0.000564	19.496	4.24993929368
0.000565	19.442	4.26926644753
0.000566	19.41	4.30370770383
0.000567	19.352	4.29232990344
0.000568	19.304	4.33261860772
0.000569	19.266	4.3330409645
0.00057	19.196	4.29715999237
0.000571	19.092	4.31179034741
0.000572	19.046	4.33911096885
0.000573	18.928	4.30427880138
0.000574	18.896	4.31847009947
0.000575	18.866	4.38817091736
0.000576	18.76	4.32462715156
0.000577	18.76	4.29073420291
0.000578	18.734	4.2936283025
0.000579	18.678	4.26688598395
0.00058	18.638	4.25240590725
0.000581	18.632	4.19768698214
0.000582	18.584	4.17982583369
0.000583	18.54	4.14637190807
0.000584	18.512	4.1257552036
0.000585	18.464	4.15219267376
0.000586	18.424	4.164159459
0.000587	18.376	4.19173281591
0.000588	18.358	4.2196961976
0.000589	18.27	4.17960524452
0.00059	18.252	4.12607513262
0.000591	18.182	4.11592954264
0.000592	18.106	4.1384494681
0.000593	18.062	4.09806734937
0.000594	18.0	4.07038081756
0.000595	17.906	4.08817367537
0.000596	17.82	4.10799221031
0.000597	17.848	4.18866279378
0.000598	17.844	4.17799760651
0.000599	17.816	4.1744633188
0.0006	17.756	4.19052073137
0.000601	17.706	4.17798563904
0.000602	17.74	4.18334794154
0.000603	17.702	4.15369666683
0.000604	17.632	4.08810175999
0.000605	17.58	4.09873151109
0.000606	17.55	4.09871931218
0.000607	17.488	4.04497910996
0.000608	17.432	4.05183612699
0.000609	17.318	4.10717372411
0.00061	17.234	4.03921328974
0.000611	17.206	4.00444303243
0.000612	17.19	3.9922299533
0.000613	17.084	3.99211021892
0.000614	17.066	3.98467614744
0.000615	17.05	3.99643591216
0.000616	17.03	4.02356806827
0.000617	16.988	4.04027919827
0.000618	16.968	4.0446230974
0.000619	16.878	4.05254438594
0.00062	16.84	4.03464992286
0.000621	16.798	4.02805114168
0.000622	16.678	4.01027629971
0.000623	16.592	3.9971910137
0.000624	16.556	4.02478123629
0.000625	16.522	4.00917896832
0.000626	16.472	4.05033529476
0.000627	16.436	4.0311169668
0.000628	16.416	4.03174205524
0.000629	16.326	4.01194765669
0.00063	16.314	3.99592342269
0.000631	16.27	4.02108194395
0.000632	16.18	3.97084373906
0.000633	16.164	3.94627723304
0.000634	16.094	3.90808955885
0.000635	16.078	3.87606965882
0.000636	16.046	3.89562369846
0.000637	16.024	3.94859772578
0.000638	15.99	3.93317937552
0.000639	15.922	3.91508824932
0.00064	15.904	3.91238852876
0.000641	15.856	3.90118751151
0.000642	15.814	3.91502286073
0.000643	15.708	3.90726707559
0.000644	15.644	3.87366286607
0.000645	15.586	3.82081195559
0.000646	15.556	3.83547441655
0.000647	15.54	3.83723859044
0.000648	15.466	3.86637349463
0.000649	15.364	3.88117301856
0.00065	15.332	3.92145075195
0.000651	15.332	3.93722948277
0.000652	15.334	3.91847470325
0.000653	15.238	3.94934880708
0.000654	15.208	3.94166665257
0.000655	15.244	3.94112471257
0.000656	15.228	3.89101734769
0.000657	15.168	3.86313033692
0.000658	15.15	3.84753167628
0.000659	15.144	3.82089832369
0.00066	15.066	3.82696276439
0.000661	15.036	3.83388888728
0.000662	14.986	3.83481472825
0.000663	15.006	3.81496579277
0.000664	14.926	3.79954260405
0.000665	14.898	3.80993385769
0.000666	14.842	3.79855709448
0.000667	14.814	3.80518120462
0.000668	14.786	3.78843028179
0.000669	14.764	3.77787029952
0.00067	14.698	3.74203099934
0.000671	14.646	3.711156693
0.000672	14.606	3.70981994172
0.000673	14.552	3.72012042816
0.000674	14.518	3.79231802464
0.000675	14.482	3.78439902759
0.000676	14.504	3.74352561097
0.000677	14.482	3.76001010637
0.000678	14.436	3.79129318307
0.000679	14.4	3.82779309786
0.00068	14.378	3.88575809849
0.000681	14.352	3.87041289787
0.000682	14.346	3.84893283911
0.000683	14.274	3.82347015158
0.000684	14.224	3.80023999242
0.000685	14.212	3.80145445849
0.000686	14.17	3.75940154812
0.000687	14.164	3.72090096616
0.000688	14.136	3.7144991587
0.000689	14.106	3.68819251124
0.00069	14.074	3.6634033357
0.000691	14.024	3.66979890457
0.000692	13.96	3.66584233158
0.000693	13.894	3.67079882314
0.000694	13.82	3.65507865852
0.000695	13.78	3.64466733736
0.000696	13.7	3.64389901068
0.000697	13.658	3.66456491278
0.000698	13.636	3.67471141724
0.000699	13.604	3.66813085917
0.0007	13.544	3.60944095394
0.000701	13.458	3.53726391438
0.000702	13.428	3.52601985247
0.000703	13.356	3.53231708656
0.000704	13.308	3.56105826967
0.000705	13.27	3.54247088908
0.000706	13.24	3.59366108586
0.000707	13.224	3.56676660296
0.000708	13.18	3.54338820905
0.000709	13.14	3.54632203839
0.00071	13.094	3.54304445357
0.000711	13.04	3.52737863009
0.000712	13.004	3.50542208585
0.000713	12.936	3.50027198943
0.000714	12.928	3.52119525162
0.000715	12.894	3.5052480654
0.000716	12.896	3.49931193237
0.000717	12.91	3.48911163479
0.000718	12.838	3.46464370463
0.000719	12.816	3.43775275434
0.00072	12.824	3.4247662694
0.000721	12.806	3.40886550043
0.000722	12.78	3.46346647161
0.000723	12.756	3.42410046582
0.000724	12.696	3.42864171357
0.000725	12.646	3.42237987371
0.000726	12.61	3.45049271844
0.000727	12.602	3.43505400249
0.000728	12.548	3.43681480444
0.000729	12.502	3.46092415404
0.00073	12.482	3.45277801198
0.000731	12.45	3.45420034161
0.000732	12.42	3.4524773714
0.000733	12.382	3.41702736307
0.000734	12.386	3.44862349351
0.000735	12.404	3.44743150766
0.000736	12.358	3.44526283468
0.000737	12.386	3.47174365413
0.000738	12.336	3.45587962753
0.000739	12.304	3.46808073724
0.00074	12.246	3.4160626458
0.000741	12.198	3.42677632769
0.000742	12.176	3.44049763842
0.000743	12.13	3.41073305904
0.000744	12.09	3.41436670555
0.000745	12.054	3.40104160516
0.000746	12.046	3.43393127479
0.000747	12.064	3.47100907518
0.000748	11.988	3.48135835558
0.000749	11.97	3.48038790941
0.00075	11.954	3.47503726599
0.000751	11.932	3.52921747701
0.000752	11.896	3.51357140243
0.000753	11.844	3.50708768068
0.000754	11.794	3.48246521878
0.000755	11.776	3.46205488114
0.000756	11.692	3.4405139151
0.000757	11.63	3.4636830109
0.000758	11.6	3.45079700939
0.000759	11.576	3.44154383962
0.00076	11.57	3.403689175
0.000761	11.58	3.41461564455
0.000762	11.548	3.37693588923
0.000763	11.542	3.36158236549
0.000764	11.48	3.36
0.000765	11.454	3.37340836544
0.000766	11.424	3.37938219206
0.000767	11.424	3.3799739644
0.000768	11.402	3.36101115738
0.000769	11.364	3.3845980559
0.00077	11.33	3.44805742412
0.000771	11.304	3.44957736542
0.000772	11.26	3.4164894263
0.000773	11.23	3.43410832677
0.000774	11.15	3.40169075608
0.000775	11.154	3.42670162109
0.000776	11.106	3.43085470401
0.000777	11.07	3.4364371084
0.000778	11.022	3.43475122826
0.000779	10.966	3.4206496459
0.00078	10.918	3.44198721671
0.000781	10.904	3.46508066284
0.000782	10.862	3.45354252906
0.000783	10.82	3.40992668543
0.000784	10.8	3.44034881952
0.000785	10.786	3.39355330001
0.000786	10.758	3.38281480427
0.000787	10.732	3.37819123201
0.000788	10.704	3.35266819116
0.000789	10.678	3.32600601322
0.00079	10.678	3.32179409356
0.000791	10.632	3.33115235317
0.000792	10.61	3.29634646237
0.000793	10.58	3.27835324515
0.000794	10.568	3.26578872556
0.000795	10.55	3.28260567233
0.000796	10.528	3.27798962781
0.000797	10.482	3.29388463672
0.000798	10.448	3.30019635779
0.000799	10.432	3.30293445288
0.0008	10.44	3.33022521761
0.000801	10.39	3.33495127401
0.000802	10.356	3.33365625103
0.000803	10.322	3.38737597559
0.000804	10.292	3.34764633735
0.000805	10.254	3.36117300953
0.000806	10.244	3.36161627792
0.000807	10.19	3.34393480798
0.000808	10.19	3.35229771948
0.000809	10.14	3.32872347905
0.00081	10.186	3.36443219578
0.000811	10.142	3.34930380826
0.000812	10.116	3.2818506974
0.000813	10.11	3.29695313888
0.000814	10.068	3.25935208285
0.000815	10.018	3.23197710388
0.000816	9.98	3.20493369666
0.000817	9.992	3.21619899882
0.000818	9.956	3.22956096087
0.000819	9.922	3.21308512181
0.00082	9.892	3.21501726278
0.000821	9.804	3.20836157563
0.000822	9.758	3.21176524671
0.000823	9.736	3.23145539966
0.000824	9.704	3.24659575556
0.000825	9.694	3.19380087044
0.000826	9.676	3.1898313435
0.000827	9.648	3.15659563454
0.000828	9.65	3.17104083859
0.000829	9.602	3.15144347879
0.00083	9.572	3.1395566566
0.000831	9.558	3.13027730401
0.000832	9.548	3.14574251966
0.000833	9.534	3.15671411439
0.000834	9.476	3.14538137592
0.000835	9.42	3.11441808369
0.000836	9.37	3.1017898059
0.000837	9.324	3.06513033981
0.000838	9.242	3.06389229576
0.000839	9.256	3.06308080207
0.00084	9.232	3.05845974307
0.000841	9.18	3.07759646478
0.000842	9.156	3.08020518797
0.000843	9.134	3.09128516963
0.000844	9.144	3.0768919383
0.000845	9.126	3.06824444919
0.000846	9.102	3.0475557419
0.000847	9.066	3.05182633844
0.000848	9.038	3.03126310306
0.000849	9.012	3.01195219086
0.00085	8.948	2.98484438455
0.000851	8.97	3.00883698462
0.000852	8.984	3.02386243073
0.000853	8.97	3.01282259684
0.000854	8.918	3.01185590625
0.000855	8.9	3.0189402114
0.000856	8.846	3.03616270974
0.000857	8.848	3.04908117307
0.000858	8.844	3.0145752603
0.000859	8.798	3.03136866778
0.00086	8.786	3.02327702998
0.000861	8.774	3.01179746995
0.000862	8.736	3.00171684208
0.000863	8.716	2.99254807814
0.000864	8.654	2.98768873881
0.000865	8.648	3.04106823337
0.000866	8.594	3.02078863875
0.000867	8.568	3.01087628441
0.000868	8.57	3.02871259779
0.000869	8.546	3.00996411939
0.00087	8.54	3.02198610189
0.000871	8.506	3.00964516181
0.000872	8.444	3.02768294245
0.000873	8.444	3.01112337841
0.000874	8.444	3.01112337841
0.000875	8.392	2.98434850512
0.000876	8.364	2.97649189483
0.000877	8.34	2.96856867867
0.000878	8.346	2.91792460492
0.000879	8.334	2.91932252415
0.00088	8.32	2.93148426569
0.000881	8.284	2.93109945242
0.000882	8.236	2.91003505134
0.000883	8.18	2.87603894271
0.000884	8.18	2.89337173554
0.000885	8.17	2.89639431017
0.000886	8.176	2.89430889851
0.000887	8.184	2.9137851671
0.000888	8.158	2.89292861993
0.000889	8.136	2.92600478469
0.00089	8.136	2.92258515701
0.000891	8.108	2.88657859758
0.000892	8.086	2.90974294397
0.000893	8.046	2.88442091242
0.000894	8.01	2.87435210091
0.000895	7.992	2.86564757079
0.000896	7.952	2.88196044386
0.000897	7.912	2.88309833339
0.000898	7.878	2.89950271598
0.000899	7.898	2.87186281009
0.0009	7.876	2.84053234447
0.000901	7.854	2.82430239174
0.000902	7.856	2.79915415796
0.000903	7.834	2.83803523586
0.000904	7.822	2.84012605354
0.000905	7.84	2.83732268168
0.000906	7.854	2.84687267014
0.000907	7.796	2.84857578449
0.000908	7.792	2.89080196485
0.000909	7.74	2.84471439691
0.00091	7.758	2.86276719277
0.000911	7.756	2.84894085583
0.000912	7.766	2.87040833332
0.000913	7.748	2.84473127026
0.000914	7.714	2.84327346557
0.000915	7.706	2.81559301036
0.000916	7.692	2.78588154809
0.000917	7.676	2.78119111174
0.000918	7.678	2.80041354089
0.000919	7.666	2.80043639456
0.00092	7.64	2.78969532387
0.000921	7.614	2.78513985286
0.000922	7.592	2.76288544822
0.000923	7.556	2.7681878549
0.000924	7.56	2.78035968896
0.000925	7.516	2.75422293942
0.000926	7.478	2.7715547983
0.000927	7.462	2.77786896739
0.000928	7.446	2.76099329952
0.000929	7.408	2.8095437352
0.00093	7.392	2.81253195537
0.000931	7.334	2.79042004007
0.000932	7.328	2.77063458435
0.000933	7.34	2.72990842337
0.000934	7.308	2.70575978239
0.000935	7.3	2.73166615823
0.000936	7.258	2.71577539572
0.000937	7.234	2.72823092864
0.000938	7.188	2.68787202076
0.000939	7.172	2.65224734895
0.00094	7.17	2.68199552572
0.000941	7.112	2.66222763865
0.000942	7.084	2.66250708919
0.000943	7.07	2.66253638473
0.000944	7.058	2.6553033725
0.000945	7.062	2.63099904979
0.000946	7.05	2.63581107062
0.000947	7.042	2.63519183362
0.000948	7.036	2.62653840634
0.000949	7.002	2.62564201673
0.00095	6.974	2.6323609175
0.000951	6.96	2.62038165159
0.000952	6.938	2.60809432345
0.000953	6.91	2.62866886465
0.000954	6.854	2.62691530126
0.000955	6.804	2.61717099174
0.000956	6.794	2.59760736063
0.000957	6.786	2.58460906135
0.000958	6.738	2.59487109506
0.000959	6.728	2.61419509601
0.00096	6.694	2.64884201114
0.000961	6.702	2.63764971139
0.000962	6.69	2.64384190148
0.000963	6.688	2.64322832915
0.000964	6.686	2.64639452841
0.000965	6.682	2.63151591293
0.000966	6.638	2.60978083371
0.000967	6.62	2.60453450735
0.000968	6.6	2.60614658068
0.000969	6.57	2.57858488323
0.00097	6.586	2.56019608624
0.000971	6.544	2.54245235944
0.000972	6.536	2.5613871242
0.000973	6.48	2.56390327431
0.000974	6.49	2.58648410009
0.000975	6.496	2.60575977404
0.000976	6.482	2.57559235905
0.000977	6.474	2.5731933468
0.000978	6.486	2.59110092432
0.000979	6.474	2.60640058318
0.00098	6.428	2.61396556978
0.000981	6.39	2.58880281211
0.000982	6.372	2.60184857361
0.000983	6.336	2.60213450844
0.000984	6.34	2.56834577111
0.000985	6.33	2.56302555586
0.000986	6.32	2.54825430442
0.000987	6.304	2.53290031387
0.000988	6.304	2.51705860083
0.000989	6.284	2.50026878555
0.00099	6.256	2.49689086666
0.000991	6.246	2.4934883196
0.000992	6.218	2.48726275251
0.000993	6.198	2.48007983742
0.000994	6.196	2.48869122231
0.000995	6.162	2.48188557351
0.000996	6.098	2.44221129307
0.000997	6.104	2.43252625885
0.000998	6.088	2.46905974006
0.000999	6.062	2.44502678922
0.001	6.048	2.45798616758
0.001001	6.006	2.44744029549
0.001002	5.998	2.44008114619
0.001003	6.012	2.45761184893
0.001004	5.996	2.46007804754
0.001005	5.976	2.47212944645
0.001006	6.012	2.47625846793
0.001007	5.986	2.46288529981
0.001008	5.99	2.48392834035
0.001009	5.968	2.48092240911
0.00101	5.952	2.46773094157
0.001011	5.954	2.45272990767
0.001012	5.96	2.45161171477
0.001013	5.934	2.45308866534
0.001014	5.902	2.47878922057
0.001015	5.898	2.49551517727
0.001016	5.864	2.50788835477
0.001017	5.842	2.48777732122
0.001018	5.828	2.45731886413
0.001019	5.816	2.43190131379
0.00102	5.816	2.42448839964
0.001021	5.82	2.41735392527
0.001022	5.804	2.4061554397
0.001023	5.794	2.41982726656
0.001024	5.778	2.42006528838
0.001025	5.742	2.41649249947
0.001026	5.736	2.42781877413
0.001027	5.714	2.42326308931
0.001028	5.684	2.4041930039
0.001029	5.688	2.40305139354
0.00103	5.68	2.39783235444
0.001031	5.65	2.37476314608
0.001032	5.61	2.37779309445
0.001033	5.574	2.37076443368
0.001034	5.572	2.39516513001
0.001035	5.544	2.39417292609
0.001036	5.532	2.39185618297
0.001037	5.536	2.39096298591
0.001038	5.516	2.39201672235
0.001039	5.502	2.4203297296
0.00104	5.476	2.42763753472
0.001041	5.464	2.41923624311
0.001042	5.44	2.39883304963
0.001043	5.418	2.38228377823
0.001044	5.398	2.38486813053
0.001045	5.386	2.33602311632
0.001046	5.374	2.36011101434
0.001047	5.366	2.36475030394
0.001048	5.36	2.36016948544
0.001049	5.348	2.3235524526
0.00105	5.354	2.32823624231
0.001051	5.344	2.3481192474
0.001052	5.34	2.35974574902
0.001053	5.338	2.35026721885
0.001054	5.314	2.30984934574
0.001055	5.298	2.30850514403
0.001056	5.272	2.3095488737
0.001057	5.248	2.32088259074
0.001058	5.236	2.29527863232
0.001059	5.214	2.31088814095
0.00106	5.198	2.31231399252
0.001061	5.166	2.31569514401
0.001062	5.158	2.31798101804
0.001063	5.164	2.29021920348
0.001064	5.156	2.28465839897
0.001065	5.154	2.30874078233
0.001066	5.142	2.30864375771
0.001067	5.13	2.29719394044
0.001068	5.1	2.30260721792
0.001069	5.09	2.28864588786
0.00107	5.08	2.2894540834
0.001071	5.064	2.27681883337
0.001072	5.044	2.24545407435
0.001073	5.018	2.21577886983
0.001074	5.006	2.2257502106
0.001075	4.992	2.21719101568
0.001076	4.98	2.18714425679
0.001077	4.944	2.17918883991
0.001078	4.93	2.20115878573
0.001079	4.912	2.20278369342
0.00108	4.906	2.2075244053
0.001081	4.894	2.19971907297
0.001082	4.868	2.17590808629
0.001083	4.848	2.1801137585
0.001084	4.838	2.18535031517
0.001085	4.832	2.17802112019
0.001086	4.832	2.20176656347
0.001087	4.816	2.18589661238
0.001088	4.782	2.19054239859
0.001089	4.758	2.22608086107
0.00109	4.758	2.22428325534
0.001091	4.764	2.19825021324
0.001092	4.758	2.18527709913
0.001093	4.75	2.18712139581
0.001094	4.716	2.18434063278
0.001095	4.71	2.15450690414
0.001096	4.702	2.17926501371
0.001097	4.67	2.19114125515
0.001098	4.666	2.19782710876
0.001099	4.65	2.19442475378
0.0011	4.64	2.16480946044
0.001101	4.634	2.15963978478
0.001102	4.628	2.14606989635
0.001103	4.584	2.16678194565
0.001104	4.562	2.18772850235
0.001105	4.554	2.20342551497
0.001106	4.55	2.17152020483
0.001107	4.53	2.1083405797
0.001108	4.504	2.11612476003
0.001109	4.504	2.10760148036
0.00111	4.462	2.09202198841
0.001111	4.462	2.09297778297
0.001112	4.464	2.066084219
0.001113	4.472	2.06620812117
0.001114	4.464	2.08247545004
0.001115	4.48	2.0836506425
0.001116	4.456	2.07847636503
0.001117	4.44	2.07518673859
0.001118	4.46	2.06794584068
0.001119	4.46	2.07663188842
0.00112	4.442	2.09633871309
0.001121	4.402	2.08336170647
0.001122	4.378	2.06763536437
0.001123	4.362	2.07435676777
0.001124	4.35	2.06772822199
0.001125	4.338	2.07358530087
0.001126	4.326	2.07454187714
0.001127	4.31	2.06055817681
0.001128	4.324	2.0627709519
0.001129	4.296	2.04166206802
0.00113	4.304	2.04440309137
0.001131	4.298	2.06038734222
0.001132	4.274	2.04619744893
0.001133	4.244	2.04070184005
0.001134	4.244	2.03087764279
0.001135	4.236	2.02788165335
0.001136	4.22	2.02573443472
0.001137	4.222	2.0299546793
0.001138	4.228	2.01296199666
0.001139	4.212	2.02263590396
0.00114	4.186	2.01181609497
0.001141	4.196	2.02523677628
0.001142	4.172	2.02642937207
0.001143	4.178	2.03330174839
0.001144	4.168	2.02182491824
0.001145	4.148	2.01347858196
0.001146	4.142	1.98741943233
0.001147	4.118	1.96572531143
0.001148	4.116	1.98960900682
0.001149	4.13	1.98824042812
0.00115	4.128	1.99188754703
0.001151	4.086	1.98559915391
0.001152	4.108	2.00607477428
0.001153	4.084	2.00023598608
0.001154	4.06	1.97898964121
0.001155	4.038	1.97599493926
0.001156	4.032	1.96747960599
0.001157	4.038	1.98609063237
0.001158	4.018	1.98939086155
0.001159	4.012	1.98893338249
0.00116	3.994	1.97432621418
0.001161	3.966	1.98313993455
0.001162	3.948	2.02220078133
0.001163	3.914	1.98861861602
0.001164	3.916	1.98518110005
0.001165	3.878	1.9967764021
0.001166	3.874	1.97942516908
0.001167	3.86	2.0000999975
0.001168	3.862	1.9887071177
0.001169	3.856	2.00580756804
0.00117	3.856	2.0008158336
0.001171	3.844	1.97880367899
0.001172	3.826	1.97477188556
0.001173	3.826	1.96563577501
0.001174	3.792	1.98008484667
0.001175	3.784	1.97821737936
0.001176	3.774	1.96237712991
0.001177	3.772	1.95857499218
0.001178	3.786	1.95248661967
0.001179	3.78	1.95028203089
0.00118	3.752	1.93971544305
0.001181	3.738	1.95380551745
0.001182	3.762	1.94559913651
0.001183	3.776	1.93127522637
0.001184	3.774	1.92845119202
0.001185	3.766	1.93784519506
0.001186	3.77	1.94244691047
0.001187	3.764	1.95046250925
0.001188	3.732	1.94632371408
0.001189	3.736	1.9334694205
0.00119	3.736	1.9220572312
0.001191	3.726	1.92533737303
0.001192	3.704	1.90902697728
0.001193	3.69	1.92922264138
0.001194	3.68	1.91143924832
0.001195	3.674	1.90360815296
0.001196	3.65	1.92028643697
0.001197	3.632	1.91639661866
0.001198	3.62	1.92343442831
0.001199	3.604	1.90661585014
0.0012	3.586	1.92109447972
0.001201	3.584	1.89814224967
0.001202	3.558	1.9064721346
0.001203	3.534	1.89864267307
0.001204	3.492	1.8820031881
0.001205	3.462	1.88482253807
0.001206	3.456	1.87831413773
0.001207	3.464	1.88273843112
0.001208	3.444	1.85980214001
0.001209	3.434	1.84543870123
0.00121	3.44	1.83695400051
0.001211	3.458	1.85046912971
0.001212	3.46	1.86558301879
0.001213	3.452	1.87395197377
0.001214	3.44	1.87573985403
0.001215	3.438	1.87354103238
0.001216	3.438	1.8681959212
0.001217	3.44	1.87573985403
0.001218	3.43	1.87005347517
0.001219	3.424	1.87622599918
0.00122	3.43	1.86147790747
0.001221	3.412	1.85748647371
0.001222	3.41	1.85307851965
0.001223	3.384	1.85917831313
0.001224	3.368	1.86563018843
0.001225	3.354	1.85490808398
0.001226	3.348	1.85226779921
0.001227	3.342	1.85176564392
0.001228	3.342	1.85931062494
0.001229	3.33	1.86147790747
0.00123	3.332	1.84980431397
0.001231	3.332	1.82367102296
0.001232	3.332	1.85304506151
0.001233	3.3	1.84445113787
0.001234	3.312	1.85974621925
0.001235	3.304	1.84596424667
0.001236	3.272	1.83576033294
0.001237	3.262	1.81806380526
0.001238	3.258	1.80428268295
0.001239	3.254	1.7937346515
0.00124	3.24	1.78168459611
0.001241	3.202	1.77121314358
0.001242	3.186	1.7491152049
0.001243	3.176	1.75186300834
0.001244	3.166	1.73275618597
0.001245	3.152	1.7230484613
0.001246	3.154	1.7350170028
0.001247	3.114	1.7358006798
0.001248	3.102	1.71802095447
0.001249	3.096	1.73631333578
0.00125	3.116	1.75571751714
0.001251	3.104	1.74504555814
0.001252	3.108	1.77097035548
0.001253	3.1	1.77595044976
0.001254	3.096	1.77729682383
0.001255	3.088	1.78892593474
0.001256	3.088	1.81114770243
0.001257	3.06	1.79899972207
0.001258	3.056	1.78573906269
0.001259	3.06	1.7754999296
0.00126	3.066	1.77697608313
0.001261	3.07	1.77005649627
0.001262	3.064	1.77423335557
0.001263	3.064	1.75496552673
0.001264	3.06	1.73792980296
0.001265	3.046	1.74008160728
0.001266	3.048	1.73830262037
0.001267	3.05	1.72843860174
0.001268	3.05	1.73882143994
0.001269	3.032	1.72249121914
0.00127	3.034	1.70553334767
0.001271	3.024	1.70394366104
0.001272	3.01	1.68104134393
0.001273	3.012	1.69583489762
0.001274	2.988	1.68637362408
0.001275	2.958	1.68292483492
0.001276	2.95	1.66958078571
0.001277	2.94	1.67104757562
0.001278	2.93	1.67842187784
0.001279	2.912	1.66621007079
0.00128	2.894	1.64643979544
0.001281	2.888	1.64786407206
0.001282	2.86	1.63107326629
0.001283	2.844	1.62962081479
0.001284	2.83	1.63251339964
0.001285	2.828	1.62800982798
0.001286	2.834	1.63781683958
0.001287	2.814	1.63688851178
0.001288	2.78	1.6296011782
0.001289	2.782	1.62187422447
0.00129	2.774	1.60839174333
0.001291	2.766	1.61221710697
0.001292	2.762	1.63626281508
0.001293	2.754	1.63996463377
0.001294	2.746	1.63140552898
0.001295	2.734	1.63194485201
0.001296	2.712	1.62759208649
0.001297	2.694	1.62860799458
0.001298	2.692	1.62146106953
0.001299	2.676	1.63555006038
0.0013	2.686	1.6344430244
0.001301	2.684	1.64564394691
0.001302	2.68	1.64243721341
0.001303	2.676	1.63921444601
0.001304	2.676	1.63555006038
0.001305	2.66	1.63474768695
0.001306	2.666	1.65723987401
0.001307	2.646	1.65912145426
0.001308	2.654	1.65960356712
0.001309	2.622	1.65864884771
0.00131	2.612	1.64968360603
0.001311	2.626	1.65230868787
0.001312	2.642	1.65826294658
0.001313	2.638	1.64406690861
0.001314	2.64	1.66084315936
0.001315	2.616	1.63601466986
0.001316	2.62	1.63450298256
0.001317	2.602	1.61975183284
0.001318	2.614	1.62634682648
0.001319	2.616	1.61262022808
0.00132	2.584	1.62448268689
0.001321	2.578	1.62231809458
0.001322	2.574	1.62496892278
0.001323	2.564	1.60931786792
0.001324	2.548	1.5974028922
0.001325	2.526	1.59289798795
0.001326	2.514	1.57664326973
0.001327	2.498	1.57797211636
0.001328	2.496	1.58050118633
0.001329	2.484	1.57281403859
0.00133	2.47	1.56368155326
0.001331	2.472	1.57645678659
0.001332	2.458	1.5544246524
0.001333	2.448	1.54249667747
0.001334	2.446	1.55534047719
0.001335	2.43	1.56623752988
0.001336	2.418	1.56820789438
0.001337	2.418	1.5541158258
0.001338	2.428	1.58392424061
0.001339	2.43	1.56623752988
0.00134	2.438	1.56657460722
0.001341	2.416	1.55400900898
0.001342	2.404	1.56613664793
0.001343	2.398	1.55935756002
0.001344	2.398	1.57594289237
0.001345	2.374	1.57801267422
0.001346	2.394	1.56421354041
0.001347	2.386	1.54564032039
0.001348	2.37	1.52875766556
0.001349	2.356	1.54831004647
0.00135	2.34	1.53635933297
0.001351	2.336	1.51496006548
0.001352	2.33	1.52613891897
0.001353	2.32	1.52630272227
0.001354	2.298	1.52223388479
0.001355	2.288	1.49166216014
0.001356	2.278	1.49020669707
0.001357	2.276	1.4764227037
0.001358	2.27	1.483610461
0.001359	2.266	1.47893339945
0.00136	2.252	1.46986257861
0.001361	2.244	1.46712780629
0.001362	2.23	1.45502577297
0.001363	2.232	1.44988827156
0.001364	2.23	1.43286426433
0.001365	2.236	1.44093858301
0.001366	2.218	1.43891486892
0.001367	2.224	1.44285272984
0.001368	2.232	1.45676902768
0.001369	2.216	1.45235808257
0.00137	2.206	1.47768873583
0.001371	2.2	1.49130815058
0.001372	2.184	1.488
0.001373	2.188	1.47941069349
0.001374	2.164	1.46598226456
0.001375	2.154	1.45817831557
0.001376	2.148	1.44017221192
0.001377	2.14	1.43680200445
0.001378	2.142	1.4317248339
0.001379	2.136	1.43021117322
0.00138	2.106	1.4180141043
0.001381	2.11	1.42755034937
0.001382	2.096	1.4180211564
0.001383	2.096	1.4180211564
0.001384	2.09	1.43314339827
0.001385	2.102	1.42253154622
0.001386	2.108	1.44233699252
0.001387	2.098	1.41717888779
0.001388	2.088	1.41147298947
0.001389	2.08	1.4105318146
0.00139	2.064	1.40424499287
0.001391	2.06	1.39441744108
0.001392	2.05	1.3955285737
0.001393	2.05	1.39409468832
0.001394	2.066	1.39342886435
0.001395	2.062	1.39647986022
0.001396	2.054	1.39967281891
0.001397	2.042	1.39865506827
0.001398	2.024	1.40122232354
0.001399	2.032	1.39247118462
0.0014	2.026	1.40047277731
0.001401	2.006	1.39067034196
0.001402	2.006	1.39210775445
0.001403	1.998	1.38636070342
0.001404	1.994	1.38490577297
0.001405	1.99	1.37473633836
0.001406	1.994	1.37911710888
0.001407	1.992	1.3971170316
0.001408	1.998	1.39355516575
0.001409	1.984	1.38554826693
0.00141	1.972	1.38246735947
0.001411	1.976	1.38543278437
0.001412	1.976	1.37819592221
0.001413	1.984	1.3826583092
0.001414	1.962	1.3698744468
0.001415	1.97	1.37298943914
0.001416	1.97	1.38603751753
0.001417	1.958	1.37121697772
0.001418	1.97	1.37444534267
0.001419	1.948	1.36575839737
0.00142	1.942	1.36331801132
0.001421	1.932	1.36065278451
0.001422	1.916	1.35975880214
0.001423	1.916	1.35386262228
0.001424	1.914	1.36623716828
0.001425	1.906	1.35394386885
0.001426	1.908	1.34146785276
0.001427	1.914	1.34112042711
0.001428	1.9	1.34684817259
0.001429	1.884	1.35445339529
0.00143	1.88	1.36293800299
0.001431	1.866	1.36236705773
0.001432	1.882	1.34315896304
0.001433	1.888	1.34143803435
0.001434	1.88	1.34521373766
0.001435	1.858	1.33335516649
0.001436	1.862	1.33077270787
0.001437	1.854	1.34338527608
0.001438	1.848	1.3538448951
0.001439	1.842	1.36126264916
0.00144	1.83	1.34354009989
0.001441	1.828	1.35440614293
0.001442	1.84	1.35882302012
0.001443	1.836	1.34354158849
0.001444	1.826	1.34451626989
0.001445	1.804	1.33175973809
0.001446	1.788	1.33231227571
0.001447	1.766	1.32937729784
0.001448	1.74	1.32378245947
0.001449	1.73	1.31647255953
0.00145	1.75	1.31434394281
0.001451	1.754	1.34368299833
0.001452	1.742	1.33245487728
0.001453	1.744	1.34255875104
0.001454	1.744	1.33058784002
0.001455	1.71	1.33037588673
0.001456	1.7	1.33491572768
0.001457	1.708	1.34116963879
0.001458	1.71	1.34977775948
0.001459	1.706	1.33699813014
0.00146	1.702	1.34059539012
0.001461	1.714	1.34171681066
0.001462	1.708	1.3291862172
0.001463	1.702	1.3316140582
0.001464	1.704	1.33130913014
0.001465	1.702	1.33910268464
0.001466	1.702	1.3316140582
0.001467	1.7	1.33790881603
0.001468	1.698	1.33969996641
0.001469	1.686	1.34439726272
0.00147	1.678	1.3290282164
0.001471	1.678	1.32752250452
0.001472	1.66	1.32075735849
0.001473	1.672	1.32227682427
0.001474	1.658	1.2950042471
0.001475	1.668	1.29219812722
0.001476	1.658	1.2950042471
0.001477	1.654	1.30010922618
0.001478	1.654	1.29702891255
0.001479	1.648	1.28066232864
0.00148	1.648	1.30080590405
0.001481	1.642	1.29685619866
0.001482	1.648	1.28222306952
0.001483	1.652	1.28953324889
0.001484	1.632	1.29173371869
0.001485	1.63	1.29348366824
0.001486	1.616	1.27143383627
0.001487	1.618	1.27909186535
0.001488	1.618	1.27439240425
0.001489	1.61	1.28136645812
0.00149	1.61	1.28604043482
0.001491	1.614	1.27945457129
0.001492	1.61	1.27039363978
0.001493	1.604	1.26774760895
0.001494	1.592	1.2670974706
0.001495	1.59	1.27510783858
0.001496	1.588	1.28306508019
0.001497	1.592	1.27653280412
0.001498	1.586	1.28786800566
0.001499	1.6	1.28374452287
0.0015	1.596	1.28093091149
0.001501	1.594	1.28107923252
0.001502	1.604	1.28809316433
0.001503	1.586	1.28164113542
0.001504	1.564	1.27196855307
0.001505	1.556	1.26919817208
0.001506	1.546	1.26802365909
0.001507	1.54	1.26664912269
0.001508	1.532	1.25577705028
0.001509	1.534	1.25413077468
0.00151	1.53	1.2494398745
0.001511	1.528	1.2510859283
0.001512	1.526	1.25432212768
0.001513	1.518	1.25126975509
0.001514	1.51	1.24494979818
0.001515	1.504	1.23854107724
0.001516	1.5	1.23531372533
0.001517	1.486	1.23361420225
0.001518	1.484	1.22708760893
0.001519	1.492	1.22062934587
0.00152	1.482	1.21724114291
0.001521	1.47	1.2170045193
0.001522	1.472	1.20549408957
0.001523	1.468	1.2153090142
0.001524	1.452	1.20320239361
0.001525	1.444	1.20119274057
0.001526	1.438	1.20919642738
0.001527	1.426	1.19688094646
0.001528	1.418	1.18965373113
0.001529	1.412	1.18585665238
0.00153	1.398	1.17796264796
0.001531	1.386	1.17686192903
0.001532	1.392	1.17572785967
0.001533	1.386	1.1734581373
0.001534	1.38	1.16773284616
0.001535	1.37	1.16322826651
0.001536	1.374	1.14635247634
0.001537	1.352	1.13317959742
0.001538	1.336	1.14328649078
0.001539	1.342	1.1528382367
0.00154	1.342	1.15110208062
0.001541	1.348	1.15883389664
0.001542	1.352	1.1662315379
0.001543	1.354	1.16132854955
0.001544	1.366	1.15240791389
0.001545	1.366	1.16277426872
0.001546	1.376	1.17414820189
0.001547	1.358	1.16010171968
0.001548	1.344	1.1373935115
0.001549	1.338	1.12416902644
0.00155	1.334	1.12180390443
0.001551	1.34	1.12089250154
0.001552	1.336	1.12387899705
0.001553	1.342	1.12473819176
0.001554	1.324	1.11311454936
0.001555	1.326	1.11701566686
0.001556	1.324	1.12562160605
0.001557	1.328	1.11911393522
0.001558	1.316	1.11001981964
0.001559	1.314	1.11148729188
0.00156	1.314	1.11508026617
0.001561	1.302	1.12729587953
0.001562	1.314	1.13991403185
0.001563	1.312	1.13607042035
0.001564	1.306	1.14208756232
0.001565	1.3	1.13929802949
0.001566	1.288	1.13712620232
0.001567	1.276	1.13482333427
0.001568	1.276	1.13129306548
0.001569	1.276	1.12063553397
0.00157	1.276	1.12419927059
0.001571	1.286	1.12969199342
0.001572	1.294	1.13470877321
0.001573	1.286	1.12969199342
0.001574	1.282	1.13246456898
0.001575	1.278	1.12814715352
0.001576	1.28	1.13384302264
0.001577	1.254	1.11959099675
0.001578	1.248	1.12360847273
0.001579	1.248	1.12716280989
0.00158	1.25	1.12583302492
0.001581	1.236	1.11727525704
0.001582	1.242	1.11688674448
0.001583	1.252	1.1298212248
0.001584	1.242	1.13817221895
0.001585	1.238	1.1302017519
0.001586	1.234	1.12216041634
0.001587	1.228	1.11356005675
0.001588	1.23	1.11045035909
0.001589	1.222	1.12103345178
0.00159	1.216	1.11415618295
0.001591	1.2	1.10634533488
0.001592	1.196	1.09799089249
0.001593	1.2	1.0881176407
0.001594	1.182	1.07558170308
0.001595	1.2	1.09909053312
0.001596	1.186	1.1006379968
0.001597	1.188	1.09574449577
0.001598	1.174	1.08799080878
0.001599	1.174	1.08061278912
0.0016	1.168	1.07692896702
0.001601	1.176	1.07750823663
0.001602	1.168	1.06760292244
0.001603	1.162	1.06007358235
0.001604	1.172	1.06883862206
0.001605	1.176	1.07005794236
0.001606	1.166	1.07072125224
0.001607	1.158	1.06444163767
0.001608	1.158	1.06819286648
0.001609	1.162	1.07691968131
0.00161	1.152	1.06999813084
0.001611	1.142	1.06856726508
0.001612	1.154	1.07064653364
0.001613	1.154	1.07064653364
0.001614	1.148	1.0649394349
0.001615	1.134	1.05832131227
0.001616	1.13	1.05313816757
0.001617	1.13	1.05692951515
0.001618	1.114	1.04546831611
0.001619	1.108	1.04323343505
0.00162	1.106	1.04439647644
0.001621	1.1	1.05356537529
0.001622	1.108	1.05087392203
0.001623	1.086	1.04623324359
0.001624	1.078	1.03340021289
0.001625	1.086	1.03276522017
0.001626	1.084	1.03389748041
0.001627	1.082	1.04080545733
0.001628	1.078	1.02952221928
0.001629	1.08	1.04383906806
0.00163	1.078	1.03726370803
0.001631	1.068	1.01949791564
0.001632	1.062	1.03060952839
0.001633	1.058	1.02695472149
0.001634	1.056	1.02998252412
0.001635	1.066	1.02841820287
0.001636	1.07	1.0300970828
0.001637	1.072	1.0250931665
0.001638	1.064	1.02367182241
0.001639	1.068	1.03893021902
0.00164	1.062	1.03254830395
0.001641	1.068	1.03507294429
0.001642	1.056	1.02414061535
0.001643	1.048	1.01867364745
0.001644	1.048	1.0206350964
0.001645	1.04	1.01901913623
0.001646	1.032	1.02126196443
0.001647	1.024	1.01361925791
0.001648	1.012	0.995919675476
0.001649	1.018	0.998837324092
0.00165	1.01	1.00294566154
0.001651	1.002	0.998997497494
0.001652	1.016	1.00784125734
0.001653	1.002	0.998997497494
0.001654	1.0	1.00796825347
0.001655	1.006	1.01289881035
0.001656	1.014	1.02264558866
0.001657	1.022	1.01070074701
0.001658	1.008	0.995959838548
0.001659	1.006	0.99295719948
0.00166	1.01	0.992924971989
0.001661	1.014	1.00489004374
0.001662	1.006	1.00894202014
0.001663	1.008	1.00595029698
0.001664	1.01	0.99894944817
0.001665	1.018	1.00681477939
0.001666	1.012	1.00392031556
0.001667	1.002	1.00299351942
0.001668	1.012	1.0118576975
0.001669	1.0	1.00399203184
0.00167	1.002	0.994985427029
0.001671	1.004	1.00199001991
0.001672	0.994	0.99295719948
0.001673	0.986	0.992876628791
0.001674	0.982	0.988774999684
0.001675	0.984	0.993853107859
0.001676	0.98	0.989747442533
0.001677	0.98	0.981631295345
0.001678	0.986	0.990860232323
0.001679	0.984	0.995863444454
0.00168	0.986	0.992876628791
0.001681	0.982	1.00083764917
0.001682	0.98	1.00379280731
0.001683	0.974	0.998661103678
0.001684	0.978	0.994744188221
0.001685	0.972	0.987530252701
0.001686	0.968	0.975179983388
0.001687	0.97	0.982395032561
0.001688	0.972	0.987530252701
0.001689	0.956	0.982885547762
0.00169	0.966	0.994406355571
0.001691	0.958	0.992086689761
0.001692	0.958	0.979916322958
0.001693	0.946	0.977283991478
0.001694	0.942	0.977054757933
0.001695	0.94	0.9759098319
0.001696	0.934	0.974496793222
0.001697	0.932	0.975385052172
0.001698	0.93	0.970103087306
0.001699	0.932	0.96714838572
0.0017	0.932	0.973332420091
0.001701	0.934	0.968320194977
0.001702	0.94	0.967677632272
0.001703	0.94	0.969742233792
0.001704	0.934	0.966252554977
0.001705	0.936	0.963277737727
0.001706	0.938	0.980895509216
0.001707	0.938	0.976809090867
0.001708	0.934	0.978592867336
0.001709	0.918	0.977382217968
0.00171	0.914	0.981123845394
0.001711	0.912	0.979926527858
0.001712	0.904	0.981215572644
0.001713	0.898	0.96103902106
0.001714	0.896	0.957697238171
0.001715	0.894	0.95433956221
0.001716	0.892	0.95306662936
0.001717	0.892	0.944635379392
0.001718	0.89	0.939095309327
0.001719	0.888	0.931373179773
0.00172	0.894	0.956432956354
0.001721	0.89	0.947575854483
0.001722	0.878	0.933335952377
0.001723	0.88	0.930376267969
0.001724	0.872	0.929309421022
0.001725	0.866	0.918718672935
0.001726	0.864	0.917335271316
0.001727	0.86	0.910164820239
0.001728	0.856	0.907338966429
0.001729	0.844	0.900923970155
0.00173	0.846	0.911199209833
0.001731	0.846	0.917760317294
0.001732	0.844	0.914146596559
0.001733	0.85	0.918422560699
0.001734	0.85	0.918422560699
0.001735	0.85	0.920597631976
0.001736	0.848	0.919182245259
0.001737	0.852	0.924173143951
0.001738	0.852	0.917657888322
0.001739	0.856	0.911736804127
0.00174	0.848	0.908237854309
0.001741	0.844	0.90976040802
0.001742	0.832	0.909821960605
0.001743	0.822	0.893485310456
0.001744	0.81	0.891010662114
0.001745	0.812	0.892555880604
0.001746	0.812	0.888063060824
0.001747	0.82	0.896437393241
0.001748	0.816	0.888900444369
0.001749	0.812	0.899253023348
0.00175	0.808	0.896178553638
0.001751	0.81	0.89994444273
0.001752	0.8	0.889943818451
0.001753	0.8	0.880908621822
0.001754	0.804	0.890833317742
0.001755	0.806	0.903528638174
0.001756	0.796	0.884524731141
0.001757	0.796	0.879990909044
0.001758	0.794	0.882929215736
0.001759	0.8	0.885437744847
0.00176	0.798	0.886112859629
0.001761	0.796	0.884524731141
0.001762	0.8	0.896660470858
0.001763	0.798	0.897327142128
0.001764	0.788	0.898362955603
0.001765	0.78	0.887468309293
0.001766	0.78	0.891964124839
0.001767	0.78	0.896437393241
0.001768	0.776	0.890968012894
0.001769	0.772	0.880917703307
0.00177	0.768	0.868433071687
0.001771	0.77	0.874699948554
0.001772	0.762	0.883943437104
0.001773	0.766	0.880479414864
0.001774	0.76	0.8777243303
0.001775	0.756	0.872045870353
0.001776	0.75	0.876070773397
0.001777	0.746	0.868034561524
0.001778	0.738	0.863340025714
0.001779	0.738	0.865653510361
0.00178	0.742	0.871456252488
0.001781	0.736	0.863888881743
0.001782	0.734	0.866743329943
0.001783	0.736	0.873100223342
0.001784	0.738	0.870262029506
0.001785	0.734	0.873638369121
0.001786	0.732	0.867280808043
0.001787	0.732	0.867280808043
0.001788	0.722	0.855988317677
0.001789	0.716	0.848141497629
0.00179	0.716	0.843412117532
0.001791	0.714	0.822316240871
0.001792	0.714	0.824744809017
0.001793	0.716	0.829062120712
0.001794	0.714	0.831987980682
0.001795	0.71	0.840178552452
0.001796	0.708	0.845420605379
0.001797	0.704	0.848754381432
0.001798	0.704	0.848754381432
0.001799	0.704	0.841655511477
0.0018	0.694	0.841643630048
0.001801	0.696	0.841180123398
0.001802	0.694	0.836877529869
0.001803	0.694	0.834484271871
0.001804	0.696	0.83879914163
0.001805	0.694	0.846382892077
0.001806	0.692	0.834946704886
0.001807	0.69	0.825772365728
0.001808	0.682	0.817848396709
0.001809	0.688	0.818935894927
0.00181	0.684	0.819843887579
0.001811	0.684	0.812492461503
0.001812	0.688	0.814036854203
0.001813	0.684	0.810027160038
0.001814	0.666	0.804017412747
0.001815	0.674	0.804813021763
0.001816	0.674	0.809767867972
0.001817	0.68	0.810925397309
0.001818	0.676	0.809335529926
0.001819	0.678	0.813827991654
0.00182	0.672	0.812659830433
0.001821	0.662	0.812253654963
0.001822	0.664	0.821647126204
0.001823	0.658	0.827669015972
0.001824	0.652	0.826375217441
0.001825	0.65	0.819451035755
0.001826	0.654	0.82114797692
0.001827	0.658	0.834886818677
0.001828	0.656	0.842415574405
0.001829	0.65	0.836361166004
0.00183	0.646	0.832276396397
0.001831	0.656	0.830460113431
0.001832	0.65	0.824317899842
0.001833	0.644	0.822960509381
0.001834	0.642	0.813533035592
0.001835	0.63	0.800687204843
0.001836	0.618	0.805031676395
0.001837	0.618	0.80751222901
0.001838	0.612	0.810836604995
0.001839	0.602	0.807214965173
0.00184	0.604	0.799489837334
0.001841	0.6	0.8
0.001842	0.604	0.804477470163
0.001843	0.592	0.795949747157
0.001844	0.59	0.791138420253
0.001845	0.59	0.786066154977
0.001846	0.586	0.78651382696
0.001847	0.588	0.788832048031
0.001848	0.586	0.783966836033
0.001849	0.582	0.784395308502
0.00185	0.592	0.795949747157
0.001851	0.584	0.789268015315
0.001852	0.586	0.78651382696
0.001853	0.59	0.796178371975
0.001854	0.584	0.799339727525
0.001855	0.582	0.792007575721
0.001856	0.578	0.787347445541
0.001857	0.584	0.794319834827
0.001858	0.584	0.781629068037
0.001859	0.588	0.778624428078
0.00186	0.592	0.778161936874
0.001861	0.586	0.771105699629
0.001862	0.586	0.776275724211
0.001863	0.586	0.781411543298
0.001864	0.59	0.783517708798
0.001865	0.588	0.778624428078
0.001866	0.58	0.776916983982
0.001867	0.578	0.777120325304
0.001868	0.582	0.776708439506
0.001869	0.582	0.768944731434
0.00187	0.592	0.778161936874
0.001871	0.584	0.763507694788
0.001872	0.582	0.761101832871
0.001873	0.584	0.771326130764
0.001874	0.582	0.776708439506
0.001875	0.578	0.774542445577
0.001876	0.576	0.774741247127
0.001877	0.566	0.762655885705
0.001878	0.568	0.759852617288
0.001879	0.568	0.749250291959
0.00188	0.566	0.74675564946
0.001881	0.568	0.743892465347
0.001882	0.566	0.74675564946
0.001883	0.566	0.749429116061
0.001884	0.56	0.74188947964
0.001885	0.556	0.739502535493
0.001886	0.554	0.742350321614
0.001887	0.546	0.734767990593
0.001888	0.544	0.740313447129
0.001889	0.536	0.727120347673
0.00189	0.534	0.721695226533
0.001891	0.53	0.719096655534
0.001892	0.53	0.72463784058
0.001893	0.53	0.72463784058
0.001894	0.536	0.727120347673
0.001895	0.532	0.724552275547
0.001896	0.534	0.732696390055
0.001897	0.53	0.727392603757
0.001898	0.53	0.72463784058
0.001899	0.538	0.737940376995
0.0019	0.534	0.735420967882
0.001901	0.534	0.738135488918
0.001902	0.536	0.738040649287
0.001903	0.534	0.735420967882
0.001904	0.526	0.7330238741
0.001905	0.52	0.727736215946
0.001906	0.516	0.725082064321
0.001907	0.518	0.725035171561
0.001908	0.512	0.725159292845
0.001909	0.512	0.727912082603
0.00191	0.51	0.733416661932
0.001911	0.51	0.738850458483
0.001912	0.504	0.728
0.001913	0.502	0.728008241712
0.001914	0.498	0.736203776138
0.001915	0.498	0.736203776138
0.001916	0.504	0.736195626176
0.001917	0.506	0.749642581501
0.001918	0.502	0.749663924702
0.001919	0.496	0.738907301358
0.00192	0.496	0.738907301358
0.001921	0.49	0.714072825418
0.001922	0.492	0.7168932975
0.001923	0.486	0.708381253281
0.001924	0.482	0.705461551043
0.001925	0.486	0.708381253281
0.001926	0.482	0.705461551043
0.001927	0.484	0.713963584506
0.001928	0.486	0.719585992082
0.001929	0.484	0.716759373849
0.00193	0.476	0.702441456635
0.001931	0.472	0.693697340344
0.001932	0.476	0.690958754196
0.001933	0.472	0.682067445345
0.001934	0.468	0.690634490885
0.001935	0.468	0.69640218265
0.001936	0.466	0.690538919975
0.001937	0.466	0.693429160044
0.001938	0.464	0.690437542432
0.001939	0.47	0.696491205975
0.00194	0.48	0.70256672281
0.001941	0.482	0.705461551043
0.001942	0.472	0.702293385986
0.001943	0.474	0.702370272719
0.001944	0.47	0.693613725354
0.001945	0.464	0.690437542432
0.001946	0.462	0.690330355699
0.001947	0.466	0.704871619517
0.001948	0.466	0.704871619517
0.001949	0.462	0.698967810418
0.00195	0.452	0.698352346599
0.001951	0.444	0.694884163008
0.001952	0.426	0.675665597763
0.001953	0.43	0.679043444855
0.001954	0.44	0.685857127979
0.001955	0.446	0.683435439526
0.001956	0.444	0.680341090924
0.001957	0.45	0.686658576004
0.001958	0.462	0.698967810418
0.001959	0.464	0.701928771315
0.00196	0.464	0.699073672799
0.001961	0.462	0.696100567447
0.001962	0.452	0.692600895177
0.001963	0.45	0.692459385091
0.001964	0.45	0.695341642648
0.001965	0.446	0.689263374916
0.001966	0.438	0.679820564561
0.001967	0.438	0.682756179027
0.001968	0.442	0.683107604994
0.001969	0.43	0.670149237111
0.00197	0.434	0.670554994016
0.001971	0.428	0.663939756303
0.001972	0.42	0.66
0.001973	0.414	0.650079995078
0.001974	0.416	0.656463251066
0.001975	0.424	0.654388263953
0.001976	0.424	0.657437449496
0.001977	0.426	0.666726330663
0.001978	0.428	0.6699373105
0.001979	0.432	0.682184725716
0.00198	0.432	0.682184725716
0.001981	0.434	0.679443890251
0.001982	0.432	0.682184725716
0.001983	0.426	0.681559975351
0.001984	0.422	0.675215521149
0.001985	0.418	0.677699048251
0.001986	0.416	0.68333300813
0.001987	0.42	0.692531587727
0.001988	0.414	0.688915089108
0.001989	0.412	0.685752141812
0.00199	0.414	0.686005830879
0.001991	0.412	0.691560554109
0.001992	0.412	0.694446542219
0.001993	0.414	0.697570068165
0.001994	0.41	0.697065276714
0.001995	0.41	0.694190175672
0.001996	0.41	0.694190175672
0.001997	0.414	0.694697056277
0.001998	0.42	0.698283610004
[truncated: 8,002 more rows]
