# Supplementary material for: The Influence of Synaptic Size on AMPA Receptor Activation: A Monte Carlo Model
Source: PLoS One. 2015 Jun 24;10(6):e0130924. doi: 10.1371/journal.pone.0130924 (PMC4479604; doi:10.1371/journal.pone.0130924)
Supplement: S1 Dataset — This package contains the experimental data used as basis for the analysis presented in the paper. (ZIP) [file pone.0130924.s001.zip › S1 Simulation data/training/1386_7166_385_500.csv]

time	AMPA.O.mean	AMPA.O.stdev
0.0	0.0	0.0
1e-06	0.0	0.0
2e-06	0.044	0.205095099893
3e-06	0.184	0.42207108406
4e-06	0.46	0.6666333325
5e-06	0.832	0.876228280758
6e-06	1.296	1.13858859998
7e-06	1.834	1.36031025873
8e-06	2.414	1.57943154331
9e-06	3.096	1.75236525873
1e-05	3.722	1.90491889591
1.1e-05	4.552	2.1751542474
1.2e-05	5.31	2.3147138052
1.3e-05	6.194	2.481202128
1.4e-05	7.084	2.59247835092
1.5e-05	8.078	2.80498057034
1.6e-05	9.078	2.8509500171
1.7e-05	10.042	2.92031436664
1.8e-05	11.01	3.06364162395
1.9e-05	12.056	3.14147481289
2e-05	13.15	3.26672618993
2.1e-05	14.094	3.42887211777
2.2e-05	15.018	3.56618507652
2.3e-05	16.156	3.74642015796
2.4e-05	17.302	3.86403881968
2.5e-05	18.338	3.989956892
2.6e-05	19.35	4.17845665288
2.7e-05	20.446	4.30430993308
2.8e-05	21.492	4.40385467517
2.9e-05	22.518	4.49596218845
3e-05	23.69	4.68208286983
3.1e-05	24.79	4.79978124502
3.2e-05	25.736	4.86233524142
3.3e-05	26.776	4.95679573918
3.4e-05	27.804	5.13785791941
3.5e-05	28.832	5.17491797036
3.6e-05	29.764	5.2862372251
3.7e-05	30.776	5.32595756649
3.8e-05	31.69	5.52936705238
3.9e-05	32.616	5.64274259558
4e-05	33.434	5.77803115256
4.1e-05	34.35	5.82782120522
4.2e-05	35.234	5.969191235
4.3e-05	36.1	6.13335144925
4.4e-05	36.898	6.15658964038
4.5e-05	37.778	6.16122682588
4.6e-05	38.536	6.24537460846
4.7e-05	39.354	6.23992660213
4.8e-05	40.044	6.32946000856
4.9e-05	40.892	6.26005878567
5e-05	41.688	6.34276406624
5.1e-05	42.282	6.3638412928
5.2e-05	42.97	6.37974137407
5.3e-05	43.614	6.4470926781
5.4e-05	44.23	6.49100146356
5.5e-05	44.78	6.4918102252
5.6e-05	45.318	6.51896280094
5.7e-05	45.856	6.55127956967
5.8e-05	46.44	6.51140537826
5.9e-05	46.986	6.62735271432
6e-05	47.588	6.73247770141
6.1e-05	47.996	6.72844588297
6.2e-05	48.528	6.82680130076
6.3e-05	48.992	6.77819563011
6.4e-05	49.38	6.81436717531
6.5e-05	49.906	6.81330786036
6.6e-05	50.33	6.82034456608
6.7e-05	50.732	6.98198940131
6.8e-05	50.956	6.9930010725
6.9e-05	51.402	6.96450974585
7e-05	51.73	6.95277642385
7.1e-05	52.124	6.99232607935
7.2e-05	52.444	7.03469004292
7.3e-05	52.85	7.03871437125
7.4e-05	53.114	6.99349726532
7.5e-05	53.464	7.02571732992
7.6e-05	53.83	7.03968039047
7.7e-05	54.174	7.06255789357
7.8e-05	54.434	7.14098340567
7.9e-05	54.748	7.26474335404
8e-05	54.994	7.2557538547
8.1e-05	55.146	7.25042647022
8.2e-05	55.524	7.22090188273
8.3e-05	55.798	7.29912296101
8.4e-05	56.018	7.34613340472
8.5e-05	56.242	7.3734276968
8.6e-05	56.458	7.33240997217
8.7e-05	56.598	7.25840175245
8.8e-05	56.61	7.23642867719
8.9e-05	56.818	7.29498978752
9e-05	57.054	7.26547204248
9.1e-05	57.196	7.20732849258
9.2e-05	57.396	7.20216522998
9.3e-05	57.518	7.29175397281
9.4e-05	57.632	7.2435195865
9.5e-05	57.768	7.28602607736
9.6e-05	57.884	7.22845377657
9.7e-05	57.966	7.28593466894
9.8e-05	58.148	7.28739294947
9.9e-05	58.162	7.32227806082
0.0001	58.306	7.30344877438
0.000101	58.38	7.22742000993
0.000102	58.296	7.2817843967
0.000103	58.308	7.28924797218
0.000104	58.3	7.29698567903
0.000105	58.394	7.38205689493
0.000106	58.492	7.28298949608
0.000107	58.44	7.24281713148
0.000108	58.604	7.27922962957
0.000109	58.658	7.373807429
0.00011	58.7	7.34261533788
0.000111	58.814	7.28638483749
0.000112	58.786	7.26554911896
0.000113	58.798	7.32810998826
0.000114	58.736	7.37497823726
0.000115	58.672	7.37593492379
0.000116	58.654	7.4025863048
0.000117	58.616	7.46488740705
0.000118	58.574	7.43777681838
0.000119	58.578	7.48838540675
0.00012	58.61	7.5031926538
0.000121	58.59	7.47648981809
0.000122	58.548	7.43261030863
0.000123	58.464	7.30429353189
0.000124	58.406	7.25294174801
0.000125	58.326	7.30805883939
0.000126	58.42	7.27018569226
0.000127	58.424	7.2836957652
0.000128	58.396	7.35494282779
0.000129	58.33	7.38817298119
0.00013	58.286	7.34766656837
0.000131	58.252	7.27629686035
0.000132	58.178	7.31452773595
0.000133	58.166	7.33937626778
0.000134	58.044	7.35513861188
0.000135	57.994	7.43249379414
0.000136	57.954	7.42589280828
0.000137	57.988	7.40674395399
0.000138	57.958	7.31000930232
0.000139	57.854	7.31632995429
0.00014	57.714	7.33813355016
0.000141	57.588	7.34617288117
0.000142	57.608	7.38013116415
0.000143	57.496	7.41390477414
0.000144	57.49	7.3545836048
0.000145	57.476	7.32594185071
0.000146	57.338	7.34573046061
0.000147	57.286	7.37076685291
0.000148	57.248	7.36576513337
0.000149	57.178	7.41338761971
0.00015	57.14	7.3346029204
0.000151	57.174	7.25973305294
0.000152	57.09	7.23255833022
0.000153	57.02	7.28282912061
0.000154	56.864	7.33849466853
0.000155	56.76	7.35216974777
0.000156	56.614	7.43216011668
0.000157	56.608	7.40204944593
0.000158	56.522	7.44563738037
0.000159	56.422	7.38403114836
0.00016	56.352	7.32858076301
0.000161	56.238	7.36541621363
0.000162	56.146	7.41354732905
0.000163	56.058	7.4112506367
0.000164	55.866	7.38728935402
0.000165	55.868	7.35870749521
0.000166	55.798	7.28595882503
0.000167	55.7	7.30410843293
0.000168	55.598	7.2927632623
0.000169	55.436	7.15527106405
0.00017	55.29	7.18567324612
0.000171	55.14	7.17860710723
0.000172	55.032	7.23152653317
0.000173	54.906	7.16443745175
0.000174	54.822	7.11718455571
0.000175	54.702	7.05416160858
0.000176	54.562	7.06414580823
0.000177	54.404	6.96281437351
0.000178	54.34	7.01629531876
0.000179	54.25	7.05517540533
0.00018	54.056	7.03739042543
0.000181	53.958	6.99287036917
0.000182	53.852	6.94738051355
0.000183	53.776	6.85695442598
0.000184	53.654	6.83244348678
0.000185	53.508	6.87356792358
0.000186	53.48	6.85956266828
0.000187	53.536	6.93806197724
0.000188	53.418	6.94631384261
0.000189	53.346	6.8968314464
0.00019	53.184	6.86572239462
0.000191	52.972	6.89312817232
0.000192	52.876	6.89003802602
0.000193	52.872	6.90938607982
0.000194	52.748	6.95071909949
0.000195	52.63	6.88339305866
0.000196	52.532	6.86971440454
0.000197	52.438	6.91882620103
0.000198	52.286	6.86266741144
0.000199	52.144	6.82196921717
0.0002	52.016	6.82552151854
0.000201	51.822	6.83625014171
0.000202	51.814	6.80671756429
0.000203	51.652	6.78224859468
0.000204	51.476	6.83150232379
0.000205	51.38	6.8246318582
0.000206	51.236	6.8061960007
0.000207	51.162	6.79586315342
0.000208	50.998	6.62887592281
0.000209	50.896	6.66492190502
0.00021	50.72	6.69190555821
0.000211	50.594	6.72318109231
0.000212	50.386	6.66040569335
0.000213	50.352	6.68970074069
0.000214	50.288	6.60007999952
0.000215	50.144	6.68335724019
0.000216	50.054	6.6446282063
0.000217	49.952	6.6904182231
0.000218	49.82	6.72960622919
0.000219	49.782	6.74851657774
0.00022	49.62	6.79231919156
0.000221	49.556	6.72211752352
0.000222	49.406	6.74426897447
0.000223	49.258	6.68636194055
0.000224	49.14	6.57939206918
0.000225	49.04	6.64006024069
0.000226	48.936	6.66422568645
0.000227	48.81	6.59013656915
0.000228	48.724	6.62358090462
0.000229	48.598	6.65585426523
0.00023	48.476	6.67872922044
0.000231	48.35	6.62446224233
0.000232	48.206	6.60117898561
0.000233	48.1	6.58437544495
0.000234	48.02	6.56076215085
0.000235	47.954	6.5323720041
0.000236	47.912	6.56721067121
0.000237	47.782	6.54847127198
0.000238	47.606	6.56161291147
0.000239	47.514	6.53649783906
0.00024	47.388	6.55907432493
0.000241	47.272	6.51598158377
0.000242	47.184	6.45833910537
0.000243	47.088	6.3655522934
0.000244	46.986	6.34112009033
0.000245	46.842	6.30246269327
0.000246	46.756	6.34290658925
0.000247	46.654	6.30700277469
0.000248	46.53	6.33191124385
0.000249	46.358	6.31647338315
0.00025	46.252	6.31921640712
0.000251	46.174	6.33401326175
0.000252	46.046	6.39373787389
0.000253	45.952	6.34899173098
0.000254	45.796	6.37043044072
0.000255	45.674	6.39904086563
0.000256	45.608	6.4428515426
0.000257	45.494	6.41731750812
0.000258	45.392	6.44440346347
0.000259	45.366	6.45259978613
0.00026	45.268	6.40345031994
0.000261	45.08	6.37946706238
0.000262	44.992	6.33687115223
0.000263	44.81	6.31964397731
0.000264	44.636	6.39589743508
0.000265	44.596	6.41566707366
0.000266	44.528	6.36845475763
0.000267	44.47	6.45051160762
0.000268	44.336	6.41366541067
0.000269	44.248	6.44503653985
0.00027	44.244	6.48787052892
0.000271	44.128	6.47577145983
0.000272	44.002	6.47039380563
0.000273	43.874	6.44159328117
0.000274	43.742	6.47761036185
0.000275	43.654	6.48029968443
0.000276	43.558	6.43604195139
0.000277	43.472	6.41414187557
0.000278	43.366	6.38279280566
0.000279	43.318	6.341677696
0.00028	43.176	6.33569443708
0.000281	43.006	6.34018643259
0.000282	42.86	6.33627650912
0.000283	42.74	6.22771226053
0.000284	42.646	6.20972495365
0.000285	42.602	6.25808245392
0.000286	42.484	6.27229973774
0.000287	42.39	6.25027199408
0.000288	42.296	6.22353468698
0.000289	42.122	6.21056486964
0.00029	41.952	6.26942549202
0.000291	41.866	6.25715941942
0.000292	41.714	6.20678693045
0.000293	41.608	6.28095024658
0.000294	41.498	6.26114973467
0.000295	41.36	6.28445701712
0.000296	41.3	6.30539451581
0.000297	41.104	6.29612452228
0.000298	40.926	6.29321253415
0.000299	40.67	6.20428078024
0.0003	40.62	6.22475702337
0.000301	40.51	6.24835178267
0.000302	40.472	6.23195121932
0.000303	40.422	6.19095436908
0.000304	40.302	6.20280549429
0.000305	40.172	6.22466191853
0.000306	40.028	6.13996872956
0.000307	39.938	6.15549803022
0.000308	39.89	6.11897867295
0.000309	39.802	6.07838761515
0.00031	39.648	6.12536496872
0.000311	39.55	6.21284958775
0.000312	39.442	6.2509708046
0.000313	39.354	6.21036907116
0.000314	39.196	6.18236071416
0.000315	39.1	6.14182383336
0.000316	38.976	6.15982337409
0.000317	38.94	6.23990384541
0.000318	38.828	6.21501536603
0.000319	38.748	6.21421724757
0.00032	38.622	6.21120890005
0.000321	38.456	6.14492180585
0.000322	38.378	6.02221852808
0.000323	38.428	6.03330887656
0.000324	38.332	6.05885929858
0.000325	38.244	6.05148444599
0.000326	38.204	6.04271329785
0.000327	38.13	6.04326898293
0.000328	38.024	6.01526591266
0.000329	37.932	5.97255188341
0.00033	37.72	6.00945921028
0.000331	37.582	5.98157805265
0.000332	37.428	5.98304404129
0.000333	37.296	5.9923604698
0.000334	37.308	5.98039597351
0.000335	37.254	5.93072373324
0.000336	37.132	5.87014275806
0.000337	36.95	5.91536135836
0.000338	36.9	6.01913615064
0.000339	36.802	5.96982378299
0.00034	36.69	5.9777838703
0.000341	36.572	5.89820447255
0.000342	36.428	5.88666425066
0.000343	36.25	5.91197936397
0.000344	36.216	5.91416469165
0.000345	36.138	5.9768684108
0.000346	36.078	5.97192732709
0.000347	36.052	5.94653647092
0.000348	35.932	6.00028132674
0.000349	35.794	6.01062093298
0.00035	35.77	6.00175807576
0.000351	35.618	5.98231359927
0.000352	35.54	5.98234067903
0.000353	35.49	5.95935399184
0.000354	35.334	5.98017090057
0.000355	35.28	5.96033556102
0.000356	35.168	5.89777720841
0.000357	35.074	6.02731482503
0.000358	34.94	5.98902329266
0.000359	34.892	5.96995276363
0.00036	34.886	5.95659332169
0.000361	34.85	5.96015939384
0.000362	34.794	5.92111171994
0.000363	34.702	5.92124953029
0.000364	34.654	5.91931448734
0.000365	34.502	5.91793849241
0.000366	34.426	5.89851879712
0.000367	34.324	5.90381436023
0.000368	34.204	5.91797127401
0.000369	34.106	5.92442098437
0.00037	34.032	5.88004897939
0.000371	33.908	5.88349691935
0.000372	33.834	5.86501867005
0.000373	33.794	5.87703700856
0.000374	33.764	5.82514411839
0.000375	33.642	5.72484375333
0.000376	33.566	5.68274968655
0.000377	33.456	5.68437014981
0.000378	33.4	5.67274184147
0.000379	33.294	5.70574832954
0.00038	33.23	5.73246020483
0.000381	33.232	5.77426843851
0.000382	33.11	5.78116770212
0.000383	33.064	5.72187941152
0.000384	32.958	5.65970281905
0.000385	32.866	5.58104327165
0.000386	32.77	5.55635672001
0.000387	32.69	5.49271335498
0.000388	32.58	5.49141147611
0.000389	32.446	5.4815220514
0.00039	32.324	5.45041503007
0.000391	32.164	5.4594050958
0.000392	32.04	5.43933819504
0.000393	32.004	5.41590103307
0.000394	31.948	5.45135726219
0.000395	31.794	5.46878085134
0.000396	31.68	5.43889694699
0.000397	31.578	5.47100685432
0.000398	31.468	5.43368898631
0.000399	31.446	5.42725381754
0.0004	31.432	5.40419984827
0.000401	31.378	5.43351782918
0.000402	31.232	5.42274616776
0.000403	31.158	5.40157717708
0.000404	31.116	5.40504801089
0.000405	31.036	5.40321237784
0.000406	30.984	5.36728460211
0.000407	30.846	5.35969066272
0.000408	30.782	5.34438733626
0.000409	30.682	5.35134338274
0.00041	30.66	5.35615533755
0.000411	30.584	5.3189231993
0.000412	30.502	5.35518403045
0.000413	30.42	5.43613833525
0.000414	30.332	5.36933664432
0.000415	30.262	5.35400373552
0.000416	30.114	5.29839636116
0.000417	30.074	5.27679107034
0.000418	29.966	5.24069117579
0.000419	29.86	5.27943178761
0.00042	29.812	5.29987320603
0.000421	29.79	5.30225423759
0.000422	29.71	5.34208760692
0.000423	29.68	5.33231656975
0.000424	29.558	5.28418735474
0.000425	29.546	5.26838533139
0.000426	29.488	5.26439512195
0.000427	29.406	5.26698813365
0.000428	29.328	5.25399048343
0.000429	29.314	5.25427483103
0.00043	29.22	5.15049512183
0.000431	29.14	5.21079648422
0.000432	29.042	5.16645294182
0.000433	28.958	5.14511768573
0.000434	28.916	5.22809181251
0.000435	28.822	5.2136662724
0.000436	28.752	5.19908607353
0.000437	28.634	5.14704225745
0.000438	28.592	5.17895124518
0.000439	28.512	5.15226707382
0.00044	28.388	5.08502271381
0.000441	28.36	5.06106708116
0.000442	28.268	5.01997768919
0.000443	28.216	5.05067757831
0.000444	28.112	5.05563606285
0.000445	28.042	5.0489836601
0.000446	28.024	5.04731849599
0.000447	27.896	5.04947363593
0.000448	27.83	5.08813325297
0.000449	27.754	5.11717539273
0.00045	27.66	5.10415517006
0.000451	27.544	5.09156793139
0.000452	27.54	5.09356456718
0.000453	27.446	5.09264999779
0.000454	27.424	5.10452975307
0.000455	27.34	5.08649191487
0.000456	27.262	5.11716288582
0.000457	27.142	5.15653333161
0.000458	27.062	5.1801694953
0.000459	27.038	5.1213822353
0.00046	26.962	5.07942477058
0.000461	26.862	5.046479565
0.000462	26.778	5.06879827967
0.000463	26.702	5.09795998415
0.000464	26.608	5.05829378348
0.000465	26.58	5.0812990465
0.000466	26.52	5.11601407348
0.000467	26.448	5.1251630218
0.000468	26.434	5.07243964971
0.000469	26.384	5.07311975021
0.00047	26.342	5.09715960119
0.000471	26.252	5.07981259497
0.000472	26.19	5.16429085161
0.000473	26.106	5.16011278946
0.000474	26.036	5.16630467549
0.000475	25.976	5.11853729106
0.000476	25.92	5.10505631703
0.000477	25.854	5.06287309736
0.000478	25.83	5.06883615833
0.000479	25.722	5.09908972269
0.00048	25.688	5.04407137142
0.000481	25.64	4.97377120503
0.000482	25.55	5.01592464058
0.000483	25.496	4.99979839594
0.000484	25.428	4.97441614664
0.000485	25.336	5.00950137239
0.000486	25.28	5.02609192116
0.000487	25.152	5.07591331683
0.000488	25.126	5.04639713063
0.000489	25.116	5.00345320754
0.00049	25.086	4.97137848086
0.000491	25.02	4.93149064685
0.000492	24.936	4.92259118758
0.000493	24.894	4.95366167597
0.000494	24.826	4.9714911244
0.000495	24.716	4.99112652615
0.000496	24.616	4.96714646452
0.000497	24.55	4.98913820213
0.000498	24.536	4.97480693093
0.000499	24.454	4.96264888945
0.0005	24.382	4.95379410149
0.000501	24.294	4.90627801903
0.000502	24.244	4.89739359251
0.000503	24.192	4.92332570525
0.000504	24.146	4.93078938913
0.000505	24.012	4.86455095564
0.000506	24.02	4.87971310632
0.000507	23.962	4.89086454525
0.000508	23.966	4.88311826603
0.000509	23.936	4.90386622982
0.00051	23.82	4.84351112314
0.000511	23.788	4.88006721265
0.000512	23.76	4.86234511321
0.000513	23.668	4.90242552213
0.000514	23.558	4.85784273109
0.000515	23.46	4.87528460708
0.000516	23.38	4.90097949394
0.000517	23.316	4.87812914958
0.000518	23.266	4.85667005262
0.000519	23.174	4.84600082542
0.00052	23.116	4.79234222484
0.000521	23.036	4.79611342652
0.000522	22.944	4.78506677069
0.000523	22.872	4.78535432335
0.000524	22.818	4.82792667716
0.000525	22.758	4.79952455979
0.000526	22.684	4.78875182067
0.000527	22.62	4.81867201623
0.000528	22.552	4.84966967947
0.000529	22.486	4.82470765954
0.00053	22.41	4.79018788776
0.000531	22.348	4.78026108074
0.000532	22.352	4.79459028489
0.000533	22.294	4.80287039176
0.000534	22.222	4.82335111722
0.000535	22.16	4.78020920044
0.000536	22.1	4.79854144506
0.000537	22.026	4.8213404775
0.000538	21.94	4.82
0.000539	21.932	4.85297599417
0.00054	21.892	4.86870989072
0.000541	21.796	4.84173357383
0.000542	21.772	4.79207846346
0.000543	21.71	4.77764586381
0.000544	21.744	4.76303096778
0.000545	21.688	4.72976278475
0.000546	21.622	4.6924530898
0.000547	21.548	4.71335294668
0.000548	21.51	4.72714501576
0.000549	21.428	4.72660723987
0.00055	21.404	4.71389265894
0.000551	21.35	4.68353498973
0.000552	21.258	4.65611812565
0.000553	21.23	4.67216224033
0.000554	21.116	4.63449501025
0.000555	21.028	4.66210424594
0.000556	21.004	4.61172245479
0.000557	21.004	4.62687626807
0.000558	20.958	4.59872112657
0.000559	20.908	4.58775936597
0.00056	20.854	4.5506795097
0.000561	20.782	4.57542085496
0.000562	20.74	4.58392844621
0.000563	20.69	4.58714508164
0.000564	20.668	4.56834499573
0.000565	20.598	4.53656213448
0.000566	20.534	4.51628652767
0.000567	20.472	4.44175821044
0.000568	20.438	4.44816321643
0.000569	20.394	4.45586848998
0.00057	20.35	4.46581459535
0.000571	20.274	4.46664572134
0.000572	20.262	4.5309332372
0.000573	20.178	4.54206076578
0.000574	20.064	4.52193586863
0.000575	20.02	4.45057299682
0.000576	19.998	4.43959412559
0.000577	19.954	4.49042136108
0.000578	19.894	4.48628621468
0.000579	19.826	4.48014776542
0.00058	19.792	4.51804559517
0.000581	19.722	4.50563158725
0.000582	19.664	4.45949593564
0.000583	19.594	4.46644870115
0.000584	19.582	4.43252478842
0.000585	19.534	4.38142031766
0.000586	19.436	4.39475869645
0.000587	19.394	4.39531159305
0.000588	19.34	4.41637860696
0.000589	19.284	4.38672360652
0.00059	19.236	4.38409671426
0.000591	19.192	4.36384417687
0.000592	19.184	4.38749860399
0.000593	19.124	4.40779128362
0.000594	19.066	4.40836069305
0.000595	19.04	4.38296703159
0.000596	18.982	4.38014565968
0.000597	18.922	4.40589559568
0.000598	18.898	4.38264714528
0.000599	18.86	4.36353068054
0.0006	18.78	4.39540669336
0.000601	18.702	4.43544766625
0.000602	18.644	4.38374999287
0.000603	18.548	4.35473259799
0.000604	18.52	4.32592186707
0.000605	18.456	4.35155880117
0.000606	18.4	4.34142833639
0.000607	18.334	4.31027191718
0.000608	18.28	4.32222165096
0.000609	18.24	4.28233581121
0.00061	18.19	4.29254004058
0.000611	18.082	4.27916767608
0.000612	18.06	4.27976634876
0.000613	17.956	4.25747155011
0.000614	17.91	4.22728044965
0.000615	17.884	4.20125505058
0.000616	17.852	4.18976085236
0.000617	17.808	4.19417882308
0.000618	17.792	4.23328902864
0.000619	17.724	4.24073389875
0.00062	17.704	4.22141966642
0.000621	17.63	4.18486558924
0.000622	17.62	4.14868653914
0.000623	17.57	4.19441295058
0.000624	17.558	4.17356394464
0.000625	17.51	4.18639463023
0.000626	17.474	4.1982524936
0.000627	17.418	4.22697007323
0.000628	17.4	4.27644712349
0.000629	17.312	4.26926878985
0.00063	17.298	4.24608007461
0.000631	17.236	4.21761828524
0.000632	17.168	4.20996152001
0.000633	17.13	4.20964369039
0.000634	17.126	4.21308960266
0.000635	17.064	4.14196861408
0.000636	17.014	4.13591634345
0.000637	16.988	4.15112707587
0.000638	16.916	4.17958658243
0.000639	16.878	4.18797277928
0.00064	16.85	4.18515232698
0.000641	16.79	4.17922241571
0.000642	16.81	4.18113620921
0.000643	16.754	4.18538934867
0.000644	16.742	4.15348480195
0.000645	16.68	4.11990291148
0.000646	16.604	4.14333006168
0.000647	16.54	4.11587171812
0.000648	16.5	4.11266337062
0.000649	16.51	4.09364141077
0.00065	16.46	4.08220528636
0.000651	16.438	4.10976349685
0.000652	16.4	4.16893271714
0.000653	16.396	4.16019038026
0.000654	16.374	4.16054371447
0.000655	16.312	4.17596168565
0.000656	16.252	4.17761846032
0.000657	16.256	4.16442841216
0.000658	16.23	4.16330397641
0.000659	16.142	4.1609897861
0.00066	16.13	4.15993990341
0.000661	16.1	4.10779746336
0.000662	16.086	4.09372739688
0.000663	16.016	4.06051031276
0.000664	15.976	4.05060785562
0.000665	15.916	4.06656415171
0.000666	15.876	4.05075597883
0.000667	15.826	4.10995425765
0.000668	15.818	4.06852258197
0.000669	15.79	4.10193856609
0.00067	15.796	4.08293815775
0.000671	15.798	4.10964670014
0.000672	15.752	4.13309762769
0.000673	15.714	4.15020529613
0.000674	15.67	4.10427825567
0.000675	15.662	4.06887650341
0.000676	15.604	4.08695289917
0.000677	15.564	4.11070602208
0.000678	15.544	4.10220233533
0.000679	15.476	4.05628204148
0.00068	15.378	4.04908829244
0.000681	15.332	4.0365549668
0.000682	15.296	4.00754089187
0.000683	15.272	3.99925193005
0.000684	15.212	3.97127888721
0.000685	15.172	3.99379719064
0.000686	15.072	3.98482320812
0.000687	14.986	3.99021352812
0.000688	14.916	4.01259816079
0.000689	14.842	3.99262269692
0.00069	14.802	3.9687272519
0.000691	14.752	3.96717733408
0.000692	14.726	3.96218676995
0.000693	14.7	3.96560209804
0.000694	14.616	3.94671306279
0.000695	14.576	3.96487376848
0.000696	14.54	3.97849217669
0.000697	14.502	3.98321427995
0.000698	14.478	4.00618471866
0.000699	14.436	3.97767570322
0.0007	14.382	3.98999699248
0.000701	14.382	3.99400500751
0.000702	14.376	4.00782035526
0.000703	14.326	3.96228772302
0.000704	14.26	3.92586296246
0.000705	14.266	3.89913374995
0.000706	14.222	3.89829655106
0.000707	14.152	3.93050836407
0.000708	14.078	3.92223354736
0.000709	14.056	3.93762161717
0.00071	14.016	3.90739606388
0.000711	13.998	3.87633796256
0.000712	13.956	3.89641681549
0.000713	13.944	3.87102880382
0.000714	13.928	3.88417507329
0.000715	13.934	3.88093339288
0.000716	13.854	3.82370030206
0.000717	13.834	3.83541966413
0.000718	13.72	3.83009138272
0.000719	13.698	3.86352119187
0.00072	13.712	3.81903862248
0.000721	13.66	3.86890165292
0.000722	13.598	3.80793854992
0.000723	13.536	3.81375195837
0.000724	13.494	3.81496579277
0.000725	13.458	3.83721722085
0.000726	13.414	3.80822845953
0.000727	13.348	3.78614526927
0.000728	13.276	3.76667280235
0.000729	13.202	3.77163041668
0.00073	13.164	3.77002705561
0.000731	13.13	3.76312370246
0.000732	13.166	3.78185721571
0.000733	13.14	3.79214978607
0.000734	13.08	3.78491743635
0.000735	13.046	3.78838804771
0.000736	13.02	3.74641161647
0.000737	13.018	3.74241579732
0.000738	13.028	3.74101804326
0.000739	13.002	3.74939941857
0.00074	12.984	3.69103562703
0.000741	12.924	3.65981201703
0.000742	12.894	3.67515496272
0.000743	12.878	3.69040864946
0.000744	12.866	3.62271224361
0.000745	12.792	3.58730205029
0.000746	12.748	3.58280560455
0.000747	12.672	3.58948687141
0.000748	12.636	3.61379357462
0.000749	12.586	3.59869476338
0.00075	12.538	3.6089549734
0.000751	12.508	3.57182530368
0.000752	12.498	3.58636250259
0.000753	12.46	3.57608724726
0.000754	12.452	3.53831824459
0.000755	12.406	3.56050052661
0.000756	12.376	3.5657571426
0.000757	12.356	3.56219932064
0.000758	12.304	3.5675739656
0.000759	12.264	3.5420762273
0.00076	12.194	3.51003760664
0.000761	12.156	3.45190729887
0.000762	12.098	3.42992652983
0.000763	12.078	3.43393593417
0.000764	12.082	3.40694525932
0.000765	12.034	3.40834916052
0.000766	11.99	3.36777374537
0.000767	11.98	3.3249962406
0.000768	11.954	3.36688045526
0.000769	11.932	3.38812278408
0.00077	11.882	3.42170659175
0.000771	11.832	3.42049353164
0.000772	11.802	3.41918060359
0.000773	11.772	3.42928797274
0.000774	11.726	3.46105821968
0.000775	11.72	3.45392530319
0.000776	11.684	3.45313538686
0.000777	11.66	3.42175393621
0.000778	11.604	3.40693175746
0.000779	11.512	3.41260252593
0.00078	11.45	3.41225731738
0.000781	11.4	3.38526217596
0.000782	11.364	3.39933875923
0.000783	11.356	3.42012631346
0.000784	11.328	3.43342627706
0.000785	11.328	3.45780508415
0.000786	11.354	3.4543717229
0.000787	11.38	3.45015941661
0.000788	11.336	3.45008753512
0.000789	11.32	3.45739786545
0.00079	11.254	3.42600116754
0.000791	11.256	3.44303122263
0.000792	11.228	3.40176659987
0.000793	11.164	3.39191745183
0.000794	11.112	3.37926855991
0.000795	11.106	3.38744210283
0.000796	11.084	3.42942327513
0.000797	11.044	3.45051648308
0.000798	11.036	3.43899752835
0.000799	11.008	3.42051692
0.0008	10.978	3.43766141439
0.000801	10.964	3.40509970485
0.000802	10.916	3.38776386426
0.000803	10.87	3.32462027907
0.000804	10.832	3.31357450497
0.000805	10.81	3.3005908562
0.000806	10.794	3.31836767101
0.000807	10.73	3.31075520086
0.000808	10.7	3.32054212441
0.000809	10.668	3.33313306065
0.00081	10.664	3.33153177983
0.000811	10.652	3.31223429123
0.000812	10.636	3.31896128329
0.000813	10.634	3.31240758362
0.000814	10.6	3.31179709523
0.000815	10.564	3.30301438083
0.000816	10.554	3.31105481682
0.000817	10.53	3.33543100663
0.000818	10.496	3.3391591756
0.000819	10.456	3.34246376196
0.00082	10.41	3.31751412959
0.000821	10.374	3.31453224453
0.000822	10.336	3.28802433081
0.000823	10.292	3.27761132534
0.000824	10.26	3.31547884928
0.000825	10.262	3.30293142526
0.000826	10.24	3.3230106831
0.000827	10.218	3.32963601614
0.000828	10.162	3.29541438972
0.000829	10.162	3.25941037613
0.00083	10.132	3.21971675773
0.000831	10.124	3.24170078817
0.000832	10.078	3.23726983738
0.000833	10.054	3.27522274052
0.000834	10.06	3.31849363417
0.000835	10.006	3.28967536392
0.000836	9.98	3.27224693445
0.000837	9.978	3.27070573424
0.000838	9.942	3.24509414347
0.000839	9.932	3.25996564399
0.00084	9.9	3.25607125229
0.000841	9.884	3.24323048826
0.000842	9.854	3.236152654
0.000843	9.822	3.222160145
0.000844	9.778	3.22315311458
0.000845	9.742	3.18926888173
0.000846	9.738	3.20395942546
0.000847	9.698	3.18979560474
0.000848	9.686	3.19865659301
0.000849	9.642	3.17707979125
0.00085	9.61	3.15941450272
0.000851	9.568	3.15743186783
0.000852	9.514	3.14226096943
0.000853	9.47	3.14787229728
0.000854	9.446	3.16466175128
0.000855	9.45	3.19554377219
0.000856	9.448	3.20176451351
0.000857	9.43	3.15738816112
0.000858	9.424	3.13372366363
0.000859	9.416	3.16274311319
0.00086	9.4	3.15658042825
0.000861	9.404	3.16240161902
0.000862	9.354	3.13060441449
0.000863	9.316	3.09905533994
0.000864	9.302	3.11428900393
0.000865	9.266	3.11307629203
0.000866	9.222	3.07777776976
0.000867	9.186	3.08535314024
0.000868	9.164	3.07849053921
0.000869	9.146	3.12228826344
0.00087	9.158	3.08561760431
0.000871	9.148	3.09484991559
0.000872	9.126	3.08708989179
0.000873	9.076	3.07737290558
0.000874	9.048	3.09543147235
0.000875	9.056	3.08558973294
0.000876	9.034	3.08817810367
0.000877	9.02	3.09832212657
0.000878	8.986	3.09415642785
0.000879	8.998	3.09095389807
0.00088	8.988	3.10416752125
0.000881	8.978	3.10507906502
0.000882	8.952	3.07923626895
0.000883	8.916	3.06609588891
0.000884	8.898	3.07759581492
0.000885	8.84	3.0637232251
0.000886	8.784	3.07592977813
0.000887	8.754	3.03668964499
0.000888	8.714	3.03713746808
0.000889	8.688	3.0177236454
0.00089	8.682	2.9760504028
0.000891	8.632	2.96725057924
0.000892	8.626	2.97961809633
0.000893	8.63	3.00817220252
0.000894	8.628	3.0168884633
0.000895	8.602	3.02383795862
0.000896	8.526	3.01750294118
0.000897	8.518	2.98959462135
0.000898	8.508	2.99030700765
0.000899	8.5	3.00033331482
0.0009	8.488	3.00497188007
0.000901	8.474	2.96872430515
0.000902	8.458	2.9745984603
0.000903	8.422	2.97387222321
0.000904	8.404	2.96930698985
0.000905	8.412	2.91997534236
0.000906	8.404	2.93339121155
0.000907	8.376	2.91523995582
0.000908	8.342	2.91496758129
0.000909	8.322	2.89729460014
0.00091	8.298	2.89295627343
0.000911	8.326	2.88022985194
0.000912	8.294	2.84245738754
0.000913	8.292	2.85844992959
0.000914	8.258	2.87601043114
0.000915	8.218	2.88971901748
0.000916	8.188	2.84897455236
0.000917	8.158	2.8108781546
0.000918	8.148	2.79393915467
0.000919	8.092	2.8170083422
0.00092	8.082	2.78770084478
0.000921	8.026	2.74978617351
0.000922	8.034	2.73657523193
0.000923	8.016	2.73052082944
0.000924	8.012	2.72173768023
0.000925	7.992	2.7327524586
0.000926	7.98	2.73415434824
0.000927	7.964	2.74056636482
0.000928	7.926	2.71302856601
0.000929	7.914	2.6912086504
0.00093	7.922	2.7092279343
0.000931	7.868	2.70306788668
0.000932	7.842	2.71385998165
0.000933	7.82	2.71727804981
0.000934	7.79	2.73091559738
0.000935	7.766	2.72749775435
0.000936	7.726	2.70239227352
0.000937	7.692	2.71240409969
0.000938	7.688	2.71047154569
0.000939	7.694	2.69821496549
0.00094	7.718	2.72882318958
0.000941	7.704	2.75542809741
0.000942	7.688	2.74566130468
0.000943	7.684	2.77202885988
0.000944	7.678	2.77169911787
0.000945	7.668	2.73455224854
0.000946	7.626	2.73827025693
0.000947	7.584	2.716421175
0.000948	7.544	2.7144178013
0.000949	7.474	2.69616839237
0.00095	7.436	2.69107859417
0.000951	7.422	2.70479500147
0.000952	7.41	2.70885584703
0.000953	7.37	2.69538494468
0.000954	7.338	2.68770459686
0.000955	7.316	2.67285315721
0.000956	7.304	2.67499233644
0.000957	7.294	2.67124764857
0.000958	7.256	2.69712142849
0.000959	7.238	2.68502439468
0.00096	7.2	2.69740616148
0.000961	7.216	2.71022951058
0.000962	7.22	2.69436448908
0.000963	7.218	2.72735696234
0.000964	7.174	2.72391703251
0.000965	7.158	2.71974925315
0.000966	7.114	2.7175363843
0.000967	7.13	2.71018449556
0.000968	7.098	2.69079839453
0.000969	7.08	2.67462146854
0.00097	7.074	2.64887221285
0.000971	7.05	2.63353374765
0.000972	7.04	2.63484344886
0.000973	7.01	2.6392991494
0.000974	6.974	2.63312058212
0.000975	6.968	2.62887352301
0.000976	6.94	2.6238140178
0.000977	6.936	2.57369462058
0.000978	6.952	2.55062658968
0.000979	6.912	2.53145333751
0.00098	6.888	2.55879971862
0.000981	6.894	2.54691264083
0.000982	6.89	2.56941627612
0.000983	6.866	2.59384733552
0.000984	6.866	2.61228712051
0.000985	6.844	2.62672115003
0.000986	6.836	2.62851745286
0.000987	6.826	2.60762804096
0.000988	6.76	2.58735386061
0.000989	6.732	2.57762991913
0.00099	6.714	2.54954976417
0.000991	6.72	2.54982352331
0.000992	6.692	2.54816326008
0.000993	6.668	2.57328117391
0.000994	6.654	2.59119354738
0.000995	6.616	2.58467483448
0.000996	6.554	2.57896956167
0.000997	6.552	2.55954996044
0.000998	6.536	2.59243206275
0.000999	6.496	2.58108194368
0.001	6.464	2.55278357876
0.001001	6.464	2.56372853477
0.001002	6.46	2.54958820204
0.001003	6.426	2.54411556341
0.001004	6.402	2.52277545572
0.001005	6.406	2.51419251451
0.001006	6.4	2.51952376452
0.001007	6.398	2.50431547533
0.001008	6.386	2.5045965743
0.001009	6.372	2.51587281078
0.00101	6.326	2.50274329487
0.001011	6.3	2.51276739871
0.001012	6.288	2.53240123203
0.001013	6.276	2.51869490014
0.001014	6.222	2.49894297654
0.001015	6.202	2.49743788712
0.001016	6.182	2.49416839848
0.001017	6.14	2.47313566146
0.001018	6.12	2.47903206918
0.001019	6.116	2.49610576699
0.00102	6.118	2.51158834207
0.001021	6.092	2.52498237618
0.001022	6.078	2.5203007757
0.001023	6.078	2.52822388249
0.001024	6.092	2.51227705479
0.001025	6.076	2.48560334728
0.001026	6.068	2.47292862817
0.001027	6.042	2.45443190983
0.001028	5.996	2.42898826675
0.001029	6.0	2.46170672502
0.00103	5.962	2.42992921708
0.001031	5.934	2.41860372943
0.001032	5.942	2.42871076911
0.001033	5.944	2.43984917567
0.001034	5.936	2.41907089603
0.001035	5.916	2.4051910527
0.001036	5.9	2.3970815589
0.001037	5.878	2.39313936076
0.001038	5.848	2.38597904433
0.001039	5.826	2.39827521356
0.00104	5.804	2.38192863033
0.001041	5.832	2.37482125643
0.001042	5.812	2.37332172282
0.001043	5.796	2.37031305949
0.001044	5.752	2.34061872162
0.001045	5.73	2.32488709403
0.001046	5.714	2.34354517772
0.001047	5.712	2.3573408748
0.001048	5.678	2.36269253184
0.001049	5.654	2.38039576541
0.00105	5.628	2.37352396238
0.001051	5.61	2.36767818759
0.001052	5.612	2.35657717888
0.001053	5.63	2.35819846493
0.001054	5.6	2.36474100062
0.001055	5.59	2.35751988327
0.001056	5.56	2.36355664201
0.001057	5.542	2.35462013922
0.001058	5.542	2.36055840851
0.001059	5.524	2.35487239569
0.00106	5.516	2.35833500589
0.001061	5.5	2.36347202226
0.001062	5.472	2.35652625701
0.001063	5.488	2.35241492939
0.001064	5.448	2.37134898317
0.001065	5.438	2.36265867192
0.001066	5.414	2.38130300466
0.001067	5.402	2.37410951727
0.001068	5.41	2.36514270183
0.001069	5.39	2.34134576686
0.00107	5.378	2.34160543218
0.001071	5.354	2.34450079974
0.001072	5.342	2.36749572333
0.001073	5.338	2.36045673546
0.001074	5.334	2.34572888459
0.001075	5.33	2.32574719176
0.001076	5.318	2.3067024082
0.001077	5.304	2.32885894807
0.001078	5.256	2.31742615848
0.001079	5.234	2.29766054934
0.00108	5.256	2.29662012531
0.001081	5.248	2.27650960903
0.001082	5.222	2.25670467718
0.001083	5.218	2.23572717477
0.001084	5.22	2.25379679652
0.001085	5.182	2.24697040479
0.001086	5.176	2.23808489562
0.001087	5.174	2.2261455478
0.001088	5.16	2.24017856431
0.001089	5.13	2.22465727698
0.00109	5.106	2.22233300835
0.001091	5.086	2.23396598005
0.001092	5.058	2.21418969377
0.001093	5.052	2.22560014378
0.001094	5.028	2.20254761583
0.001095	5.008	2.20361884181
0.001096	5.002	2.21133353432
0.001097	4.99	2.23201702502
0.001098	4.948	2.21117525312
0.001099	4.926	2.20465961092
0.0011	4.894	2.20698074301
0.001101	4.888	2.21437485535
0.001102	4.864	2.18666504065
0.001103	4.85	2.17612040108
0.001104	4.84	2.18320864784
0.001105	4.846	2.18226579499
0.001106	4.83	2.18107771526
0.001107	4.802	2.15749762456
0.001108	4.78	2.16138844265
0.001109	4.766	2.12396892633
0.00111	4.78	2.1278157815
0.001111	4.788	2.15384679121
0.001112	4.766	2.14551718707
0.001113	4.734	2.13336447894
0.001114	4.734	2.13617508646
0.001115	4.718	2.14533820178
0.001116	4.714	2.15596938754
0.001117	4.698	2.14634479989
0.001118	4.654	2.12562555498
0.001119	4.648	2.10905097141
0.00112	4.624	2.13134323843
0.001121	4.616	2.12144856171
0.001122	4.626	2.15455888757
0.001123	4.61	2.13117338572
0.001124	4.624	2.1228810612
0.001125	4.618	2.11188920164
0.001126	4.598	2.13082049924
0.001127	4.594	2.1253620868
0.001128	4.578	2.09091271936
0.001129	4.592	2.1254495995
0.00113	4.558	2.12194156376
0.001131	4.532	2.12060746014
0.001132	4.52	2.10656117879
0.001133	4.528	2.1036197375
0.001134	4.504	2.07412246504
0.001135	4.506	2.0770084256
0.001136	4.518	2.11416082643
0.001137	4.502	2.10855305838
0.001138	4.494	2.09903882765
0.001139	4.48	2.09513722701
0.00114	4.482	2.09992285573
0.001141	4.476	2.10746862373
0.001142	4.484	2.09707987449
0.001143	4.468	2.07965766414
0.001144	4.44	2.0626196935
0.001145	4.428	2.06611132324
0.001146	4.388	2.05364456516
0.001147	4.386	2.05548145212
0.001148	4.378	2.08305448801
0.001149	4.384	2.08339722569
0.00115	4.358	2.0644214686
0.001151	4.336	2.08016922389
0.001152	4.304	2.06871554352
0.001153	4.292	2.06076102448
0.001154	4.284	2.04336585075
0.001155	4.276	2.07263696773
0.001156	4.274	2.07048883117
0.001157	4.244	2.03186220005
0.001158	4.236	2.01203976104
0.001159	4.206	2.01781168596
0.00116	4.158	2.0161934431
0.001161	4.164	2.02413043058
0.001162	4.152	2.00521719522
0.001163	4.176	1.99925586156
0.001164	4.15	1.98783802157
0.001165	4.14	1.98605135885
0.001166	4.13	2.00427044083
0.001167	4.136	2.00137552698
0.001168	4.116	1.99663316611
0.001169	4.098	1.99308705279
0.00117	4.102	2.00289690199
0.001171	4.064	1.99296362235
0.001172	4.03	1.97815570671
0.001173	4.022	1.96710853793
0.001174	4.024	1.96454167683
0.001175	4.024	1.94407407266
0.001176	4.02	1.96458647048
0.001177	3.99	1.94882015589
0.001178	3.994	1.9436985363
0.001179	3.988	1.92557939333
0.00118	3.966	1.90285154439
0.001181	3.972	1.91812825431
0.001182	3.978	1.92808609766
0.001183	3.97	1.91340011498
0.001184	3.952	1.90307540576
0.001185	3.96	1.92831532691
0.001186	3.96	1.90745904281
0.001187	3.944	1.89759426643
0.001188	3.936	1.90994869041
0.001189	3.894	1.89598628687
0.00119	3.888	1.91819081428
0.001191	3.886	1.91337502858
0.001192	3.874	1.90108495339
0.001193	3.854	1.8688723873
0.001194	3.824	1.87217093237
0.001195	3.812	1.86350637241
0.001196	3.806	1.85697711348
0.001197	3.79	1.8563135511
0.001198	3.758	1.86425212887
0.001199	3.77	1.8785898967
0.0012	3.758	1.90877866711
0.001201	3.736	1.90113229419
0.001202	3.712	1.91756512275
0.001203	3.696	1.91926652657
0.001204	3.704	1.9194749282
0.001205	3.714	1.91734295315
0.001206	3.706	1.93689545407
0.001207	3.702	1.91342520105
0.001208	3.712	1.90500813647
0.001209	3.714	1.89108540262
0.00121	3.698	1.87157580664
0.001211	3.69	1.86061817684
0.001212	3.678	1.85426966755
0.001213	3.668	1.83896057598
0.001214	3.664	1.85771472514
0.001215	3.65	1.8459414942
0.001216	3.656	1.84761034853
0.001217	3.644	1.84099538294
0.001218	3.62	1.83510217699
0.001219	3.618	1.83195960654
0.00122	3.586	1.85002810789
0.001221	3.584	1.84036518115
0.001222	3.586	1.82827897215
0.001223	3.566	1.8280164113
0.001224	3.548	1.82090526936
0.001225	3.524	1.81367692823
0.001226	3.506	1.81933064614
0.001227	3.494	1.80387471849
0.001228	3.502	1.80941869118
0.001229	3.496	1.7860526308
0.00123	3.492	1.80275788724
0.001231	3.454	1.80218866937
0.001232	3.456	1.81330196051
0.001233	3.458	1.8232487488
0.001234	3.47	1.85286265006
0.001235	3.464	1.82556950018
0.001236	3.476	1.81367692823
0.001237	3.472	1.82461393177
0.001238	3.47	1.83551082808
0.001239	3.464	1.83540295303
0.00124	3.46	1.83967388414
0.001241	3.452	1.84056947709
0.001242	3.44	1.84780951399
0.001243	3.43	1.85825186667
0.001244	3.422	1.84821968391
0.001245	3.408	1.83671881354
0.001246	3.396	1.81636560196
0.001247	3.386	1.81356113765
0.001248	3.358	1.77026438703
0.001249	3.334	1.75568903853
0.00125	3.322	1.75906679805
0.001251	3.306	1.75395666993
0.001252	3.31	1.75325411735
0.001253	3.3	1.73954016913
0.001254	3.304	1.76736640231
0.001255	3.294	1.76282840912
0.001256	3.28	1.78258239641
0.001257	3.266	1.7785510957
0.001258	3.266	1.77291962593
0.001259	3.278	1.76542232908
0.00126	3.27	1.7518846994
0.001261	3.268	1.76979546841
0.001262	3.272	1.77370121497
0.001263	3.232	1.74990742612
0.001264	3.238	1.74852966804
0.001265	3.236	1.77434607673
0.001266	3.214	1.7596033644
0.001267	3.216	1.73820136923
0.001268	3.19	1.71869136264
0.001269	3.192	1.71788707429
0.00127	3.194	1.71708007967
0.001271	3.18	1.71102308576
0.001272	3.17	1.7020869543
0.001273	3.174	1.68752007395
0.001274	3.174	1.6720418655
0.001275	3.16	1.68475517509
0.001276	3.166	1.67165905615
0.001277	3.174	1.67323758026
0.001278	3.144	1.66591236264
0.001279	3.118	1.65410882351
0.00128	3.094	1.64473827705
0.001281	3.09	1.63153302142
0.001282	3.094	1.66287822765
0.001283	3.096	1.67534593443
0.001284	3.112	1.67196172205
0.001285	3.1	1.65348117619
0.001286	3.096	1.637920633
0.001287	3.084	1.64588699491
0.001288	3.078	1.64678960405
0.001289	3.062	1.63283679527
0.00129	3.042	1.62856869674
0.001291	3.036	1.64033655083
0.001292	3.03	1.65924681708
0.001293	3.022	1.68092712513
0.001294	2.99	1.67149633562
0.001295	2.978	1.66658813148
0.001296	2.972	1.65626567917
0.001297	2.958	1.63469752554
0.001298	2.968	1.62818180803
0.001299	2.938	1.61930725929
0.0013	2.918	1.6047666497
0.001301	2.926	1.6088890577
0.001302	2.92	1.60174904401
0.001303	2.9	1.60312195419
0.001304	2.9	1.62172747402
0.001305	2.896	1.60660636125
0.001306	2.896	1.61281865069
0.001307	2.886	1.60156298659
0.001308	2.888	1.616
0.001309	2.88	1.61418710192
0.00131	2.868	1.61448939297
0.001311	2.876	1.62745936969
0.001312	2.874	1.64988605667
0.001313	2.862	1.63675166107
0.001314	2.854	1.6482366335
0.001315	2.84	1.63168624435
0.001316	2.814	1.62831323768
0.001317	2.816	1.619303554
0.001318	2.812	1.63115174034
0.001319	2.812	1.62500953843
0.00132	2.8	1.61245154966
0.001321	2.778	1.58767628942
0.001322	2.768	1.58182679204
0.001323	2.778	1.58893549271
0.001324	2.774	1.58332687718
0.001325	2.762	1.58913687265
0.001326	2.762	1.56887093159
0.001327	2.736	1.54606080087
0.001328	2.728	1.55885085881
0.001329	2.718	1.57177479303
0.00133	2.722	1.58136523296
0.001331	2.71	1.55753009602
0.001332	2.71	1.56009615088
0.001333	2.712	1.55854290926
0.001334	2.692	1.53268914004
0.001335	2.684	1.51662256346
0.001336	2.678	1.50940915593
0.001337	2.676	1.50566397314
0.001338	2.69	1.51324155375
0.001339	2.678	1.49877149693
0.00134	2.668	1.49725615711
0.001341	2.63	1.48899294827
0.001342	2.622	1.49235250527
0.001343	2.632	1.48747302497
0.001344	2.61	1.47983107144
0.001345	2.596	1.46587311866
0.001346	2.602	1.46546784339
0.001347	2.592	1.46612959864
0.001348	2.564	1.46898059892
0.001349	2.566	1.48917561087
0.00135	2.55	1.48576579581
0.001351	2.542	1.47385073871
0.001352	2.54	1.47118999453
0.001353	2.532	1.47002585011
0.001354	2.538	1.47667057938
0.001355	2.542	1.48870279102
0.001356	2.538	1.49417401932
0.001357	2.522	1.47699559918
0.001358	2.526	1.47557581981
0.001359	2.528	1.47282585529
0.00136	2.526	1.46332634774
0.001361	2.526	1.46469245919
0.001362	2.524	1.49044422908
0.001363	2.516	1.48247900491
0.001364	2.496	1.4825599482
0.001365	2.48	1.47566933966
0.001366	2.46	1.46846859006
0.001367	2.454	1.47101461583
0.001368	2.45	1.46952373237
0.001369	2.438	1.45813442453
0.00137	2.432	1.44269747348
0.001371	2.424	1.44368417599
0.001372	2.402	1.43401394693
0.001373	2.388	1.40764199994
0.001374	2.394	1.4180141043
0.001375	2.394	1.44179194061
0.001376	2.388	1.43577714148
0.001377	2.386	1.4159816383
0.001378	2.378	1.40965102064
0.001379	2.352	1.41283261571
0.00138	2.336	1.39251714532
0.001381	2.338	1.37976664694
0.001382	2.336	1.36934436867
0.001383	2.328	1.36543619404
0.001384	2.324	1.35610619053
0.001385	2.332	1.35564597148
0.001386	2.324	1.37368992134
0.001387	2.302	1.37506218041
0.001388	2.292	1.38229374592
0.001389	2.284	1.40404558331
0.00139	2.282	1.41225918301
0.001391	2.268	1.41568923143
0.001392	2.266	1.43500662019
0.001393	2.28	1.4274452704
0.001394	2.266	1.43081934569
0.001395	2.268	1.44781766808
0.001396	2.272	1.45121190734
0.001397	2.258	1.45994383454
0.001398	2.248	1.47190217066
0.001399	2.238	1.46606821124
0.0014	2.244	1.47392808508
0.001401	2.248	1.46918208538
0.001402	2.238	1.45923130449
0.001403	2.216	1.45785595996
0.001404	2.22	1.46
0.001405	2.212	1.46255119569
0.001406	2.19	1.44426451871
0.001407	2.168	1.43658483912
0.001408	2.15	1.4295104057
0.001409	2.15	1.4337015031
0.00141	2.152	1.4466844853
0.001411	2.122	1.4363551093
0.001412	2.124	1.43966107122
0.001413	2.12	1.43164241345
0.001414	2.126	1.4276288033
0.001415	2.132	1.4263856421
0.001416	2.134	1.43667811287
0.001417	2.12	1.4274452704
0.001418	2.12	1.41336477952
0.001419	2.12	1.41194900758
0.00142	2.126	1.41071754792
0.001421	2.128	1.40556607813
0.001422	2.11	1.40210555951
0.001423	2.11	1.40637832748
0.001424	2.11	1.42895066395
0.001425	2.07	1.40893576859
0.001426	2.068	1.38541546115
0.001427	2.062	1.37918671687
0.001428	2.064	1.37982027815
0.001429	2.05	1.38401589586
0.00143	2.038	1.39160195458
0.001431	2.036	1.38517291339
0.001432	2.044	1.38349701843
0.001433	2.03	1.37589970565
0.001434	2.018	1.37319918439
0.001435	2.004	1.3769473483
0.001436	1.982	1.37174195824
0.001437	1.982	1.36589750714
0.001438	1.978	1.34963550635
0.001439	1.982	1.3526551667
0.00144	1.972	1.35174553818
0.001441	1.958	1.35212277549
0.001442	1.95	1.36069835011
0.001443	1.934	1.35264333806
0.001444	1.94	1.35366170072
0.001445	1.938	1.34690608433
0.001446	1.936	1.38271616755
0.001447	1.944	1.38595238013
0.001448	1.94	1.39871369479
0.001449	1.948	1.39617190919
0.00145	1.948	1.39903395241
0.001451	1.942	1.39091193107
0.001452	1.946	1.39537951827
0.001453	1.938	1.38063608529
0.001454	1.954	1.38992229999
0.001455	1.958	1.40008428318
0.001456	1.944	1.38739468069
0.001457	1.93	1.41035456535
0.001458	1.91	1.40495551531
0.001459	1.908	1.38258308973
0.00146	1.904	1.38231110825
0.001461	1.922	1.38993381137
0.001462	1.914	1.37499236362
0.001463	1.9	1.37186005117
0.001464	1.896	1.36718104141
0.001465	1.886	1.35536120647
0.001466	1.884	1.35297597909
0.001467	1.888	1.35479002063
0.001468	1.892	1.35363806093
0.001469	1.884	1.34258854457
0.00147	1.89	1.34383778783
0.001471	1.884	1.33661662417
0.001472	1.87	1.32253544376
0.001473	1.854	1.3269076833
0.001474	1.85	1.32646145817
0.001475	1.848	1.31639507747
0.001476	1.86	1.32529242056
0.001477	1.852	1.31076161067
0.001478	1.848	1.31182925718
0.001479	1.848	1.31487489899
0.00148	1.834	1.30477737565
0.001481	1.818	1.30110568364
0.001482	1.808	1.31572641533
0.001483	1.792	1.30565539098
0.001484	1.8	1.31301180497
0.001485	1.784	1.3028215534
0.001486	1.784	1.31047472314
0.001487	1.77	1.28728396246
0.001488	1.77	1.29348366824
0.001489	1.778	1.29333522337
0.00149	1.774	1.28488287404
0.001491	1.778	1.30870775959
0.001492	1.782	1.31243133154
0.001493	1.778	1.3208769814
0.001494	1.774	1.33526177209
0.001495	1.77	1.31950748387
0.001496	1.762	1.32111922248
0.001497	1.764	1.31312756425
0.001498	1.756	1.30555122458
0.001499	1.744	1.29863928787
0.0015	1.744	1.29091595389
0.001501	1.754	1.28898564771
0.001502	1.738	1.30129012906
0.001503	1.726	1.29418854886
0.001504	1.732	1.29157887874
0.001505	1.724	1.28367597158
0.001506	1.724	1.27899335417
0.001507	1.712	1.26848571139
0.001508	1.72	1.26712272492
0.001509	1.718	1.26904531046
0.00151	1.716	1.27880569282
0.001511	1.7	1.27984374046
0.001512	1.706	1.27576016555
0.001513	1.7	1.28607931326
0.001514	1.694	1.29165165583
0.001515	1.692	1.28418690228
0.001516	1.684	1.28224178687
0.001517	1.668	1.2766268053
0.001518	1.662	1.26323236184
0.001519	1.654	1.26423257354
0.00152	1.656	1.26081878159
0.001521	1.67	1.27322425362
0.001522	1.66	1.26348723777
0.001523	1.648	1.26652911534
0.001524	1.638	1.25656515947
0.001525	1.632	1.25879942803
0.001526	1.628	1.25124577921
0.001527	1.618	1.26018887473
0.001528	1.614	1.26530786767
0.001529	1.608	1.26583411235
0.00153	1.596	1.26837849241
0.001531	1.576	1.25706960826
0.001532	1.56	1.24835892275
0.001533	1.56	1.26585939188
0.001534	1.56	1.29553077926
0.001535	1.536	1.27777306279
0.001536	1.546	1.26802365909
0.001537	1.544	1.26018411353
0.001538	1.522	1.2512058184
0.001539	1.512	1.24171494313
0.00154	1.512	1.22223402015
0.001541	1.524	1.22695721197
0.001542	1.514	1.23361420225
0.001543	1.51	1.22388724971
0.001544	1.508	1.21898974565
0.001545	1.508	1.24174715623
0.001546	1.512	1.24814101767
0.001547	1.502	1.24015966714
0.001548	1.504	1.24176648368
0.001549	1.502	1.25618310767
0.00155	1.5	1.25299640861
0.001551	1.492	1.24335674688
0.001552	1.482	1.22379573459
0.001553	1.492	1.23690581695
0.001554	1.494	1.24175843061
0.001555	1.492	1.23690581695
0.001556	1.49	1.23203084377
0.001557	1.476	1.22695721197
0.001558	1.48	1.23353151561
0.001559	1.482	1.24806890835
0.00156	1.472	1.23661473386
0.001561	1.462	1.22006393275
0.001562	1.474	1.21380558575
0.001563	1.474	1.22365191129
0.001564	1.482	1.22542890451
0.001565	1.48	1.22376468326
0.001566	1.482	1.20899793217
0.001567	1.47	1.21371331047
0.001568	1.466	1.21195874517
0.001569	1.454	1.20825659526
0.00157	1.454	1.20825659526
0.001571	1.444	1.21279182055
0.001572	1.424	1.20839728566
0.001573	1.418	1.20136422454
0.001574	1.396	1.18624786617
0.001575	1.404	1.18016270065
0.001576	1.398	1.16773113344
0.001577	1.386	1.159743075
0.001578	1.372	1.14787455761
0.001579	1.366	1.15932911634
0.00158	1.358	1.15144952126
0.001581	1.362	1.13444083142
0.001582	1.362	1.13620244675
0.001583	1.358	1.11078170673
0.001584	1.358	1.11437695597
0.001585	1.356	1.12483954411
0.001586	1.35	1.12049096382
0.001587	1.338	1.11523809117
0.001588	1.334	1.12358533276
0.001589	1.326	1.12415479361
0.00159	1.326	1.12947952615
0.001591	1.328	1.14386013131
0.001592	1.33	1.13362251213
0.001593	1.328	1.13684475633
0.001594	1.336	1.12743248135
0.001595	1.322	1.12708296057
0.001596	1.324	1.12384340546
0.001597	1.31	1.12512221558
0.001598	1.308	1.12655936373
0.001599	1.304	1.12409252288
0.0016	1.298	1.11767437118
0.001601	1.29	1.09995454452
0.001602	1.294	1.09889216941
0.001603	1.294	1.10433871616
0.001604	1.292	1.10215062491
0.001605	1.284	1.10242641478
0.001606	1.278	1.09577187407
0.001607	1.276	1.09718913593
0.001608	1.264	1.09649623802
0.001609	1.266	1.10961434742
0.00161	1.276	1.12063553397
0.001611	1.278	1.11566840952
0.001612	1.266	1.11680078797
0.001613	1.268	1.10823102285
0.001614	1.27	1.11045035909
0.001615	1.268	1.11183452006
0.001616	1.258	1.08969537028
0.001617	1.24	1.06508215646
0.001618	1.246	1.06277184758
0.001619	1.236	1.05465823848
0.00162	1.248	1.06324785445
0.001621	1.248	1.0594791173
0.001622	1.26	1.0753604047
0.001623	1.25	1.05995282914
0.001624	1.234	1.05983206217
0.001625	1.22	1.05621967412
0.001626	1.214	1.04890609685
0.001627	1.202	1.03595173633
0.001628	1.19	1.02659631794
0.001629	1.178	1.03068714943
0.00163	1.202	1.05318374465
0.001631	1.206	1.05620263207
0.001632	1.196	1.05336793192
0.001633	1.18	1.04861813831
0.001634	1.166	1.0404056901
0.001635	1.148	1.03445444559
0.001636	1.164	1.03976151112
0.001637	1.168	1.0410456282
0.001638	1.16	1.03653268159
0.001639	1.152	1.04158341001
0.00164	1.156	1.0332782781
0.001641	1.152	1.03387426702
0.001642	1.164	1.03590733176
0.001643	1.162	1.04103602243
0.001644	1.148	1.03831401801
0.001645	1.144	1.02140295672
0.001646	1.136	1.00672935787
0.001647	1.128	1.00579123082
0.001648	1.116	0.999271734815
0.001649	1.108	1.0041593499
0.00165	1.112	1.00372107679
0.001651	1.124	1.00629220408
0.001652	1.124	1.01421102341
0.001653	1.12	1.02645019363
0.001654	1.116	1.03273617154
0.001655	1.114	1.03585906377
0.001656	1.118	1.04118970414
0.001657	1.108	1.03166661282
0.001658	1.1	1.03247275993
0.001659	1.106	1.03863564352
0.00166	1.094	1.03786511648
0.001661	1.086	1.01518668234
0.001662	1.086	1.01911922757
0.001663	1.086	1.01715485547
0.001664	1.084	1.00446204508
0.001665	1.074	0.998260487047
0.001666	1.07	0.982395032561
0.001667	1.076	0.987027861815
0.001668	1.074	0.994245442534
0.001669	1.064	0.979746906094
0.00167	1.064	0.987878535044
0.001671	1.072	1.00140701016
0.001672	1.082	1.02336503751
0.001673	1.082	1.02140883098
0.001674	1.074	1.0200607825
0.001675	1.058	1.00729141761
0.001676	1.054	1.011476149
0.001677	1.052	1.01256900999
0.001678	1.052	1.02043912116
0.001679	1.042	1.01795677708
0.00168	1.036	1.02112878718
0.001681	1.04	1.02489023803
0.001682	1.038	1.02399023433
0.001683	1.036	1.01326403272
0.001684	1.036	1.01128828729
0.001685	1.032	1.00746017291
0.001686	1.028	1.00757927728
0.001687	1.022	0.996752727611
0.001688	1.016	1.00386453269
0.001689	1.02	0.999799979996
0.00169	1.016	0.991838696563
0.001691	1.02	0.987724657989
0.001692	1.022	0.988694088179
0.001693	1.024	0.995702766894
0.001694	1.018	0.986750221687
0.001695	1.01	0.980765007532
0.001696	1.01	0.986863719062
0.001697	1.012	0.98785424026
0.001698	1.01	0.984835011563
0.001699	1.006	0.984867503779
0.0017	1.006	0.978756353747
0.001701	1.006	0.964346410788
0.001702	1.012	0.977678883888
0.001703	1.016	0.97966524895
0.001704	1.02	0.985697722428
0.001705	1.014	0.986815078928
0.001706	0.994	0.970548298644
0.001707	0.98	0.963119930227
0.001708	0.98	0.965194280961
0.001709	0.988	0.969461706309
0.00171	0.978	0.972376470304
0.001711	0.978	0.972376470304
0.001712	0.978	0.966186317436
0.001713	0.974	0.976383121526
0.001714	0.964	0.97298715305
0.001715	0.962	0.971882708973
0.001716	0.954	0.967410977817
0.001717	0.95	0.960989073819
0.001718	0.946	0.956600229981
0.001719	0.938	0.96028953967
0.00172	0.934	0.945327456493
0.001721	0.928	0.94170908459
0.001722	0.926	0.936228604562
0.001723	0.932	0.946243097729
0.001724	0.928	0.945947144401
0.001725	0.926	0.938362403339
0.001726	0.922	0.929470817186
0.001727	0.926	0.936228604562
0.001728	0.928	0.943830493256
0.001729	0.914	0.943718178271
0.00173	0.916	0.944957141885
0.001731	0.916	0.947071275037
0.001732	0.918	0.952510367398
0.001733	0.914	0.950054735265
0.001734	0.902	0.934021413031
0.001735	0.908	0.935700806882
0.001736	0.904	0.935298882711
0.001737	0.898	0.939997872338
0.001738	0.894	0.933147362425
0.001739	0.892	0.933989293301
0.00174	0.896	0.940842175925
0.001741	0.892	0.925384244517
0.001742	0.886	0.921414130562
0.001743	0.88	0.923904756996
0.001744	0.868	0.915737953784
0.001745	0.87	0.912743118298
0.001746	0.866	0.909969230249
0.001747	0.856	0.898478714272
0.001748	0.852	0.895598124161
0.001749	0.846	0.895703075801
0.00175	0.844	0.900923970155
0.001751	0.844	0.89647308939
0.001752	0.84	0.900222194794
0.001753	0.832	0.894301962427
0.001754	0.83	0.886058688801
0.001755	0.826	0.883019818577
0.001756	0.83	0.881532756056
0.001757	0.834	0.891315881155
0.001758	0.824	0.88375562233
0.001759	0.828	0.880009090862
0.00176	0.832	0.880781471195
0.001761	0.832	0.894301962427
0.001762	0.83	0.897273648337
0.001763	0.818	0.89267911368
0.001764	0.818	0.894916755905
0.001765	0.808	0.887206852994
0.001766	0.798	0.881587204989
0.001767	0.808	0.891703986758
0.001768	0.81	0.904378239455
0.001769	0.798	0.899553222439
0.00177	0.794	0.894183426373
0.001771	0.79	0.897719332531
0.001772	0.796	0.895758896132
0.001773	0.786	0.892302639243
0.001774	0.786	0.887808537918
0.001775	0.78	0.873842090998
0.001776	0.788	0.880372648371
0.001777	0.792	0.881326273295
0.001778	0.792	0.879054037019
0.001779	0.792	0.879054037019
0.00178	0.776	0.870530872514
0.001781	0.774	0.868863625663
0.001782	0.776	0.877396147701
0.001783	0.772	0.880917703307
0.001784	0.77	0.879261053385
0.001785	0.764	0.876529520324
0.001786	0.764	0.865045663535
0.001787	0.768	0.863814794965
0.001788	0.76	0.859302042358
0.001789	0.764	0.848707252237
0.00179	0.768	0.840342787201
0.001791	0.764	0.841607984753
0.001792	0.762	0.844604049244
0.001793	0.762	0.842232746929
0.001794	0.758	0.841092147152
0.001795	0.756	0.851154510063
0.001796	0.764	0.860409204972
0.001797	0.768	0.85684070865
0.001798	0.768	0.85684070865
0.001799	0.782	0.868605779396
0.0018	0.784	0.867953915827
0.001801	0.788	0.875817332553
0.001802	0.788	0.882641490074
0.001803	0.784	0.883936649314
0.001804	0.778	0.881314926686
0.001805	0.778	0.881314926686
0.001806	0.768	0.875314800515
0.001807	0.764	0.871954127234
0.001808	0.758	0.873748247495
0.001809	0.752	0.880054543764
0.00181	0.758	0.880588439624
0.001811	0.762	0.881677945738
0.001812	0.746	0.868034561524
0.001813	0.744	0.866293252888
0.001814	0.738	0.861020324963
0.001815	0.734	0.871346085089
0.001816	0.734	0.871346085089
0.001817	0.744	0.875479297299
0.001818	0.748	0.872064217819
0.001819	0.74	0.881135630876
0.00182	0.738	0.881677945738
0.001821	0.734	0.87820498746
0.001822	0.73	0.879261053385
0.001823	0.724	0.864768177028
0.001824	0.728	0.861403505913
0.001825	0.73	0.860871651293
0.001826	0.728	0.85907857615
0.001827	0.728	0.852065725164
0.001828	0.728	0.847358247732
0.001829	0.726	0.847893861282
0.00183	0.722	0.844225088469
0.001831	0.72	0.84
0.001832	0.718	0.835748766077
0.001833	0.718	0.835748766077
0.001834	0.718	0.83813841339
0.001835	0.712	0.827681098008
0.001836	0.706	0.821927004058
0.001837	0.7	0.818535277187
0.001838	0.696	0.817058137466
0.001839	0.696	0.824368849484
0.00184	0.684	0.824708433327
0.001841	0.694	0.834484271871
0.001842	0.696	0.836411382036
0.001843	0.698	0.835940189248
0.001844	0.692	0.834946704886
0.001845	0.694	0.834484271871
0.001846	0.692	0.827729424389
0.001847	0.692	0.827729424389
0.001848	0.696	0.831615295675
0.001849	0.696	0.824368849484
0.00185	0.7	0.82340755401
0.001851	0.694	0.824841803014
0.001852	0.694	0.829677045603
0.001853	0.684	0.8295444533
0.001854	0.686	0.82909830539
0.001855	0.688	0.828647090142
0.001856	0.684	0.831951921688
0.001857	0.678	0.82844191106
0.001858	0.674	0.826876048752
0.001859	0.672	0.822445134948
0.00186	0.668	0.81595097892
0.001861	0.674	0.819587701225
0.001862	0.67	0.817985329942
0.001863	0.664	0.8167643479
0.001864	0.66	0.815107354893
0.001865	0.666	0.818806448436
0.001866	0.66	0.824863625092
0.001867	0.656	0.813427316974
0.001868	0.65	0.809629544915
0.001869	0.64	0.79649231007
0.00187	0.642	0.793622076306
0.001871	0.642	0.801146678206
0.001872	0.636	0.794672259488
0.001873	0.642	0.791097971177
0.001874	0.638	0.791805531681
0.001875	0.642	0.791097971177
0.001876	0.642	0.788565786729
0.001877	0.65	0.794669742723
0.001878	0.65	0.797182538695
0.001879	0.654	0.796419487456
0.00188	0.652	0.789237606808
0.001881	0.654	0.793904276346
0.001882	0.652	0.794289619723
0.001883	0.642	0.796138178961
0.001884	0.634	0.784884704909
0.001885	0.636	0.784540629923
0.001886	0.632	0.780112812355
0.001887	0.636	0.792151500661
0.001888	0.642	0.793622076306
0.001889	0.64	0.79649231007
0.00189	0.646	0.800427385838
0.001891	0.648	0.80005999775
0.001892	0.642	0.796138178961
0.001893	0.636	0.787085764069
0.001894	0.624	0.789065269797
0.001895	0.614	0.785496021632
0.001896	0.618	0.787449045971
0.001897	0.614	0.788038070146
0.001898	0.618	0.784905089804
0.001899	0.62	0.782048591841
0.0019	0.62	0.782048591841
0.001901	0.616	0.769768796458
0.001902	0.616	0.769768796458
0.001903	0.618	0.766861134756
0.001904	0.622	0.774025839362
0.001905	0.622	0.768840685708
0.001906	0.608	0.757849589299
0.001907	0.612	0.759905257253
0.001908	0.606	0.75283729982
0.001909	0.604	0.747786065663
0.00191	0.596	0.743494451896
0.001911	0.6	0.753657747257
0.001912	0.598	0.753920420204
0.001913	0.602	0.761312025388
0.001914	0.6	0.75894663844
0.001915	0.588	0.747165309687
0.001916	0.586	0.73932672074
0.001917	0.582	0.737072588013
0.001918	0.582	0.745168437335
0.001919	0.586	0.755383346388
0.00192	0.59	0.754917214004
0.001921	0.59	0.76544104933
0.001922	0.584	0.763507694788
0.001923	0.584	0.763507694788
0.001924	0.576	0.764345471629
0.001925	0.582	0.771541314513
0.001926	0.584	0.771326130764
0.001927	0.586	0.768507644725
0.001928	0.574	0.769755805434
0.001929	0.574	0.767153178968
0.00193	0.576	0.766957625948
0.001931	0.576	0.769560913768
0.001932	0.58	0.769155380921
0.001933	0.576	0.772155424769
0.001934	0.568	0.770309028897
0.001935	0.574	0.761921255774
0.001936	0.568	0.757215953345
0.001937	0.574	0.754005305021
0.001938	0.568	0.749250291959
0.001939	0.562	0.747098387095
0.00194	0.554	0.736942331529
0.001941	0.556	0.736793050999
0.001942	0.556	0.742202128803
0.001943	0.558	0.731188074301
0.001944	0.548	0.729174876144
0.001945	0.548	0.72642687175
0.001946	0.546	0.72379831445
0.001947	0.552	0.734367755283
0.001948	0.552	0.739794566079
0.001949	0.554	0.745039596263
0.00195	0.554	0.745039596263
0.001951	0.548	0.734640047915
0.001952	0.546	0.734767990593
0.001953	0.546	0.7374849151
0.001954	0.554	0.73965126918
0.001955	0.554	0.736942331529
0.001956	0.546	0.729303777585
0.001957	0.548	0.72642687175
0.001958	0.542	0.726798458997
0.001959	0.544	0.7266801222
0.00196	0.534	0.716131272882
0.001961	0.54	0.718609768929
0.001962	0.54	0.721387551875
0.001963	0.536	0.724364549105
0.001964	0.536	0.724364549105
0.001965	0.536	0.727120347673
0.001966	0.528	0.727472336244
0.001967	0.528	0.73021640628
0.001968	0.524	0.727615282962
0.001969	0.528	0.73021640628
0.00197	0.526	0.738460560897
0.001971	0.52	0.73047929471
0.001972	0.526	0.727546562084
0.001973	0.532	0.730052052939
0.001974	0.53	0.730136973451
0.001975	0.534	0.729961642828
0.001976	0.524	0.724861366056
0.001977	0.524	0.7220969464
0.001978	0.52	0.719444229944
0.001979	0.512	0.722396013278
0.00198	0.504	0.716926774504
0.001981	0.506	0.714117637368
0.001982	0.506	0.708494177817
0.001983	0.502	0.711333958138
0.001984	0.498	0.714140042289
0.001985	0.49	0.708449010162
0.001986	0.494	0.711311464831
0.001987	0.494	0.716912825942
0.001988	0.486	0.708381253281
0.001989	0.484	0.705509744794
0.00199	0.49	0.714072825418
0.001991	0.486	0.711198987626
0.001992	0.496	0.719711053132
0.001993	0.496	0.714131640526
0.001994	0.496	0.714131640526
0.001995	0.488	0.705589115562
0.001996	0.492	0.705645803502
0.001997	0.484	0.694077805437
0.001998	0.482	0.691141085452
[truncated: 8,002 more rows]
