# Supplementary material for: The Influence of Synaptic Size on AMPA Receptor Activation: A Monte Carlo Model
Source: PLoS One. 2015 Jun 24;10(6):e0130924. doi: 10.1371/journal.pone.0130924 (PMC4479604; doi:10.1371/journal.pone.0130924)
Supplement: S1 Dataset — This package contains the experimental data used as basis for the analysis presented in the paper. (ZIP) [file pone.0130924.s001.zip › S1 Simulation data/training/1391_10183_218_305.csv]

time	AMPA.O.mean	AMPA.O.stdev
0.0	0.0	0.0
1e-06	0.0	0.0
2e-06	0.046	0.209485083001
3e-06	0.196	0.444504218203
4e-06	0.48	0.699714227381
5e-06	0.786	0.858023309707
6e-06	1.276	1.12063553397
7e-06	1.798	1.32105866637
8e-06	2.406	1.49838713289
9e-06	3.106	1.74320509407
1e-05	3.788	1.90027787442
1.1e-05	4.47	2.07101424428
1.2e-05	5.25	2.21167357447
1.3e-05	6.038	2.37330065521
1.4e-05	6.82	2.57596583828
1.5e-05	7.594	2.72564928045
1.6e-05	8.368	2.85877176424
1.7e-05	9.158	2.94432267253
1.8e-05	9.864	3.04064203747
1.9e-05	10.646	3.15858892545
2e-05	11.384	3.24477179475
2.1e-05	12.15	3.36801128264
2.2e-05	12.854	3.53110237745
2.3e-05	13.58	3.58602844384
2.4e-05	14.296	3.68461449815
2.5e-05	14.956	3.79395097491
2.6e-05	15.542	3.89412840055
2.7e-05	16.124	4.00007799924
2.8e-05	16.804	4.02561597771
2.9e-05	17.364	4.09432582973
3e-05	17.906	4.1609090353
3.1e-05	18.392	4.17592337094
3.2e-05	18.93	4.2648681105
3.3e-05	19.422	4.36851416388
3.4e-05	19.824	4.45432643617
3.5e-05	20.24	4.48669143133
3.6e-05	20.644	4.50968557662
3.7e-05	21.04	4.60199956541
3.8e-05	21.39	4.59629198376
3.9e-05	21.71	4.62967601458
4e-05	21.982	4.61667369434
4.1e-05	22.292	4.60898426988
4.2e-05	22.64	4.65987124286
4.3e-05	22.868	4.6249947027
4.4e-05	23.198	4.64788080742
4.5e-05	23.506	4.70084715769
4.6e-05	23.722	4.69049208506
4.7e-05	23.948	4.71564375245
4.8e-05	24.17	4.81010394898
4.9e-05	24.39	4.84209665331
5e-05	24.568	4.89462725854
5.1e-05	24.756	4.88921916056
5.2e-05	24.93	4.93164272834
5.3e-05	25.028	4.99191506338
5.4e-05	25.196	4.99815806073
5.5e-05	25.304	5.08444529915
5.6e-05	25.388	5.11052404358
5.7e-05	25.464	5.12491014555
5.8e-05	25.576	5.12291167209
5.9e-05	25.682	5.13272598139
6e-05	25.796	5.15968836268
6.1e-05	25.816	5.10197451973
6.2e-05	25.906	5.09363956322
6.3e-05	25.97	5.11596520707
6.4e-05	26.054	5.13294106726
6.5e-05	26.098	5.12136661449
6.6e-05	26.11	5.11877915132
6.7e-05	26.144	5.10639442268
6.8e-05	26.19	5.09724435357
6.9e-05	26.28	5.11405905324
7e-05	26.284	5.08245452513
7.1e-05	26.236	5.10571287873
7.2e-05	26.278	5.10653659538
7.3e-05	26.258	5.1702452553
7.4e-05	26.192	5.18373764768
7.5e-05	26.182	5.2211948824
7.6e-05	26.202	5.27685474502
7.7e-05	26.114	5.22197319028
7.8e-05	26.106	5.21255829704
7.9e-05	26.15	5.15553101048
8e-05	26.08	5.06217344626
8.1e-05	26.088	5.10374921014
8.2e-05	26.028	5.11968905306
8.3e-05	26.068	5.16094719988
8.4e-05	26.008	5.12054059646
8.5e-05	26.038	5.1045622731
8.6e-05	26.074	5.09985529206
8.7e-05	26.112	5.18183905578
8.8e-05	26.056	5.22349155259
8.9e-05	26.02	5.18146697374
9e-05	25.97	5.19933649613
9.1e-05	25.976	5.17720233331
9.2e-05	25.938	5.15889096609
9.3e-05	25.894	5.21140710365
9.4e-05	25.816	5.16741173122
9.5e-05	25.786	5.16063988281
9.6e-05	25.694	5.1556148033
9.7e-05	25.598	5.08924316574
9.8e-05	25.566	5.03047154847
9.9e-05	25.538	5.06048969962
0.0001	25.502	5.07010808563
0.000101	25.474	5.10855400285
0.000102	25.476	5.12107644934
0.000103	25.404	5.09163863604
0.000104	25.368	5.10182085142
0.000105	25.332	5.15652751374
0.000106	25.256	5.15659422487
0.000107	25.18	5.20572761485
0.000108	25.114	5.23497889203
0.000109	25.076	5.2274490911
0.00011	25.056	5.22655374028
0.000111	24.998	5.20634190195
0.000112	24.928	5.21294695925
0.000113	24.832	5.17878132383
0.000114	24.766	5.12359678351
0.000115	24.716	5.14969358312
0.000116	24.642	5.12814157371
0.000117	24.592	5.17508801858
0.000118	24.526	5.19088855592
0.000119	24.504	5.20826113017
0.00012	24.414	5.17325854757
0.000121	24.326	5.13923379503
0.000122	24.226	5.11614346945
0.000123	24.172	5.04721864
0.000124	24.06	5.06126466409
0.000125	24.076	5.14764256723
0.000126	24.058	5.16668520427
0.000127	24.084	5.16148660756
0.000128	23.976	5.22182190428
0.000129	23.928	5.17250577573
0.00013	23.86	5.09945095084
0.000131	23.84	5.07409105161
0.000132	23.796	5.03491648392
0.000133	23.698	5.00467741218
0.000134	23.632	5.0020571768
0.000135	23.646	4.98364164041
0.000136	23.52	4.98614079224
0.000137	23.43	4.99090172213
0.000138	23.366	4.98438000156
0.000139	23.316	5.00161413946
0.00014	23.252	4.96754426251
0.000141	23.21	4.95639990316
0.000142	23.22	4.95132305551
0.000143	23.11	4.91059059584
0.000144	23.01	4.94630164871
0.000145	22.958	4.92262490954
0.000146	22.898	4.92824471795
0.000147	22.836	4.93650726729
0.000148	22.802	4.90905245439
0.000149	22.718	4.8590612262
0.00015	22.676	4.80489583654
0.000151	22.626	4.84748635893
0.000152	22.586	4.85783943745
0.000153	22.534	4.84405243572
0.000154	22.476	4.87210673118
0.000155	22.378	4.8878539258
0.000156	22.354	4.90068199336
0.000157	22.252	4.84236471158
0.000158	22.224	4.82097749424
0.000159	22.144	4.80658548244
0.00016	22.02	4.80745254787
0.000161	21.982	4.82593783632
0.000162	21.916	4.8477772226
0.000163	21.854	4.82542060343
0.000164	21.788	4.76603147283
0.000165	21.752	4.72043387836
0.000166	21.7	4.72546294028
0.000167	21.606	4.70985817196
0.000168	21.558	4.65044470992
0.000169	21.5	4.66068664469
0.00017	21.512	4.67053059084
0.000171	21.526	4.63134149032
0.000172	21.466	4.62523988567
0.000173	21.372	4.61276663186
0.000174	21.3	4.59978260356
0.000175	21.254	4.58011833908
0.000176	21.22	4.60603951351
0.000177	21.134	4.55851335415
0.000178	21.104	4.56609066927
0.000179	21.088	4.57561536845
0.00018	21.02	4.59038124778
0.000181	20.968	4.61594800664
0.000182	20.906	4.57046649698
0.000183	20.878	4.56454992305
0.000184	20.832	4.57818479312
0.000185	20.744	4.54999604395
0.000186	20.654	4.54645840188
0.000187	20.59	4.56967176064
0.000188	20.57	4.57570759555
0.000189	20.508	4.56529692353
0.00019	20.516	4.57883653344
0.000191	20.488	4.59454633234
0.000192	20.404	4.6013893554
0.000193	20.332	4.56834499573
0.000194	20.27	4.59664007727
0.000195	20.176	4.59097201037
0.000196	20.164	4.5765821308
0.000197	20.136	4.59015293863
0.000198	20.098	4.55196616859
0.000199	20.016	4.53913471931
0.0002	19.894	4.48896023596
0.000201	19.87	4.45388594376
0.000202	19.846	4.46119759706
0.000203	19.74	4.40368027904
0.000204	19.724	4.37627969856
0.000205	19.684	4.38499076396
0.000206	19.648	4.39182149
0.000207	19.636	4.38263664932
0.000208	19.566	4.41923568052
0.000209	19.558	4.48002633921
0.00021	19.516	4.48394290775
0.000211	19.46	4.47039148174
0.000212	19.436	4.4526288864
0.000213	19.33	4.47717544887
0.000214	19.282	4.48090124863
0.000215	19.254	4.52211056919
0.000216	19.242	4.51745902029
0.000217	19.218	4.53899504296
0.000218	19.126	4.54556091148
0.000219	19.048	4.54111175815
0.00022	18.986	4.55519527573
0.000221	18.97	4.52472098587
0.000222	18.94	4.48423906588
0.000223	18.888	4.48814616518
0.000224	18.872	4.47879626686
0.000225	18.852	4.50445290796
0.000226	18.83	4.50656188241
0.000227	18.768	4.49245767927
0.000228	18.726	4.49298608945
0.000229	18.626	4.49512224528
0.00023	18.544	4.42538857051
0.000231	18.52	4.39108187125
0.000232	18.416	4.38211638367
0.000233	18.386	4.35855526522
0.000234	18.318	4.34705371487
0.000235	18.264	4.37290567015
0.000236	18.246	4.34159924452
0.000237	18.222	4.36265011203
0.000238	18.148	4.35454888594
0.000239	18.1	4.33935479075
0.00024	18.088	4.34053637239
0.000241	18.038	4.33918840338
0.000242	17.946	4.27259686842
0.000243	17.914	4.26316830538
0.000244	17.904	4.30148625477
0.000245	17.906	4.32170845847
0.000246	17.84	4.2743888452
0.000247	17.856	4.28523791638
0.000248	17.784	4.26817806564
0.000249	17.746	4.23243239757
0.00025	17.736	4.25656011352
0.000251	17.69	4.28834466898
0.000252	17.636	4.28573260948
0.000253	17.546	4.2543958443
0.000254	17.478	4.27334950595
0.000255	17.4	4.28112134843
0.000256	17.366	4.28532892553
0.000257	17.296	4.26712830836
0.000258	17.23	4.28171694534
0.000259	17.172	4.2650223915
0.00026	17.152	4.27888957558
0.000261	17.122	4.32563475111
0.000262	17.04	4.31722132859
0.000263	17.012	4.32572028684
0.000264	16.984	4.34232011717
0.000265	16.966	4.35302699279
0.000266	16.944	4.34244907857
0.000267	16.924	4.32553164362
0.000268	16.86	4.30260386278
0.000269	16.822	4.3074721125
0.00027	16.756	4.28537792966
0.000271	16.684	4.27786675809
0.000272	16.644	4.2281513691
0.000273	16.64	4.2589200509
0.000274	16.566	4.26493188691
0.000275	16.528	4.26956859647
0.000276	16.442	4.1917342473
0.000277	16.428	4.22525928198
0.000278	16.358	4.19116165281
0.000279	16.346	4.16200480538
0.00028	16.254	4.17725795229
0.000281	16.256	4.20505219944
0.000282	16.226	4.19558386878
0.000283	16.184	4.22257551738
0.000284	16.152	4.18340722378
0.000285	16.1	4.15379344696
0.000286	16.056	4.17095480676
0.000287	16.002	4.15090303428
0.000288	15.94	4.16418059167
0.000289	15.908	4.12983486353
0.00029	15.876	4.08908596143
0.000291	15.804	4.03058109954
0.000292	15.748	4.02498397512
0.000293	15.726	3.98985262886
0.000294	15.716	3.98488945894
0.000295	15.718	3.97724477497
0.000296	15.676	3.9853511765
0.000297	15.66	3.95479455851
0.000298	15.61	3.94232165101
0.000299	15.548	3.95065766677
0.0003	15.562	3.96915053884
0.000301	15.528	3.99815157291
0.000302	15.476	3.98012864114
0.000303	15.438	3.96309929222
0.000304	15.368	3.95076903906
0.000305	15.29	3.96811038153
0.000306	15.274	3.99486220038
0.000307	15.248	3.99831164368
0.000308	15.178	3.98476046959
0.000309	15.118	3.97543406435
0.00031	15.104	3.94476665977
0.000311	15.012	3.93749361904
0.000312	15.014	3.95345469179
0.000313	14.988	3.98846536904
0.000314	14.972	4.02184236389
0.000315	14.94	4.03787072601
0.000316	14.88	4.03950492016
0.000317	14.83	4.0532826203
0.000318	14.764	4.02048554282
0.000319	14.748	3.98302598535
0.00032	14.696	3.96529746677
0.000321	14.578	3.97742580069
0.000322	14.48	3.96201968698
0.000323	14.478	3.93262202608
0.000324	14.428	3.89214799308
0.000325	14.406	3.89989281904
0.000326	14.39	3.89998717947
0.000327	14.394	3.90317358056
0.000328	14.352	3.89924300346
0.000329	14.298	3.84723225189
0.00033	14.298	3.82376725233
0.000331	14.236	3.83722608143
0.000332	14.124	3.86272235606
0.000333	14.124	3.8689306016
0.000334	14.09	3.86081597593
0.000335	14.062	3.8181351469
0.000336	13.994	3.83222702877
0.000337	13.984	3.8214845283
0.000338	13.976	3.78832733538
0.000339	13.942	3.76120140381
0.00034	13.906	3.7700350131
0.000341	13.85	3.71961019463
0.000342	13.778	3.73586884138
0.000343	13.762	3.7716516276
0.000344	13.762	3.76475178465
0.000345	13.702	3.7295034522
0.000346	13.664	3.72654048683
0.000347	13.624	3.7548134441
0.000348	13.572	3.73052489604
0.000349	13.554	3.74367252841
0.00035	13.498	3.75845659813
0.000351	13.436	3.74137728651
0.000352	13.444	3.72704494204
0.000353	13.426	3.73209378232
0.000354	13.386	3.7567278315
0.000355	13.364	3.74372862264
0.000356	13.342	3.76045688713
0.000357	13.31	3.74458275379
0.000358	13.3	3.71725705326
0.000359	13.236	3.72294292194
0.00036	13.198	3.71305750023
0.000361	13.166	3.68652193809
0.000362	13.156	3.67745346673
0.000363	13.104	3.68797830796
0.000364	13.056	3.71279732816
0.000365	13.072	3.72435444071
0.000366	13.028	3.71634444044
0.000367	13.03	3.72466105841
0.000368	12.998	3.71133345309
0.000369	12.988	3.70187195889
0.00037	12.952	3.72420407604
0.000371	12.906	3.70258882405
0.000372	12.828	3.69897499316
0.000373	12.756	3.71004905628
0.000374	12.686	3.70936706191
0.000375	12.626	3.67125646067
0.000376	12.584	3.64786841868
0.000377	12.608	3.68216458079
0.000378	12.55	3.69100257383
0.000379	12.498	3.65540640695
0.00038	12.472	3.65037203583
0.000381	12.428	3.62337080631
0.000382	12.428	3.60566443253
0.000383	12.358	3.61743500287
0.000384	12.322	3.59253615152
0.000385	12.254	3.54816628697
0.000386	12.19	3.52560633083
0.000387	12.138	3.51439269291
0.000388	12.078	3.52702650968
0.000389	12.054	3.5438797948
0.00039	12.06	3.57328980073
0.000391	12.064	3.57433965929
0.000392	12.032	3.55344565176
0.000393	12.01	3.56901947319
0.000394	12.004	3.60166405985
0.000395	11.988	3.61937232127
0.000396	11.978	3.61683784541
0.000397	11.944	3.62116887206
0.000398	11.906	3.64597915518
0.000399	11.87	3.64377551449
0.0004	11.818	3.62227497576
0.000401	11.798	3.55713311531
0.000402	11.768	3.51086542038
0.000403	11.782	3.52738940294
0.000404	11.772	3.55359198558
0.000405	11.708	3.55003323928
0.000406	11.64	3.57356964393
0.000407	11.62	3.58881596073
0.000408	11.592	3.56672623003
0.000409	11.59	3.56004213458
0.00041	11.536	3.56997254891
0.000411	11.506	3.55611642104
0.000412	11.456	3.55809836851
0.000413	11.434	3.54536937427
0.000414	11.406	3.53739508678
0.000415	11.4	3.51795395081
0.000416	11.344	3.52784126627
0.000417	11.292	3.51663702989
0.000418	11.276	3.50482866914
0.000419	11.22	3.46462119141
0.00042	11.192	3.46282197059
0.000421	11.164	3.47002939469
0.000422	11.126	3.49715941873
0.000423	11.086	3.45349156652
0.000424	11.058	3.39626795174
0.000425	11.038	3.42236117323
0.000426	11.026	3.39607479305
0.000427	11.016	3.39584216359
0.000428	11.018	3.37782119124
0.000429	10.976	3.37215420762
0.00043	10.952	3.37723200269
0.000431	10.92	3.37544071197
0.000432	10.882	3.38763575374
0.000433	10.842	3.3995640897
0.000434	10.784	3.40372501827
0.000435	10.772	3.38408274131
0.000436	10.784	3.42130735246
0.000437	10.74	3.387093149
0.000438	10.71	3.37489259088
0.000439	10.688	3.38919695503
0.00044	10.682	3.40718006568
0.000441	10.642	3.42371669389
0.000442	10.592	3.38726084027
0.000443	10.564	3.39203537717
0.000444	10.53	3.39250644804
0.000445	10.496	3.37727464089
0.000446	10.484	3.37546204245
0.000447	10.458	3.35025909446
0.000448	10.458	3.34308779424
0.000449	10.398	3.37810538616
0.00045	10.36	3.37970412906
0.000451	10.318	3.35870153482
0.000452	10.286	3.36514546491
0.000453	10.264	3.37020830217
0.000454	10.214	3.34308300824
0.000455	10.168	3.32742783543
0.000456	10.134	3.26497228166
0.000457	10.144	3.23840454545
0.000458	10.128	3.23165839779
0.000459	10.106	3.22843057847
0.00046	10.082	3.22974859703
0.000461	10.018	3.19588422819
0.000462	10.012	3.21805158442
0.000463	9.98	3.21863325031
0.000464	9.958	3.20440883784
0.000465	9.956	3.22646307898
0.000466	9.924	3.22028321736
0.000467	9.92	3.17830143316
0.000468	9.91	3.21526048711
0.000469	9.898	3.22917884299
0.00047	9.86	3.24598213181
0.000471	9.852	3.21280189243
0.000472	9.8	3.17175030543
0.000473	9.736	3.17463446715
0.000474	9.708	3.20479890165
0.000475	9.642	3.16825440898
0.000476	9.636	3.15333220578
0.000477	9.614	3.17001640374
0.000478	9.594	3.15042282876
0.000479	9.548	3.11956663657
0.00048	9.524	3.1256077809
0.000481	9.498	3.10322348535
0.000482	9.488	3.12247594066
0.000483	9.466	3.16177861338
0.000484	9.408	3.15935689659
0.000485	9.372	3.13394575575
0.000486	9.35	3.0970146916
0.000487	9.328	3.10618994912
0.000488	9.316	3.10743366784
0.000489	9.294	3.12850827073
0.00049	9.308	3.12684121759
0.000491	9.29	3.16384260038
0.000492	9.262	3.14791295941
0.000493	9.244	3.12865210594
0.000494	9.21	3.0747194994
0.000495	9.202	3.09405817657
0.000496	9.204	3.1219199221
0.000497	9.184	3.09227165689
0.000498	9.176	3.08755955408
0.000499	9.116	3.06178771309
0.0005	9.064	3.07829563233
0.000501	9.034	3.10690263768
0.000502	9.034	3.09141456295
0.000503	9.05	3.10475441863
0.000504	9.014	3.09092283954
0.000505	8.984	3.06590019407
0.000506	8.994	3.06038625013
0.000507	8.966	3.04316348559
0.000508	8.908	3.02250492142
0.000509	8.9	3.01628911081
0.00051	8.838	3.03574636622
0.000511	8.8	3.02191991952
0.000512	8.798	2.99486159947
0.000513	8.752	2.97632256316
0.000514	8.728	2.97153428383
0.000515	8.74	2.96654681406
0.000516	8.71	2.98427545646
0.000517	8.686	2.9304272726
0.000518	8.676	2.94737578195
0.000519	8.652	2.93102302959
0.00052	8.634	2.94279526981
0.000521	8.61	2.93085311812
0.000522	8.594	2.9484172025
0.000523	8.582	2.95284202083
0.000524	8.562	2.95129734185
0.000525	8.548	2.96777627189
0.000526	8.486	2.93629085753
0.000527	8.462	2.92857576306
0.000528	8.424	2.95029218892
0.000529	8.428	2.89634528328
0.00053	8.402	2.9141715804
0.000531	8.384	2.90663792035
0.000532	8.354	2.89148473971
0.000533	8.34	2.90523665129
0.000534	8.286	2.92714946663
0.000535	8.272	2.93087290751
0.000536	8.264	2.92066841665
0.000537	8.244	2.908
0.000538	8.222	2.89701846732
0.000539	8.218	2.90765816423
0.00054	8.186	2.92769602247
0.000541	8.196	2.93489079865
0.000542	8.146	2.92928045772
0.000543	8.128	2.92157765599
0.000544	8.124	2.90871518028
0.000545	8.09	2.93766914407
0.000546	8.076	2.9322728386
0.000547	8.062	2.93226124348
0.000548	8.038	2.94288226064
0.000549	8.01	2.95125397077
0.00055	7.96	2.94455429564
0.000551	7.968	2.9303542448
0.000552	7.942	2.91524201397
0.000553	7.932	2.92427358501
0.000554	7.942	2.91867024516
0.000555	7.916	2.92112033302
0.000556	7.864	2.92190075122
0.000557	7.84	2.92889057494
0.000558	7.808	2.9480732691
0.000559	7.788	2.92695336485
0.00056	7.742	2.91332044238
0.000561	7.71	2.91580177653
0.000562	7.694	2.8872762251
0.000563	7.68	2.86942502951
0.000564	7.626	2.85904249706
0.000565	7.612	2.81663913202
0.000566	7.618	2.81852372706
0.000567	7.606	2.84723795985
0.000568	7.578	2.84111175423
0.000569	7.57	2.81160096742
0.00057	7.572	2.79943137083
0.000571	7.568	2.78233283415
0.000572	7.536	2.76852018234
0.000573	7.514	2.74987345163
0.000574	7.486	2.73528865022
0.000575	7.456	2.7553700296
0.000576	7.424	2.73938387233
0.000577	7.422	2.70479500147
0.000578	7.414	2.70750881808
0.000579	7.364	2.68914558922
0.00058	7.34	2.70044440787
0.000581	7.32	2.70214729428
0.000582	7.306	2.71815452099
0.000583	7.296	2.76484791625
0.000584	7.328	2.75325552755
0.000585	7.308	2.74684109479
0.000586	7.28	2.71691000955
0.000587	7.302	2.72668223304
0.000588	7.292	2.72373566999
0.000589	7.272	2.75935064825
0.00059	7.248	2.76088681405
0.000591	7.194	2.77351113212
0.000592	7.176	2.79803931352
0.000593	7.144	2.77403388588
0.000594	7.112	2.76829478199
0.000595	7.07	2.78084519526
0.000596	7.058	2.76525514194
0.000597	7.014	2.74550614641
0.000598	7.03	2.76063398516
0.000599	7.024	2.74580115813
0.0006	7.008	2.74662265337
0.000601	7.036	2.74785443574
0.000602	7.012	2.72834308693
0.000603	7.002	2.72800219941
0.000604	6.974	2.72274200026
0.000605	6.928	2.71566124544
0.000606	6.924	2.71555224586
0.000607	6.882	2.71220869404
0.000608	6.82	2.68395230956
0.000609	6.802	2.7023685907
0.00061	6.812	2.69381810819
0.000611	6.802	2.6530729353
0.000612	6.76	2.63787793501
0.000613	6.726	2.64025074567
0.000614	6.742	2.65017659789
0.000615	6.738	2.65506233448
0.000616	6.732	2.65559334236
0.000617	6.734	2.64787537471
0.000618	6.708	2.66058940838
0.000619	6.706	2.62670211482
0.00062	6.696	2.6312704156
0.000621	6.704	2.61694172652
0.000622	6.676	2.59133633479
0.000623	6.656	2.53883122716
0.000624	6.65	2.51783637276
0.000625	6.642	2.53965273217
0.000626	6.644	2.53086230364
0.000627	6.636	2.51306665252
0.000628	6.62	2.48909622152
0.000629	6.574	2.50050474905
0.00063	6.534	2.51969125093
0.000631	6.554	2.52964108126
0.000632	6.548	2.55101862008
0.000633	6.526	2.57008248895
0.000634	6.484	2.5686074048
0.000635	6.456	2.5479529038
0.000636	6.436	2.54752899885
0.000637	6.426	2.55118090303
0.000638	6.414	2.52638160221
0.000639	6.382	2.51238452471
0.00064	6.334	2.51762666017
0.000641	6.302	2.5073484002
0.000642	6.298	2.50063911831
0.000643	6.288	2.51417103635
0.000644	6.268	2.50762357622
0.000645	6.256	2.50568633312
0.000646	6.23	2.53082990341
0.000647	6.202	2.5583580672
0.000648	6.178	2.52157014576
0.000649	6.156	2.50512754166
0.00065	6.136	2.50868571168
0.000651	6.128	2.48507867079
0.000652	6.116	2.47680116279
0.000653	6.132	2.4776149822
0.000654	6.084	2.4805128502
0.000655	6.084	2.46595701503
0.000656	6.062	2.46133215962
0.000657	6.034	2.44312177347
0.000658	5.98	2.43877018187
0.000659	5.984	2.42234266775
0.00066	5.946	2.4139353761
0.000661	5.93	2.42427308693
0.000662	5.902	2.40341340597
0.000663	5.888	2.43134859697
0.000664	5.894	2.42626544302
0.000665	5.862	2.43945813655
0.000666	5.85	2.40655355228
0.000667	5.83	2.41766416195
0.000668	5.798	2.41851111223
0.000669	5.792	2.41344898434
0.00067	5.778	2.40680618248
0.000671	5.754	2.38694030089
0.000672	5.758	2.43134448403
0.000673	5.746	2.40862699478
0.000674	5.746	2.38610226101
0.000675	5.724	2.38491593143
0.000676	5.668	2.36511648762
0.000677	5.682	2.3884882248
0.000678	5.684	2.38582145183
0.000679	5.672	2.34102883365
0.00068	5.638	2.34669043549
0.000681	5.604	2.34503390167
0.000682	5.574	2.33335038089
0.000683	5.552	2.34846673385
0.000684	5.548	2.37311946602
0.000685	5.53	2.37930662169
0.000686	5.508	2.3803226672
0.000687	5.506	2.39623955397
0.000688	5.51	2.41037341505
0.000689	5.48	2.41528466231
0.00069	5.458	2.40171522042
0.000691	5.412	2.39963663916
0.000692	5.406	2.37595538679
0.000693	5.39	2.36260449504
0.000694	5.37	2.37930662169
0.000695	5.36	2.36440267298
0.000696	5.362	2.37969661932
0.000697	5.36	2.39382539046
0.000698	5.366	2.38076542314
0.000699	5.358	2.37104112153
0.0007	5.38	2.36211769393
0.000701	5.372	2.35830786794
0.000702	5.372	2.35236391742
0.000703	5.34	2.34017093393
0.000704	5.33	2.34032049087
0.000705	5.316	2.34011623643
0.000706	5.282	2.33633816046
0.000707	5.26	2.33160888658
0.000708	5.238	2.31459629309
0.000709	5.208	2.29188481386
0.00071	5.186	2.30204344008
0.000711	5.182	2.34198121256
0.000712	5.162	2.33232845028
0.000713	5.138	2.32011982449
0.000714	5.168	2.31598272878
0.000715	5.16	2.31741235001
0.000716	5.148	2.31129747112
0.000717	5.158	2.32487332988
0.000718	5.148	2.30609973765
0.000719	5.132	2.32176140032
0.00072	5.114	2.32486644778
0.000721	5.098	2.32129188169
0.000722	5.084	2.31968618567
0.000723	5.062	2.29568203373
0.000724	5.036	2.30362844226
0.000725	5.006	2.31645505029
0.000726	5.002	2.30260634934
0.000727	4.998	2.28429332617
0.000728	4.964	2.2438146091
0.000729	4.968	2.2536583592
0.00073	4.956	2.23474025336
0.000731	4.952	2.23286721504
0.000732	4.938	2.22309603931
0.000733	4.93	2.2210583063
0.000734	4.912	2.22086829866
0.000735	4.91	2.22483707269
0.000736	4.892	2.22358629246
0.000737	4.88	2.22746492677
0.000738	4.854	2.22366454305
0.000739	4.826	2.20538522712
0.00074	4.794	2.17980824845
0.000741	4.78	2.19626956451
0.000742	4.726	2.16954465269
0.000743	4.706	2.15674847861
0.000744	4.702	2.1755909542
0.000745	4.674	2.14002897177
0.000746	4.656	2.13580523457
0.000747	4.638	2.12013112802
0.000748	4.608	2.09912743777
0.000749	4.574	2.1167248286
0.00075	4.572	2.11679380196
0.000751	4.564	2.09902453535
0.000752	4.574	2.11766947374
0.000753	4.562	2.12277083078
0.000754	4.576	2.12043014504
0.000755	4.57	2.13941580811
0.000756	4.57	2.17096752624
0.000757	4.566	2.16001018516
0.000758	4.554	2.16219425584
0.000759	4.544	2.18358970505
0.00076	4.53	2.19478928374
0.000761	4.54	2.20463148848
0.000762	4.546	2.20995113068
0.000763	4.544	2.21451213589
0.000764	4.516	2.1729574317
0.000765	4.502	2.16748610145
0.000766	4.496	2.17485263869
0.000767	4.486	2.1858188397
0.000768	4.474	2.18021191631
0.000769	4.468	2.17001751145
0.00077	4.452	2.19446941195
0.000771	4.448	2.17423457796
0.000772	4.442	2.1759218736
0.000773	4.464	2.16349347122
0.000774	4.456	2.16611726368
0.000775	4.424	2.15597402582
0.000776	4.422	2.1400738305
0.000777	4.394	2.118198291
0.000778	4.37	2.11969337405
0.000779	4.382	2.11472835135
0.00078	4.37	2.10264119621
0.000781	4.348	2.1002133225
0.000782	4.332	2.08369287564
0.000783	4.312	2.11628353488
0.000784	4.296	2.10911924746
0.000785	4.324	2.13331291657
0.000786	4.302	2.13138358819
0.000787	4.304	2.13531824326
0.000788	4.294	2.16230525135
0.000789	4.282	2.13973736706
0.00079	4.266	2.13148868165
0.000791	4.272	2.12744353627
0.000792	4.248	2.1350634651
0.000793	4.234	2.14085123257
0.000794	4.242	2.11835691044
0.000795	4.254	2.11884024882
0.000796	4.252	2.11009383678
0.000797	4.248	2.08194524424
0.000798	4.228	2.06591771375
0.000799	4.196	2.06242187731
0.0008	4.174	2.04345883247
0.000801	4.126	2.03128629198
0.000802	4.102	2.04048915704
0.000803	4.09	2.04399119372
0.000804	4.084	2.02803944735
0.000805	4.074	2.01408142834
0.000806	4.046	2.0009707644
0.000807	4.042	1.99905877853
0.000808	4.046	1.9859214486
0.000809	4.006	1.96111294932
0.00081	3.998	1.96519617341
0.000811	4.002	2.00648847492
0.000812	4.002	2.00848101808
0.000813	4.0	2.01593650694
0.000814	4.012	2.05520217984
0.000815	3.996	2.06300363548
0.000816	3.988	2.06394185965
0.000817	3.98	2.04636262671
0.000818	3.97	2.05258373763
0.000819	3.946	2.04134367513
0.00082	3.954	2.01888186876
0.000821	3.92	2.01633330578
0.000822	3.906	2.01622518584
0.000823	3.898	2.00887928955
0.000824	3.884	2.01060786828
0.000825	3.872	1.98686084062
0.000826	3.878	1.98874734444
0.000827	3.87	1.98320447761
0.000828	3.87	1.99526940537
0.000829	3.842	1.96698652766
0.00083	3.852	1.965221616
0.000831	3.834	1.94998564097
0.000832	3.822	1.94481772925
0.000833	3.812	1.93924108867
0.000834	3.794	1.93999072163
0.000835	3.792	1.93099352666
0.000836	3.768	1.92825724425
0.000837	3.75	1.93584606826
0.000838	3.738	1.93425851426
0.000839	3.736	1.92725296731
0.00084	3.724	1.91932904943
0.000841	3.706	1.89619724712
0.000842	3.676	1.89288774099
0.000843	3.65	1.88029253043
0.000844	3.632	1.87631980217
0.000845	3.62	1.88138247042
0.000846	3.608	1.87145291151
0.000847	3.592	1.85405933023
0.000848	3.576	1.84396963099
0.000849	3.548	1.81430317202
0.00085	3.546	1.81655828423
0.000851	3.538	1.81454016213
0.000852	3.538	1.81454016213
0.000853	3.524	1.82576668827
0.000854	3.528	1.83880830975
0.000855	3.514	1.83896818896
0.000856	3.516	1.8356862477
0.000857	3.496	1.84119091894
0.000858	3.486	1.85520996116
0.000859	3.482	1.85840684458
0.00086	3.49	1.86276675942
0.000861	3.49	1.8649128666
0.000862	3.478	1.85621011742
0.000863	3.454	1.83190720289
0.000864	3.438	1.81056786672
0.000865	3.454	1.80551488501
0.000866	3.454	1.80994033051
0.000867	3.434	1.80932141976
0.000868	3.418	1.80201997769
0.000869	3.414	1.76369044903
0.00087	3.4	1.7640861657
0.000871	3.398	1.7865038483
0.000872	3.386	1.75983067367
0.000873	3.348	1.73634558772
0.000874	3.344	1.73829341597
0.000875	3.334	1.72581690802
0.000876	3.31	1.7302889932
0.000877	3.3	1.71639156372
0.000878	3.288	1.70910970976
0.000879	3.278	1.70783957092
0.00088	3.292	1.70021645681
0.000881	3.276	1.69464568568
0.000882	3.278	1.67830748077
0.000883	3.256	1.67405615199
0.000884	3.252	1.70894587392
0.000885	3.24	1.70598944897
0.000886	3.226	1.72247612465
0.000887	3.216	1.72085560115
0.000888	3.194	1.71824445292
0.000889	3.17	1.72194657292
0.00089	3.152	1.71490407895
0.000891	3.156	1.71104178792
0.000892	3.142	1.70230314574
0.000893	3.138	1.6943895656
0.000894	3.13	1.72194657292
0.000895	3.12	1.72441294358
0.000896	3.136	1.70103027604
0.000897	3.118	1.70296095081
0.000898	3.096	1.69905385436
0.000899	3.1	1.72336879396
0.0009	3.078	1.69231084615
0.000901	3.096	1.70610198992
0.000902	3.092	1.69101626249
0.000903	3.092	1.68152787666
0.000904	3.088	1.69359263107
0.000905	3.074	1.7042664111
0.000906	3.072	1.7259246797
0.000907	3.064	1.71578087179
0.000908	3.05	1.71682847134
0.000909	3.048	1.72095787281
0.00091	3.044	1.72570681172
0.000911	3.032	1.73521641302
0.000912	3.026	1.74852051747
0.000913	3.03	1.75074269954
0.000914	3.006	1.7452690337
0.000915	2.994	1.74412270211
0.000916	2.978	1.7347956652
0.000917	2.972	1.73873977351
0.000918	2.958	1.72749413892
0.000919	2.934	1.71162028499
0.00092	2.932	1.72840273085
0.000921	2.932	1.72144590388
0.000922	2.932	1.72724520552
0.000923	2.922	1.73202655869
0.000924	2.9	1.73031788987
0.000925	2.884	1.72004185996
0.000926	2.882	1.70296095081
0.000927	2.872	1.69929867887
0.000928	2.866	1.68998343187
0.000929	2.868	1.70252048446
0.00093	2.876	1.70664114564
0.000931	2.87	1.68080337934
0.000932	2.88	1.68807582768
0.000933	2.89	1.68579358167
0.000934	2.876	1.68541508241
0.000935	2.838	1.66125133559
0.000936	2.84	1.6632498309
0.000937	2.822	1.64873163371
0.000938	2.814	1.65994096281
0.000939	2.79	1.66670333293
0.00094	2.786	1.66138616823
0.000941	2.796	1.66324502104
0.000942	2.796	1.65117655022
0.000943	2.79	1.65466008594
0.000944	2.778	1.64581772988
0.000945	2.776	1.63762755228
0.000946	2.772	1.63340625688
0.000947	2.76	1.62923294835
0.000948	2.754	1.61538973626
0.000949	2.754	1.61786402395
0.00095	2.762	1.60167287546
0.000951	2.748	1.61012297667
0.000952	2.76	1.61319558641
0.000953	2.736	1.5944604103
0.000954	2.714	1.58877437039
0.000955	2.704	1.58252456537
0.000956	2.698	1.580758046
0.000957	2.688	1.56545712174
0.000958	2.676	1.55403474865
0.000959	2.674	1.56452037379
0.00096	2.65	1.54515371404
0.000961	2.65	1.54515371404
0.000962	2.648	1.56591698375
0.000963	2.646	1.56993120868
0.000964	2.646	1.586406001
0.000965	2.654	1.59319929701
0.000966	2.646	1.59269708357
0.000967	2.642	1.60057364717
0.000968	2.634	1.60126325131
0.000969	2.628	1.59549866813
0.00097	2.612	1.5916833856
0.000971	2.618	1.60002374982
0.000972	2.602	1.60611207579
0.000973	2.61	1.60184268891
0.000974	2.608	1.59947991547
0.000975	2.612	1.58790931731
0.000976	2.594	1.60535478945
0.000977	2.586	1.58322582091
0.000978	2.574	1.57750562598
0.000979	2.562	1.57548595678
0.00098	2.55	1.55547420422
0.000981	2.532	1.54821703905
0.000982	2.54	1.57365815856
0.000983	2.526	1.55862888463
0.000984	2.516	1.57281403859
0.000985	2.498	1.5652463065
0.000986	2.496	1.57416136403
0.000987	2.498	1.55499067521
0.000988	2.498	1.56012691791
0.000989	2.474	1.53535793872
0.00099	2.46	1.51670695917
0.000991	2.462	1.50882603371
0.000992	2.448	1.49375232217
0.000993	2.442	1.51612532464
0.000994	2.454	1.51917214298
0.000995	2.444	1.50826522867
0.000996	2.438	1.51200396825
0.000997	2.44	1.50811140172
0.000998	2.44	1.50146595033
0.000999	2.414	1.49753263737
0.001	2.396	1.49505317631
0.001001	2.408	1.49984532536
0.001002	2.4	1.49799866489
0.001003	2.388	1.48911248736
0.001004	2.378	1.49503043447
0.001005	2.388	1.50381381826
0.001006	2.39	1.51191931002
0.001007	2.39	1.5105959089
0.001008	2.368	1.49819090906
0.001009	2.34	1.49010066774
0.00101	2.318	1.48622878454
0.001011	2.322	1.50143797741
0.001012	2.31	1.50129943715
0.001013	2.316	1.50868949754
0.001014	2.3	1.517234326
0.001015	2.286	1.50206657642
0.001016	2.302	1.49492340941
0.001017	2.286	1.49806675419
0.001018	2.268	1.49404685335
0.001019	2.266	1.46943662674
0.00102	2.232	1.46225032057
0.001021	2.212	1.45019171146
0.001022	2.222	1.45351848973
0.001023	2.212	1.4584430054
0.001024	2.21	1.44841292455
0.001025	2.206	1.45587224714
0.001026	2.186	1.44616873151
0.001027	2.182	1.44805939105
0.001028	2.17	1.45089627472
0.001029	2.162	1.45456385216
0.00103	2.174	1.45455285225
0.001031	2.17	1.45089627472
0.001032	2.176	1.43562669242
0.001033	2.174	1.42678800107
0.001034	2.176	1.41457555472
0.001035	2.166	1.42071953601
0.001036	2.17	1.4131878856
0.001037	2.17	1.39753354164
0.001038	2.146	1.39595272126
0.001039	2.148	1.41070762385
0.00104	2.158	1.39177440701
0.001041	2.156	1.39415350661
0.001042	2.154	1.4150208479
0.001043	2.16	1.41929559994
0.001044	2.16	1.4065560778
0.001045	2.15	1.40267601391
0.001046	2.144	1.39401004301
0.001047	2.136	1.39050494426
0.001048	2.12	1.38910042833
0.001049	2.122	1.38532162331
0.00105	2.116	1.388
0.001051	2.11	1.40921964221
0.001052	2.1	1.38491877018
0.001053	2.112	1.37530214862
0.001054	2.104	1.3642521761
0.001055	2.102	1.36367004807
0.001056	2.1	1.36455120827
0.001057	2.1	1.37186005117
0.001058	2.092	1.36218060477
0.001059	2.08	1.35262707351
0.00106	2.068	1.33842295258
0.001061	2.066	1.34374253486
0.001062	2.054	1.33382307672
0.001063	2.068	1.34587369393
0.001064	2.062	1.35578611883
0.001065	2.064	1.35937632759
0.001066	2.052	1.35103515868
0.001067	2.042	1.34172873562
0.001068	2.026	1.32262012687
0.001069	2.014	1.33633977715
0.00107	2.016	1.34452370749
0.001071	2.016	1.35194082711
0.001072	2.008	1.34905003614
0.001073	2.0	1.34907375632
0.001074	2.004	1.34906782632
0.001075	1.988	1.34605200494
0.001076	1.972	1.35026515914
0.001077	1.974	1.35547925104
0.001078	1.934	1.32274109334
0.001079	1.936	1.31753709625
0.00108	1.922	1.3175416502
0.001081	1.914	1.33663906871
0.001082	1.904	1.34565374447
0.001083	1.9	1.34833230325
0.001084	1.902	1.35661195631
0.001085	1.898	1.36073362566
0.001086	1.892	1.35658984221
0.001087	1.902	1.35070203968
0.001088	1.902	1.35070203968
0.001089	1.894	1.34713176787
0.00109	1.892	1.36979414512
0.001091	1.884	1.36034701455
0.001092	1.904	1.356017699
0.001093	1.9	1.37186005117
0.001094	1.894	1.37795645795
0.001095	1.894	1.37068012315
0.001096	1.894	1.36922021604
0.001097	1.894	1.37359528246
0.001098	1.878	1.35318734845
0.001099	1.88	1.3496666255
0.0011	1.87	1.34502788075
0.001101	1.87	1.34799851632
0.001102	1.864	1.3466640264
0.001103	1.866	1.33568109966
0.001104	1.868	1.32762042768
0.001105	1.86	1.32378245947
0.001106	1.852	1.31533113701
0.001107	1.85	1.31738377096
0.001108	1.836	1.32404833749
0.001109	1.842	1.32402265842
0.00111	1.826	1.31898597415
0.001111	1.824	1.32099356547
0.001112	1.806	1.32074372987
0.001113	1.78	1.30828131531
0.001114	1.774	1.31107741953
0.001115	1.766	1.28966817438
0.001116	1.764	1.29007906734
0.001117	1.764	1.27291162301
0.001118	1.762	1.2780281687
0.001119	1.752	1.26589731021
0.00112	1.746	1.26865440527
0.001121	1.74	1.26190332435
0.001122	1.728	1.26886405891
0.001123	1.726	1.2723694432
0.001124	1.736	1.26740048919
0.001125	1.75	1.26313103042
0.001126	1.736	1.25630569528
0.001127	1.736	1.25948560929
0.001128	1.72	1.26396202475
0.001129	1.718	1.27219338153
0.00113	1.714	1.26182566149
0.001131	1.702	1.25745616226
0.001132	1.704	1.25394736732
0.001133	1.694	1.24593900332
0.001134	1.702	1.26063317424
0.001135	1.716	1.27410517619
0.001136	1.716	1.26781071142
0.001137	1.716	1.27410517619
0.001138	1.732	1.276
0.001139	1.718	1.24838936234
0.00114	1.718	1.25796502336
0.001141	1.716	1.26465173071
0.001142	1.7	1.26253712817
0.001143	1.69	1.26566188218
0.001144	1.674	1.25048950415
0.001145	1.652	1.24052247057
0.001146	1.642	1.23686539284
0.001147	1.642	1.22549418603
0.001148	1.64	1.2126005113
0.001149	1.644	1.21048089617
0.00115	1.636	1.21634863423
0.001151	1.64	1.22572427568
0.001152	1.626	1.23049746038
0.001153	1.614	1.236529013
0.001154	1.614	1.2300422757
0.001155	1.61	1.22877988265
0.001156	1.61	1.25455171276
0.001157	1.598	1.24755601077
0.001158	1.586	1.22580748896
0.001159	1.574	1.22005081861
0.00116	1.56	1.2126005113
0.001161	1.57	1.21041315261
0.001162	1.582	1.21625490749
0.001163	1.574	1.22332497726
0.001164	1.564	1.21404448024
0.001165	1.566	1.207329284
0.001166	1.546	1.21156262735
0.001167	1.546	1.21814777429
0.001168	1.528	1.21046106918
0.001169	1.52	1.20233106922
0.00117	1.518	1.20236267407
0.001171	1.514	1.20241590143
0.001172	1.526	1.21709654506
0.001173	1.528	1.21376109676
0.001174	1.516	1.20902605431
0.001175	1.514	1.20905086742
0.001176	1.51	1.20411793442
0.001177	1.512	1.21567100813
0.001178	1.504	1.21736765194
0.001179	1.504	1.22392156611
0.00118	1.5	1.23044707322
0.001181	1.508	1.24174715623
0.001182	1.504	1.23368715645
0.001183	1.49	1.22388724971
0.001184	1.48	1.21061967603
0.001185	1.476	1.19725686467
0.001186	1.468	1.20040659778
0.001187	1.466	1.20533978612
0.001188	1.456	1.20169214028
0.001189	1.446	1.2062686268
0.00119	1.444	1.19618727631
0.001191	1.42	1.18304691369
0.001192	1.432	1.18548555453
0.001193	1.432	1.18379727994
0.001194	1.438	1.18918291276
0.001195	1.434	1.185598583
0.001196	1.432	1.18548555453
0.001197	1.422	1.18992268656
0.001198	1.428	1.18524934086
0.001199	1.418	1.1761275441
0.0012	1.414	1.1775415067
0.001201	1.408	1.1668487477
0.001202	1.408	1.15997241347
0.001203	1.402	1.15775472359
0.001204	1.4	1.14717043198
0.001205	1.396	1.15376947438
0.001206	1.384	1.14740751261
0.001207	1.388	1.1460610804
0.001208	1.386	1.15455792406
0.001209	1.382	1.14720355648
0.00121	1.366	1.15760269523
0.001211	1.372	1.15308976233
0.001212	1.374	1.14983651012
0.001213	1.372	1.14787455761
0.001214	1.366	1.13668113383
0.001215	1.356	1.14946248308
0.001216	1.344	1.1461518224
0.001217	1.342	1.14762188895
0.001218	1.334	1.15518137104
0.001219	1.324	1.14499956332
0.00122	1.318	1.14580801184
0.001221	1.316	1.13672512069
0.001222	1.312	1.13607042035
0.001223	1.31	1.14625477098
0.001224	1.304	1.13295366189
0.001225	1.308	1.14766545648
0.001226	1.318	1.15276884066
0.001227	1.292	1.14137460985
0.001228	1.296	1.1473377881
0.001229	1.288	1.14937200244
0.00123	1.292	1.14312553991
0.001231	1.294	1.13822844807
0.001232	1.302	1.14140089364
0.001233	1.276	1.14185112865
0.001234	1.28	1.14087685576
0.001235	1.278	1.12991858114
0.001236	1.286	1.14551473146
0.001237	1.27	1.14240973385
0.001238	1.258	1.12935202661
0.001239	1.252	1.11556980956
0.00124	1.25	1.10068160701
0.001241	1.258	1.09701230622
0.001242	1.262	1.09788706159
0.001243	1.258	1.10065253373
0.001244	1.254	1.09246693314
0.001245	1.26	1.09745159347
0.001246	1.266	1.08777019632
0.001247	1.27	1.09045861911
0.001248	1.256	1.08187984545
0.001249	1.244	1.06605065546
0.00125	1.254	1.06840254586
0.001251	1.25	1.06183802908
0.001252	1.248	1.07633452049
0.001253	1.236	1.07158947363
0.001254	1.238	1.06834264167
0.001255	1.22	1.07498837203
0.001256	1.222	1.07178169419
0.001257	1.218	1.07632522966
0.001258	1.218	1.06511783386
0.001259	1.216	1.06833702547
0.00126	1.214	1.062169478
0.001261	1.222	1.06991401524
0.001262	1.222	1.06616884216
0.001263	1.216	1.05893531436
0.001264	1.214	1.05839690098
0.001265	1.21	1.04398275848
0.001266	1.214	1.03740252554
0.001267	1.206	1.03709401695
0.001268	1.204	1.03265870451
0.001269	1.192	1.03495700394
0.00127	1.186	1.03508646982
0.001271	1.184	1.0364091856
0.001272	1.168	1.0313951716
0.001273	1.162	1.02749987835
0.001274	1.17	1.02034307956
0.001275	1.146	1.01226676326
0.001276	1.148	1.00304336895
0.001277	1.148	0.995035677752
0.001278	1.14	0.990151503559
0.001279	1.144	1.00561622899
0.00128	1.144	1.00163067046
0.001281	1.152	1.00642734462
0.001282	1.146	1.01424060262
0.001283	1.138	1.01732787242
0.001284	1.15	1.01955872808
0.001285	1.144	1.01747923812
0.001286	1.144	1.02531165994
0.001287	1.142	1.0265651465
0.001288	1.136	1.02640342946
0.001289	1.132	1.03081327116
0.00129	1.132	1.02497609728
0.001291	1.128	1.03518887166
0.001292	1.13	1.02620660688
0.001293	1.128	1.02743174956
0.001294	1.122	1.02328686105
0.001295	1.11	1.02854265833
0.001296	1.094	1.02233262689
0.001297	1.08	1.02449987799
0.001298	1.074	1.02397460906
0.001299	1.064	1.03532796736
0.0013	1.066	1.03230034389
0.001301	1.07	1.02620660688
0.001302	1.074	1.03369434554
0.001303	1.068	1.03313890644
0.001304	1.062	1.02281767681
0.001305	1.048	1.01473937541
0.001306	1.056	1.01629916855
0.001307	1.056	1.01826519139
0.001308	1.056	1.02022742563
0.001309	1.054	1.01739078038
0.00131	1.058	1.01323047724
0.001311	1.04	1.00119928086
0.001312	1.044	1.00103146804
0.001313	1.04	1.00319489632
0.001314	1.038	1.01022571735
0.001315	1.046	1.01581691264
0.001316	1.04	1.01311401135
0.001317	1.036	1.00732517094
0.001318	1.038	1.00625841611
0.001319	1.03	1.00652868812
0.00132	1.028	1.00956228139
0.001321	1.026	1.01258283612
0.001322	1.02	1.01567711405
0.001323	1.022	1.01858529343
0.001324	1.016	1.00784125734
0.001325	1.02	1.00776981499
0.001326	1.016	1.01377709582
0.001327	1.004	1.00994257262
0.001328	1.006	1.01092235112
0.001329	1.022	1.02250476772
0.00133	1.022	1.01661988963
0.001331	1.012	1.00789682012
0.001332	1.008	0.987894731234
0.001333	1.0	0.981835016691
0.001334	1.0	0.973652915571
0.001335	1.002	0.972623256971
0.001336	0.992	0.969502965442
0.001337	0.992	0.961215896664
0.001338	0.98	0.950578771065
0.001339	0.982	0.962120574564
0.00134	0.978	0.97031747382
0.001341	0.974	0.974332592085
0.001342	0.978	0.974431116088
0.001343	0.974	0.964014522712
0.001344	0.978	0.957870554929
0.001345	0.982	0.962120574564
0.001346	0.984	0.97352144301
0.001347	0.984	0.975573677382
0.001348	0.972	0.962920557471
0.001349	0.964	0.954308126341
0.00135	0.96	0.949947366963
0.001351	0.948	0.951470440949
0.001352	0.95	0.948419738302
0.001353	0.962	0.95736931223
0.001354	0.964	0.966800910219
0.001355	0.962	0.973938396409
0.001356	0.966	0.961688099126
0.001357	0.976	0.973357077336
0.001358	0.974	0.972277738098
0.001359	0.972	0.964995336776
0.00136	0.966	0.967907020328
0.001361	0.95	0.960989073819
0.001362	0.958	0.967592889598
0.001363	0.956	0.968537041109
0.001364	0.958	0.975825804127
0.001365	0.954	0.969476147205
0.001366	0.96	0.968710483065
0.001367	0.95	0.965142476529
0.001368	0.94	0.969742233792
0.001369	0.938	0.974759457507
0.00137	0.94	0.9759098319
0.001371	0.944	0.976147529833
0.001372	0.94	0.969742233792
0.001373	0.938	0.968584534256
0.001374	0.938	0.970647206765
0.001375	0.932	0.965078235171
0.001376	0.924	0.962405320019
0.001377	0.93	0.959739548002
0.001378	0.936	0.969486461999
0.001379	0.934	0.970383429372
0.00138	0.932	0.958840967001
0.001381	0.922	0.954942930232
0.001382	0.908	0.933560924632
0.001383	0.906	0.934432448067
0.001384	0.9	0.930591209931
0.001385	0.9	0.928439551075
0.001386	0.904	0.937434797733
0.001387	0.894	0.931001611169
0.001388	0.884	0.930883451351
0.001389	0.868	0.911359424157
0.00139	0.878	0.924724823934
0.001391	0.882	0.925243751668
0.001392	0.886	0.938618133215
0.001393	0.88	0.93680307429
0.001394	0.882	0.931705962201
0.001395	0.874	0.930657831859
0.001396	0.87	0.927954740276
0.001397	0.872	0.927154787509
0.001398	0.868	0.928749697174
0.001399	0.856	0.916113530082
0.0014	0.858	0.924032466962
0.001401	0.862	0.924638307664
0.001402	0.848	0.917003816786
0.001403	0.84	0.911262859992
0.001404	0.844	0.914146596559
0.001405	0.836	0.906147890799
0.001406	0.838	0.907610048424
0.001407	0.834	0.904678948578
0.001408	0.832	0.912017543691
0.001409	0.822	0.911216768941
0.00141	0.822	0.913408999299
0.001411	0.818	0.906022074786
0.001412	0.812	0.903690212407
0.001413	0.81	0.89994444273
0.001414	0.798	0.897327142128
0.001415	0.806	0.892392290419
0.001416	0.808	0.896178553638
0.001417	0.814	0.894093954794
0.001418	0.808	0.884949716086
0.001419	0.808	0.875863002986
0.00142	0.802	0.877949884675
0.001421	0.808	0.880418082504
0.001422	0.804	0.884072395226
0.001423	0.786	0.8672969503
0.001424	0.786	0.855689195912
0.001425	0.778	0.844225088469
0.001426	0.778	0.84185271871
0.001427	0.766	0.843352832449
0.001428	0.772	0.846177286389
0.001429	0.772	0.846177286389
0.00143	0.77	0.84917607126
0.001431	0.768	0.849809390393
0.001432	0.77	0.856212590424
0.001433	0.77	0.853873526935
0.001434	0.764	0.855747626348
0.001435	0.768	0.866127011471
0.001436	0.768	0.863814794965
0.001437	0.764	0.867354598766
0.001438	0.764	0.869657403809
0.001439	0.76	0.861626369142
0.00144	0.762	0.863340025714
0.001441	0.76	0.854634424769
0.001442	0.756	0.851154510063
0.001443	0.74	0.84640415878
0.001444	0.736	0.842795348824
0.001445	0.74	0.84640415878
0.001446	0.738	0.846968712527
0.001447	0.736	0.840418943147
0.001448	0.734	0.843352832449
0.001449	0.726	0.821537582829
0.00145	0.724	0.826936515097
0.001451	0.72	0.830421579681
0.001452	0.718	0.823696546065
0.001453	0.71	0.825772365728
0.001454	0.706	0.819490085358
0.001455	0.712	0.820399902487
0.001456	0.71	0.818474190186
0.001457	0.714	0.819880479094
0.001458	0.71	0.823346828499
0.001459	0.71	0.828190799273
0.00146	0.704	0.827275044952
0.001461	0.7	0.825832912883
0.001462	0.69	0.813572369246
0.001463	0.686	0.809570256371
0.001464	0.694	0.807690534797
0.001465	0.696	0.812147769805
0.001466	0.692	0.808168299304
0.001467	0.692	0.808168299304
0.001468	0.686	0.804614193263
0.001469	0.684	0.805073909651
0.00147	0.678	0.801446192829
0.001471	0.666	0.794005037767
0.001472	0.666	0.783864784258
0.001473	0.668	0.770568621214
0.001474	0.668	0.773159750634
0.001475	0.668	0.770568621214
0.001476	0.656	0.760042104097
0.001477	0.652	0.763476260273
0.001478	0.656	0.765286874316
0.001479	0.662	0.779587070185
0.00148	0.65	0.763871716979
0.001481	0.652	0.763476260273
0.001482	0.664	0.774018087644
0.001483	0.662	0.777017374323
0.001484	0.666	0.783864784258
0.001485	0.658	0.772681046746
0.001486	0.66	0.774854825112
0.001487	0.66	0.777431669023
0.001488	0.656	0.770495944181
0.001489	0.644	0.762406715605
0.00149	0.642	0.760155247301
0.001491	0.64	0.752595508889
0.001492	0.638	0.752964806614
0.001493	0.632	0.75138272538
0.001494	0.634	0.756335904212
0.001495	0.634	0.75368693766
0.001496	0.636	0.753328613555
0.001497	0.638	0.758258531109
0.001498	0.626	0.74974929143
0.001499	0.626	0.755065560067
0.0015	0.626	0.747076970599
0.001501	0.616	0.740637563185
0.001502	0.614	0.738243862149
0.001503	0.604	0.734291495252
0.001504	0.606	0.747505183929
0.001505	0.608	0.749890658696
0.001506	0.612	0.754623084725
0.001507	0.606	0.750175979354
0.001508	0.61	0.752263251794
0.001509	0.61	0.746927037936
0.00151	0.616	0.751361431004
0.001511	0.618	0.753708166335
0.001512	0.604	0.745106703768
0.001513	0.608	0.757849589299
0.001514	0.618	0.764248650637
0.001515	0.612	0.757268776591
0.001516	0.606	0.750175979354
0.001517	0.6	0.745654075292
0.001518	0.598	0.743233476103
0.001519	0.596	0.743494451896
0.00152	0.598	0.748596019225
0.001521	0.59	0.741552425658
0.001522	0.584	0.7449456356
0.001523	0.582	0.745168437335
0.001524	0.586	0.742026953688
0.001525	0.582	0.72888682249
0.001526	0.578	0.729325715987
0.001527	0.584	0.734128054225
0.001528	0.58	0.726360791893
0.001529	0.592	0.727692242641
0.00153	0.596	0.740799568034
0.001531	0.596	0.743494451896
0.001532	0.586	0.73661658955
0.001533	0.582	0.739781048689
0.001534	0.584	0.731398660103
0.001535	0.578	0.723820419717
0.001536	0.572	0.721675827502
0.001537	0.572	0.721675827502
0.001538	0.568	0.719288537376
0.001539	0.57	0.719096655534
0.00154	0.568	0.722063709101
0.001541	0.568	0.72482825552
0.001542	0.574	0.737918694708
0.001543	0.57	0.730136973451
0.001544	0.572	0.738116521967
0.001545	0.566	0.738677196074
0.001546	0.564	0.736141290786
0.001547	0.558	0.733918251578
0.001548	0.562	0.736312433686
0.001549	0.566	0.741379794707
0.00155	0.562	0.741725016431
0.001551	0.556	0.736793050999
0.001552	0.55	0.731778655059
0.001553	0.542	0.732281366689
0.001554	0.542	0.726798458997
0.001555	0.542	0.729545063721
0.001556	0.54	0.729657453878
0.001557	0.536	0.721598226162
0.001558	0.532	0.721786672085
0.001559	0.534	0.716131272882
0.00156	0.534	0.713333021807
0.001561	0.536	0.721598226162
0.001562	0.538	0.718718303649
0.001563	0.546	0.734767990593
0.001564	0.54	0.724154679609
0.001565	0.544	0.729427172513
0.001566	0.534	0.727216611471
0.001567	0.528	0.724717876142
0.001568	0.53	0.72463784058
0.001569	0.526	0.724792384066
0.00157	0.526	0.7330238741
0.001571	0.53	0.735594997264
0.001572	0.53	0.730136973451
0.001573	0.528	0.721952907051
0.001574	0.528	0.73021640628
0.001575	0.528	0.73021640628
0.001576	0.528	0.735673840775
0.001577	0.53	0.741012820402
0.001578	0.524	0.733092081529
0.001579	0.518	0.727788430796
0.00158	0.526	0.738460560897
0.001581	0.522	0.735877707231
0.001582	0.524	0.730358815925
0.001583	0.518	0.725035171561
0.001584	0.516	0.725082064321
0.001585	0.518	0.730531313497
0.001586	0.52	0.733212111193
0.001587	0.514	0.725123437768
0.001588	0.508	0.725214451042
0.001589	0.506	0.722470760654
0.00159	0.504	0.725247543946
0.001591	0.496	0.719711053132
0.001592	0.494	0.699974285242
0.001593	0.488	0.699897135299
0.001594	0.488	0.702748888295
0.001595	0.488	0.702748888295
0.001596	0.492	0.708474417322
0.001597	0.492	0.705645803502
0.001598	0.496	0.708508292118
0.001599	0.5	0.694262198308
0.0016	0.496	0.688464959166
0.001601	0.498	0.691372547907
0.001602	0.496	0.685553790741
0.001603	0.498	0.694259317546
0.001604	0.502	0.697134133435
0.001605	0.502	0.702848490074
0.001606	0.5	0.702851335632
0.001607	0.494	0.702825725198
0.001608	0.492	0.702805805326
0.001609	0.49	0.702780193233
0.00161	0.482	0.696904584574
0.001611	0.482	0.702620808118
0.001612	0.476	0.705282921954
0.001613	0.48	0.705407683542
0.001614	0.476	0.702441456635
0.001615	0.48	0.70256672281
0.001616	0.474	0.699516976206
0.001617	0.478	0.696789781785
0.001618	0.478	0.696789781785
0.001619	0.476	0.688058137079
0.00162	0.478	0.688124988647
0.001621	0.476	0.693847245437
0.001622	0.472	0.684993430625
0.001623	0.472	0.690808222302
0.001624	0.466	0.696307403379
0.001625	0.472	0.696574475559
0.001626	0.474	0.693775179723
0.001627	0.468	0.676
0.001628	0.468	0.678952133806
0.001629	0.47	0.679043444855
0.00163	0.468	0.678952133806
0.001631	0.472	0.682067445345
0.001632	0.472	0.687906970455
0.001633	0.478	0.696789781785
0.001634	0.48	0.70256672281
0.001635	0.478	0.702506939468
0.001636	0.472	0.693697340344
0.001637	0.466	0.684721841334
0.001638	0.466	0.684721841334
0.001639	0.458	0.678406957511
0.00164	0.45	0.668954408013
0.001641	0.45	0.668954408013
0.001642	0.45	0.671937497093
0.001643	0.448	0.671785680109
0.001644	0.446	0.668643402719
0.001645	0.442	0.671294272283
0.001646	0.446	0.671627873156
0.001647	0.446	0.671627873156
0.001648	0.454	0.675191824595
0.001649	0.444	0.665480277694
0.00165	0.44	0.665131565933
0.001651	0.442	0.659269292475
0.001652	0.44	0.659090282131
0.001653	0.436	0.65567064903
0.001654	0.438	0.655862790529
0.001655	0.436	0.649541376665
0.001656	0.442	0.653173790044
0.001657	0.434	0.652413979004
0.001658	0.43	0.642728558569
0.001659	0.428	0.645612887108
0.00166	0.436	0.64645494816
0.001661	0.438	0.65280624997
0.001662	0.434	0.652413979004
0.001663	0.434	0.655472348768
0.001664	0.43	0.655057249406
0.001665	0.434	0.655472348768
0.001666	0.436	0.65261320857
0.001667	0.436	0.65261320857
0.001668	0.434	0.646253820105
0.001669	0.432	0.642943232331
0.00167	0.428	0.639387206628
0.001671	0.43	0.639609255718
0.001672	0.426	0.639158822203
0.001673	0.424	0.638924095648
0.001674	0.432	0.649134808803
0.001675	0.428	0.642507587504
0.001676	0.43	0.645832795699
0.001677	0.428	0.645612887108
0.001678	0.426	0.645386705782
0.001679	0.418	0.631882900544
0.00168	0.416	0.631620139008
0.001681	0.422	0.638683019972
0.001682	0.41	0.637102817448
0.001683	0.4	0.632455532034
0.001684	0.39	0.62441973063
0.001685	0.394	0.628302474927
0.001686	0.394	0.621903529496
0.001687	0.394	0.621903529496
0.001688	0.394	0.618679238378
0.001689	0.39	0.617980582219
0.00169	0.39	0.611473629848
0.001691	0.39	0.611473629848
0.001692	0.394	0.612179712176
0.001693	0.396	0.605957094191
0.001694	0.396	0.599319614229
0.001695	0.4	0.60332412516
0.001696	0.396	0.60264749232
0.001697	0.394	0.605610435841
0.001698	0.402	0.613511206092
0.001699	0.396	0.612522652642
0.0017	0.392	0.608552380654
0.001701	0.39	0.608194047981
0.001702	0.39	0.608194047981
0.001703	0.388	0.6078289233
0.001704	0.384	0.603774792452
0.001705	0.384	0.600453162203
0.001706	0.384	0.597113054622
0.001707	0.38	0.596322060635
0.001708	0.384	0.597113054622
0.001709	0.382	0.593359924498
0.00171	0.376	0.588747823775
0.001711	0.372	0.581047330258
0.001712	0.378	0.582336672381
0.001713	0.384	0.59375415788
0.001714	0.382	0.593359924498
0.001715	0.382	0.596721040353
0.001716	0.384	0.600453162203
0.001717	0.366	0.593332958801
0.001718	0.366	0.596694226552
0.001719	0.362	0.589029710626
0.00172	0.37	0.590846849869
0.001721	0.374	0.595083187462
0.001722	0.364	0.589494698874
0.001723	0.366	0.589952540464
0.001724	0.364	0.596241561785
0.001725	0.358	0.584667426833
0.001726	0.364	0.586092142926
0.001727	0.368	0.593781104448
0.001728	0.372	0.594656203196
0.001729	0.372	0.594656203196
0.00173	0.366	0.589952540464
0.001731	0.366	0.583132917953
0.001732	0.368	0.587005962491
0.001733	0.36	0.58172158289
0.001734	0.36	0.58172158289
0.001735	0.366	0.583132917953
0.001736	0.37	0.584037670018
0.001737	0.368	0.580151704298
0.001738	0.364	0.572279651919
0.001739	0.366	0.576232591928
0.00174	0.362	0.578753833681
0.001741	0.364	0.582669717765
0.001742	0.358	0.570820462142
0.001743	0.352	0.572796648035
0.001744	0.35	0.575760366819
0.001745	0.342	0.570119285764
0.001746	0.344	0.574163739712
0.001747	0.338	0.565469716254
0.001748	0.338	0.565469716254
0.001749	0.326	0.558322487457
0.00175	0.32	0.54918120871
0.001751	0.324	0.554097464351
0.001752	0.32	0.545527267879
0.001753	0.314	0.532357023059
0.001754	0.31	0.530942558098
0.001755	0.31	0.534696175412
0.001756	0.312	0.542822254518
0.001757	0.312	0.542822254518
0.001758	0.31	0.538423625039
0.001759	0.304	0.536268589421
0.00176	0.31	0.538423625039
0.001761	0.306	0.536995344486
0.001762	0.312	0.539125217366
0.001763	0.318	0.541180191803
0.001764	0.32	0.545527267879
0.001765	0.316	0.54419114289
0.001766	0.316	0.54419114289
0.001767	0.314	0.547178215941
0.001768	0.318	0.552155775121
0.001769	0.318	0.548521649527
0.00177	0.324	0.561269988508
0.001771	0.328	0.5625086666
0.001772	0.324	0.557695257287
0.001773	0.32	0.552810998443
0.001774	0.318	0.552155775121
0.001775	0.316	0.555107196855
0.001776	0.318	0.555766137867
0.001777	0.318	0.555766137867
0.001778	0.308	0.552391165751
0.001779	0.306	0.551691943026
0.00178	0.308	0.556
0.001781	0.304	0.543676374326
0.001782	0.308	0.541420354254
0.001783	0.31	0.54580216196
0.001784	0.308	0.548758599021
0.001785	0.31	0.549454274713
0.001786	0.312	0.550141799903
0.001787	0.31	0.560267793113
0.001788	0.314	0.56515838488
0.001789	0.316	0.569336455885
0.00179	0.318	0.5664591777
0.001791	0.318	0.56291740069
0.001792	0.32	0.563560112144
0.001793	0.318	0.5664591777
0.001794	0.32	0.570613704707
0.001795	0.32	0.570613704707
0.001796	0.316	0.565812689854
0.001797	0.312	0.557365230347
0.001798	0.31	0.553082272361
0.001799	0.314	0.558035841143
0.0018	0.314	0.561608404496
0.001801	0.312	0.560942064745
0.001802	0.308	0.556
0.001803	0.302	0.550269025114
0.001804	0.306	0.555305321422
0.001805	0.306	0.555305321422
0.001806	0.306	0.555305321422
0.001807	0.308	0.556
0.001808	0.308	0.556
0.001809	0.306	0.555305321422
0.00181	0.314	0.558035841143
0.001811	0.32	0.563560112144
0.001812	0.322	0.56419500175
0.001813	0.316	0.555107196855
0.001814	0.314	0.558035841143
0.001815	0.312	0.557365230347
0.001816	0.302	0.54295119486
0.001817	0.302	0.54295119486
0.001818	0.304	0.543676374326
0.001819	0.306	0.544393240223
0.00182	0.304	0.550984573287
0.001821	0.304	0.547342671459
0.001822	0.302	0.546622355928
0.001823	0.302	0.546622355928
0.001824	0.302	0.546622355928
0.001825	0.304	0.550984573287
0.001826	0.302	0.550269025114
0.001827	0.302	0.550269025114
0.001828	0.304	0.550984573287
0.001829	0.3	0.545893762558
0.00183	0.298	0.545156858161
0.001831	0.288	0.537639284279
0.001832	0.288	0.541346469463
0.001833	0.288	0.545028439625
0.001834	0.284	0.532300666917
0.001835	0.276	0.517517149474
0.001836	0.284	0.528530036989
0.001837	0.276	0.517517149474
0.001838	0.276	0.517517149474
0.001839	0.272	0.515767389431
0.00184	0.276	0.525189489613
0.001841	0.272	0.51963063805
0.001842	0.278	0.52603802144
0.001843	0.276	0.528983931703
0.001844	0.278	0.529826386659
0.001845	0.278	0.518378240284
0.001846	0.282	0.523904571463
0.001847	0.274	0.520503602293
0.001848	0.276	0.521367432815
0.001849	0.276	0.517517149474
0.00185	0.276	0.517517149474
0.001851	0.278	0.514505587919
0.001852	0.276	0.513638004824
0.001853	0.276	0.525189489613
0.001854	0.27	0.514878626474
0.001855	0.274	0.516646881342
0.001856	0.278	0.52603802144
0.001857	0.276	0.525189489613
0.001858	0.278	0.529826386659
0.001859	0.276	0.53275134913
0.00186	0.274	0.531906006734
0.001861	0.272	0.531051786552
0.001862	0.274	0.531906006734
0.001863	0.276	0.53275134913
0.001864	0.27	0.530188645672
0.001865	0.274	0.531906006734
0.001866	0.272	0.531051786552
0.001867	0.27	0.522589705218
0.001868	0.27	0.522589705218
0.001869	0.268	0.517857123153
0.00187	0.27	0.522589705218
0.001871	0.266	0.516956477859
0.001872	0.262	0.515127168765
0.001873	0.264	0.519907684113
0.001874	0.262	0.518995183022
0.001875	0.262	0.522834581871
0.001876	0.26	0.521919534028
0.001877	0.258	0.517142146803
0.001878	0.258	0.509348603611
0.001879	0.256	0.504444248654
0.00188	0.252	0.498493731154
0.001881	0.25	0.497493718553
0.001882	0.248	0.492438828688
0.001883	0.244	0.486275641997
0.001884	0.246	0.491410215604
0.001885	0.244	0.490371287903
0.001886	0.24	0.488262224629
0.001887	0.238	0.491279960918
0.001888	0.238	0.491279960918
0.001889	0.24	0.492341345004
0.00189	0.236	0.486111098413
0.001891	0.234	0.480878362998
0.001892	0.234	0.476701164253
0.001893	0.234	0.485019587233
0.001894	0.24	0.488262224629
0.001895	0.242	0.489321979886
0.001896	0.24	0.488262224629
0.001897	0.242	0.489321979886
0.001898	0.242	0.493392338814
0.001899	0.236	0.490208119068
0.0019	0.236	0.490208119068
0.001901	0.234	0.489125750702
0.001902	0.23	0.486929152958
0.001903	0.232	0.479766609926
0.001904	0.23	0.478643917751
0.001905	0.232	0.475579646326
0.001906	0.23	0.474447046571
0.001907	0.23	0.474447046571
0.001908	0.232	0.475579646326
0.001909	0.226	0.472148281793
0.00191	0.226	0.472148281793
0.001911	0.23	0.474447046571
0.001912	0.228	0.473303285431
0.001913	0.226	0.472148281793
0.001914	0.23	0.478643917751
0.001915	0.232	0.479766609926
0.001916	0.234	0.485019587233
0.001917	0.23	0.482804308183
0.001918	0.23	0.482804308183
0.001919	0.23	0.478643917751
0.00192	0.23	0.474447046571
0.001921	0.23	0.47021271782
0.001922	0.224	0.466716187849
0.001923	0.226	0.472148281793
0.001924	0.222	0.46980421454
0.001925	0.216	0.461891762213
0.001926	0.216	0.461891762213
0.001927	0.216	0.461891762213
0.001928	0.216	0.461891762213
0.001929	0.216	0.461891762213
0.00193	0.218	0.471673615968
0.001931	0.212	0.459408315118
0.001932	0.212	0.459408315118
0.001933	0.208	0.452477623756
0.001934	0.21	0.453762052182
0.001935	0.21	0.453762052182
0.001936	0.208	0.452477623756
0.001937	0.206	0.451180673345
0.001938	0.2	0.433589667774
0.001939	0.202	0.434966665389
0.00194	0.204	0.43633015023
0.001941	0.196	0.42612674171
0.001942	0.198	0.4275464887
0.001943	0.196	0.430794614637
0.001944	0.198	0.432199028227
0.001945	0.198	0.432199028227
0.001946	0.198	0.432199028227
0.001947	0.2	0.438178046004
0.001948	0.202	0.439540669336
0.001949	0.196	0.435412448145
0.00195	0.19	0.431161222746
0.001951	0.192	0.43719103376
0.001952	0.186	0.432901836448
0.001953	0.184	0.43144408676
0.001954	0.186	0.428256932226
0.001955	0.18	0.423792402008
0.001956	0.178	0.417511676483
0.001957	0.174	0.414395945926
0.001958	0.176	0.420742201354
0.001959	0.172	0.412814728419
0.00196	0.172	0.412814728419
0.001961	0.172	0.412814728419
0.001962	0.172	0.412814728419
0.001963	0.172	0.412814728419
0.001964	0.176	0.420742201354
0.001965	0.178	0.422274792049
0.001966	0.176	0.420742201354
0.001967	0.17	0.416052881254
0.001968	0.166	0.40797548946
0.001969	0.17	0.406324993078
0.00197	0.17	0.406324993078
0.001971	0.17	0.406324993078
0.001972	0.168	0.404692475838
0.001973	0.17	0.406324993078
0.001974	0.172	0.40300868477
0.001975	0.174	0.39965485109
0.001976	0.174	0.404628224423
0.001977	0.17	0.401372644808
0.001978	0.172	0.40300868477
0.001979	0.166	0.398050248084
0.00198	0.17	0.401372644808
0.001981	0.172	0.40300868477
0.001982	0.172	0.40300868477
0.001983	0.172	0.40300868477
0.001984	0.17	0.401372644808
0.001985	0.17	0.406324993078
0.001986	0.172	0.40794117223
0.001987	0.172	0.412814728419
0.001988	0.17	0.411217703899
0.001989	0.172	0.412814728419
0.00199	0.176	0.415961536683
0.001991	0.174	0.414395945926
0.001992	0.172	0.40794117223
0.001993	0.172	0.40794117223
0.001994	0.172	0.40300868477
0.001995	0.168	0.404692475838
0.001996	0.172	0.412814728419
0.001997	0.17	0.411217703899
0.001998	0.172	0.412814728419
[truncated: 8,002 more rows]
