# Supplementary material for: The Influence of Synaptic Size on AMPA Receptor Activation: A Monte Carlo Model
Source: PLoS One. 2015 Jun 24;10(6):e0130924. doi: 10.1371/journal.pone.0130924 (PMC4479604; doi:10.1371/journal.pone.0130924)
Supplement: S1 Dataset — This package contains the experimental data used as basis for the analysis presented in the paper. (ZIP) [file pone.0130924.s001.zip › S1 Simulation data/training/1395_9555_164_177.csv]

time	AMPA.O.mean	AMPA.O.stdev
0.0	0.0	0.0
1e-06	0.0	0.0
2e-06	0.04	0.195959179423
3e-06	0.222	0.474042192215
4e-06	0.476	0.693847245437
5e-06	0.858	0.893216659048
6e-06	1.32	1.11247471881
7e-06	1.838	1.35046510507
8e-06	2.368	1.51808300168
9e-06	2.9	1.72916164658
1e-05	3.524	1.97924834217
1.1e-05	4.154	2.11902902293
1.2e-05	4.752	2.25798494238
1.3e-05	5.314	2.36715103025
1.4e-05	5.914	2.47034491519
1.5e-05	6.454	2.55966482181
1.6e-05	7.02	2.66
1.7e-05	7.556	2.75877944026
1.8e-05	8.058	2.84299771368
1.9e-05	8.518	2.95121602056
2e-05	8.97	3.05435754292
2.1e-05	9.466	3.07714868019
2.2e-05	9.848	3.09206985691
2.3e-05	10.218	3.17843923963
2.4e-05	10.608	3.21034826771
2.5e-05	10.958	3.28454502176
2.6e-05	11.236	3.34010538756
2.7e-05	11.48	3.37129055408
2.8e-05	11.754	3.38489054476
2.9e-05	11.976	3.40285527168
3e-05	12.238	3.4218936278
3.1e-05	12.42	3.46635254987
3.2e-05	12.63	3.49014326354
3.3e-05	12.842	3.49242551818
3.4e-05	12.998	3.53807800932
3.5e-05	13.186	3.57482922669
3.6e-05	13.402	3.58279164898
3.7e-05	13.542	3.61887220001
3.8e-05	13.592	3.66081083914
3.9e-05	13.69	3.6875330507
4e-05	13.808	3.76605045107
4.1e-05	13.902	3.75611448175
4.2e-05	14.004	3.77359033283
4.3e-05	14.06	3.70680455379
4.4e-05	14.168	3.71857176884
4.5e-05	14.26	3.73100522648
4.6e-05	14.324	3.7216963874
4.7e-05	14.398	3.7314335047
4.8e-05	14.402	3.69762031582
4.9e-05	14.452	3.66601909433
5e-05	14.496	3.65813941779
5.1e-05	14.488	3.67775148698
5.2e-05	14.51	3.69674180867
5.3e-05	14.496	3.70431964064
5.4e-05	14.538	3.68897763615
5.5e-05	14.56	3.66747869796
5.6e-05	14.59	3.68970188498
5.7e-05	14.638	3.71254037015
5.8e-05	14.672	3.65081032101
5.9e-05	14.664	3.65665202063
6e-05	14.632	3.61615486394
6.1e-05	14.604	3.61264224633
6.2e-05	14.584	3.62145606076
6.3e-05	14.584	3.67354651529
6.4e-05	14.642	3.68372583127
6.5e-05	14.652	3.66372706407
6.6e-05	14.652	3.64292410022
6.7e-05	14.636	3.6253970817
6.8e-05	14.616	3.67104126918
6.9e-05	14.592	3.63339180381
7e-05	14.598	3.61114884767
7.1e-05	14.63	3.63112930092
7.2e-05	14.626	3.60029498791
7.3e-05	14.596	3.57446275683
7.4e-05	14.56	3.57636687156
7.5e-05	14.51	3.57126028175
7.6e-05	14.464	3.60509417353
7.7e-05	14.44	3.65162977313
7.8e-05	14.438	3.64721208596
7.9e-05	14.35	3.65725306754
8e-05	14.322	3.61307569807
8.1e-05	14.274	3.6092830313
8.2e-05	14.22	3.57988826641
8.3e-05	14.22	3.59048743209
8.4e-05	14.228	3.60832592763
8.5e-05	14.158	3.61953532929
8.6e-05	14.128	3.62816978655
8.7e-05	14.108	3.6238565093
8.8e-05	14.1	3.62243012355
8.9e-05	14.034	3.58787457975
9e-05	14.012	3.59942439843
9.1e-05	13.946	3.59709382697
9.2e-05	13.906	3.59126217367
9.3e-05	13.858	3.59803223999
9.4e-05	13.776	3.55103139947
9.5e-05	13.726	3.57028346214
9.6e-05	13.696	3.55971684267
9.7e-05	13.644	3.5492624586
9.8e-05	13.616	3.51348032583
9.9e-05	13.596	3.53903715719
0.0001	13.548	3.49909931268
0.000101	13.49	3.51253469734
0.000102	13.468	3.49184421187
0.000103	13.46	3.47338451658
0.000104	13.426	3.44855389983
0.000105	13.412	3.46153954188
0.000106	13.318	3.46595960738
0.000107	13.308	3.44632209754
0.000108	13.276	3.44206682097
0.000109	13.242	3.48244684094
0.00011	13.22	3.49107433321
0.000111	13.212	3.51383778795
0.000112	13.168	3.50425113255
0.000113	13.102	3.53208097302
0.000114	13.06	3.5037693988
0.000115	13.072	3.47488359517
0.000116	13.072	3.43843220087
0.000117	13.01	3.40733033327
0.000118	12.964	3.37856537601
0.000119	12.934	3.34927514546
0.00012	12.884	3.37913361677
0.000121	12.818	3.34557558576
0.000122	12.79	3.3385475884
0.000123	12.738	3.34684269125
0.000124	12.67	3.3593302904
0.000125	12.652	3.37207591848
0.000126	12.638	3.36852430598
0.000127	12.628	3.36654362811
0.000128	12.56	3.36725407417
0.000129	12.526	3.37421457528
0.00013	12.468	3.40014352638
0.000131	12.474	3.34683791063
0.000132	12.456	3.30636719074
0.000133	12.452	3.34001437123
0.000134	12.412	3.37020118094
0.000135	12.364	3.33938677005
0.000136	12.342	3.34201077198
0.000137	12.314	3.27405009125
0.000138	12.296	3.27542119429
0.000139	12.258	3.27405497816
0.00014	12.228	3.27536501783
0.000141	12.23	3.28406759979
0.000142	12.194	3.2997521119
0.000143	12.18	3.30387651101
0.000144	12.138	3.2983262422
0.000145	12.108	3.3051983299
0.000146	12.092	3.31051899254
0.000147	12.034	3.29800606428
0.000148	12.008	3.29179829273
0.000149	12.014	3.33013573297
0.00015	11.968	3.29468905968
0.000151	11.966	3.30164262148
0.000152	11.93	3.2700305809
0.000153	11.91	3.27382039825
0.000154	11.9	3.26465924715
0.000155	11.85	3.23411502578
0.000156	11.84	3.20412234473
0.000157	11.808	3.17728437506
0.000158	11.746	3.1326480811
0.000159	11.726	3.16147497222
0.00016	11.652	3.19419723874
0.000161	11.618	3.21746421892
0.000162	11.586	3.22406637649
0.000163	11.534	3.19324975534
0.000164	11.512	3.20153962962
0.000165	11.498	3.21340878196
0.000166	11.468	3.20826682182
0.000167	11.486	3.2108883506
0.000168	11.448	3.19050090111
0.000169	11.428	3.15987594693
0.00017	11.366	3.21123714478
0.000171	11.314	3.16597599486
0.000172	11.264	3.22526029957
0.000173	11.228	3.20250152225
0.000174	11.214	3.20814650538
0.000175	11.17	3.22321268302
0.000176	11.158	3.18261464837
0.000177	11.12	3.18772646254
0.000178	11.098	3.20817642906
0.000179	11.09	3.16573846045
0.00018	11.082	3.19363053593
0.000181	11.02	3.12147401078
0.000182	11.002	3.0916008798
0.000183	10.99	3.11735464777
0.000184	10.958	3.11387796806
0.000185	10.966	3.11204820014
0.000186	10.946	3.09759325929
0.000187	10.94	3.1087618114
0.000188	10.924	3.12637553726
0.000189	10.896	3.12172772676
0.00019	10.878	3.10404832437
0.000191	10.848	3.08559491833
0.000192	10.792	3.07778101885
0.000193	10.762	3.08955595515
0.000194	10.75	3.11118948314
0.000195	10.726	3.09239777519
0.000196	10.7	3.12569992162
0.000197	10.702	3.11274733957
0.000198	10.642	3.12887136201
0.000199	10.606	3.09947802057
0.0002	10.582	3.08792422187
0.000201	10.572	3.06803129058
0.000202	10.556	3.04020788763
0.000203	10.544	3.01397810211
0.000204	10.536	3.0732237146
0.000205	10.48	3.07402016909
0.000206	10.446	3.05533696996
0.000207	10.418	3.07689388832
0.000208	10.378	3.09048798736
0.000209	10.382	3.07637383944
0.00021	10.362	3.05007475318
0.000211	10.316	3.04764564869
0.000212	10.254	3.03932295092
0.000213	10.218	3.04540243646
0.000214	10.202	3.05437325813
0.000215	10.172	3.05522765109
0.000216	10.132	3.02102234351
0.000217	10.11	3.02024833416
0.000218	10.066	2.98892020636
0.000219	10.006	2.94108211378
0.00022	9.95	2.93794145619
0.000221	9.926	2.93402862972
0.000222	9.922	2.93256133781
0.000223	9.882	2.88930372235
0.000224	9.828	2.90420660422
0.000225	9.802	2.89668707319
0.000226	9.776	2.92742617328
0.000227	9.76	2.97159889622
0.000228	9.684	2.95231163667
0.000229	9.668	2.92810109115
0.00023	9.68	2.90544316757
0.000231	9.672	2.92171456511
0.000232	9.664	2.89950064666
0.000233	9.652	2.88494298037
0.000234	9.598	2.9141715804
0.000235	9.578	2.92368192524
0.000236	9.548	2.90580384747
0.000237	9.522	2.90267393966
0.000238	9.484	2.91783207193
0.000239	9.47	2.88601801796
0.00024	9.442	2.91455588384
0.000241	9.434	2.91850029981
0.000242	9.414	2.93983060736
0.000243	9.392	2.95674415532
0.000244	9.406	2.91773268138
0.000245	9.336	2.90363634087
0.000246	9.286	2.88447638229
0.000247	9.288	2.90121629666
0.000248	9.264	2.87998333329
0.000249	9.236	2.86431562507
0.00025	9.228	2.86775452227
0.000251	9.172	2.8597929995
0.000252	9.134	2.90104188181
0.000253	9.134	2.91205151053
0.000254	9.114	2.89361434887
0.000255	9.052	2.94164851741
0.000256	9.02	2.92431188487
0.000257	8.982	2.90958347534
0.000258	8.97	2.96059115718
0.000259	8.942	2.94730995995
0.00026	8.904	2.94258117985
0.000261	8.89	2.96410188759
0.000262	8.87	2.9409352254
0.000263	8.894	2.96019661509
0.000264	8.858	2.94242009237
0.000265	8.824	2.92455535082
0.000266	8.758	2.90575910908
0.000267	8.758	2.87601043114
0.000268	8.752	2.87584700567
0.000269	8.748	2.84473127026
0.00027	8.722	2.82005602781
0.000271	8.69	2.81174323152
0.000272	8.672	2.80078846042
0.000273	8.646	2.76779406748
0.000274	8.622	2.78264550383
0.000275	8.586	2.81400142146
0.000276	8.584	2.78333325349
0.000277	8.594	2.79305639041
0.000278	8.588	2.79682963371
0.000279	8.562	2.78534665706
0.00028	8.554	2.80910733152
0.000281	8.554	2.83462237344
0.000282	8.5	2.78962363053
0.000283	8.472	2.77582708395
0.000284	8.464	2.75838793501
0.000285	8.43	2.73076912243
0.000286	8.394	2.72300642673
0.000287	8.386	2.73001904755
0.000288	8.356	2.71537548048
0.000289	8.308	2.72931053565
0.00029	8.264	2.7557764786
0.000291	8.258	2.75525606795
0.000292	8.25	2.7733553685
0.000293	8.22	2.76615256268
0.000294	8.154	2.75432096895
0.000295	8.124	2.73214640896
0.000296	8.092	2.74071815406
0.000297	8.092	2.74800582241
0.000298	8.09	2.75932962873
0.000299	8.064	2.77342820351
0.0003	8.032	2.73988612902
0.000301	8.016	2.73125319222
0.000302	7.978	2.69620399822
0.000303	7.974	2.73081013621
0.000304	7.936	2.68549883634
0.000305	7.922	2.68773436187
0.000306	7.906	2.67902295623
0.000307	7.872	2.69436745824
0.000308	7.83	2.68497672243
0.000309	7.818	2.68046190049
0.00031	7.802	2.64552376667
0.000311	7.778	2.6162408146
0.000312	7.784	2.61177028086
0.000313	7.758	2.6029667689
0.000314	7.726	2.63646050606
0.000315	7.684	2.6237652334
0.000316	7.65	2.59451344186
0.000317	7.614	2.60787346319
0.000318	7.616	2.6085520888
0.000319	7.592	2.59952611066
0.00032	7.604	2.60061223561
0.000321	7.586	2.58584686322
0.000322	7.548	2.62520399207
0.000323	7.528	2.63613656702
0.000324	7.552	2.6113781802
0.000325	7.53	2.6193701533
0.000326	7.506	2.62106161698
0.000327	7.466	2.62084795438
0.000328	7.46	2.61312073965
0.000329	7.42	2.63355273348
0.00033	7.438	2.621861171
0.000331	7.428	2.60630312895
0.000332	7.41	2.58803013893
0.000333	7.412	2.57492834852
0.000334	7.36	2.56639825436
0.000335	7.328	2.55976873955
0.000336	7.31	2.54359981129
0.000337	7.296	2.54958506428
0.000338	7.298	2.53400789265
0.000339	7.292	2.53036281983
0.00034	7.282	2.55077948871
0.000341	7.242	2.5407550059
0.000342	7.202	2.54503359506
0.000343	7.164	2.53950861389
0.000344	7.148	2.554622477
0.000345	7.148	2.53891630425
0.000346	7.118	2.52350470576
0.000347	7.092	2.5447074488
0.000348	7.056	2.54182296787
0.000349	7.012	2.54634168956
0.00035	7.02	2.55569951285
0.000351	7.008	2.56123720104
0.000352	7.008	2.57136850724
0.000353	6.978	2.60259793284
0.000354	6.966	2.59708374913
0.000355	6.942	2.57344827032
0.000356	6.918	2.59292807459
0.000357	6.914	2.56955326857
0.000358	6.9	2.54911749435
0.000359	6.876	2.54884758273
0.00036	6.874	2.52153207396
0.000361	6.862	2.53356586652
0.000362	6.818	2.48211119815
0.000363	6.81	2.47828569782
0.000364	6.792	2.47885780149
0.000365	6.8	2.49078300942
0.000366	6.79	2.49597676271
0.000367	6.798	2.50862432421
0.000368	6.782	2.47193770148
0.000369	6.752	2.47759883758
0.00037	6.704	2.46259700317
0.000371	6.71	2.46939263788
0.000372	6.686	2.47939589416
0.000373	6.678	2.48803456568
0.000374	6.628	2.49752197188
0.000375	6.616	2.52121875291
0.000376	6.624	2.50092462901
0.000377	6.634	2.49159467009
0.000378	6.618	2.48838823338
0.000379	6.592	2.48948508732
0.00038	6.58	2.50910342553
0.000381	6.568	2.51105077607
0.000382	6.54	2.50287834303
0.000383	6.532	2.49178169188
0.000384	6.522	2.50070310113
0.000385	6.502	2.49519458159
0.000386	6.482	2.49913505037
0.000387	6.468	2.48696119793
0.000388	6.458	2.51798252575
0.000389	6.452	2.51549120452
0.00039	6.41	2.50397683695
0.000391	6.382	2.47953140734
0.000392	6.348	2.47283157534
0.000393	6.316	2.46336030657
0.000394	6.306	2.46259294241
0.000395	6.28	2.42932089276
0.000396	6.27	2.44071710774
0.000397	6.23	2.44644640244
0.000398	6.208	2.46510364894
0.000399	6.192	2.46071859423
0.0004	6.158	2.44561566891
0.000401	6.164	2.40937834306
0.000402	6.178	2.4491459736
0.000403	6.162	2.45596335478
0.000404	6.166	2.42702369168
0.000405	6.142	2.38533771194
0.000406	6.134	2.39166134726
0.000407	6.096	2.37461238942
0.000408	6.078	2.37653445168
0.000409	6.082	2.36204911041
0.00041	6.062	2.36265867192
0.000411	6.054	2.33903484369
0.000412	6.024	2.32194401311
0.000413	5.962	2.31269453236
0.000414	5.918	2.31328251625
0.000415	5.916	2.30237790121
0.000416	5.88	2.27543402453
0.000417	5.876	2.25757037543
0.000418	5.874	2.25346932528
0.000419	5.868	2.24734866009
0.00042	5.854	2.25669758718
0.000421	5.816	2.28607611422
0.000422	5.812	2.28575064257
0.000423	5.834	2.30096588415
0.000424	5.804	2.30512125495
0.000425	5.768	2.29394332973
0.000426	5.762	2.28240136698
0.000427	5.734	2.29853083512
0.000428	5.72	2.31292023209
0.000429	5.686	2.32538254917
0.00043	5.65	2.30813777752
0.000431	5.656	2.2885943284
0.000432	5.64	2.28700677743
0.000433	5.62	2.282016652
0.000434	5.638	2.29585626728
0.000435	5.616	2.29445941346
0.000436	5.616	2.28660097087
0.000437	5.568	2.26216179793
0.000438	5.542	2.28303219425
0.000439	5.546	2.28207887681
0.00044	5.56	2.2694492724
0.000441	5.576	2.28915355536
0.000442	5.55	2.29161515094
0.000443	5.53	2.2954520252
0.000444	5.524	2.29028906473
0.000445	5.532	2.28231811981
0.000446	5.508	2.26405300291
0.000447	5.496	2.25255055437
0.000448	5.482	2.23017398424
0.000449	5.466	2.21107304267
0.00045	5.428	2.2047258333
0.000451	5.396	2.18613448809
0.000452	5.378	2.17235264172
0.000453	5.366	2.15128891598
0.000454	5.354	2.15329607811
0.000455	5.322	2.18318941001
0.000456	5.292	2.18786105592
0.000457	5.268	2.16059621401
0.000458	5.27	2.16266039868
0.000459	5.258	2.17426677296
0.00046	5.244	2.1809319109
0.000461	5.246	2.19578778574
0.000462	5.248	2.17313046088
0.000463	5.232	2.16660471706
0.000464	5.214	2.17260304704
0.000465	5.192	2.1760367644
0.000466	5.172	2.16666010255
0.000467	5.152	2.14776535031
0.000468	5.154	2.14529345312
0.000469	5.138	2.14171800198
0.00047	5.138	2.13984952742
0.000471	5.132	2.13882584611
0.000472	5.086	2.13039996245
0.000473	5.074	2.10440585439
0.000474	5.044	2.09142630757
0.000475	5.044	2.0828019589
0.000476	5.032	2.09927987653
0.000477	5.014	2.10090551906
0.000478	4.998	2.11044924128
0.000479	4.972	2.10219314051
0.00048	4.954	2.10140048539
0.000481	4.942	2.09347462368
0.000482	4.954	2.10615384053
0.000483	4.946	2.08400671784
0.000484	4.948	2.04677697857
0.000485	4.94	2.04068615911
0.000486	4.934	2.01832702999
0.000487	4.93	2.02906382354
0.000488	4.912	2.04749993895
0.000489	4.886	2.05158572816
0.00049	4.886	2.05353451395
0.000491	4.882	2.04060677251
0.000492	4.872	2.01782457117
0.000493	4.874	2.00153041446
0.000494	4.858	2.00145846822
0.000495	4.866	1.99299874561
0.000496	4.856	2.00979202904
0.000497	4.848	2.00122362569
0.000498	4.8	1.99499373433
0.000499	4.79	1.99947493108
0.0005	4.782	1.9996189637
0.000501	4.762	1.99633564312
0.000502	4.768	2.02241835435
0.000503	4.75	2.00785955684
0.000504	4.732	2.02291275146
0.000505	4.714	2.03474912459
0.000506	4.68	2.03901937215
0.000507	4.67	2.05453157678
0.000508	4.626	2.0381668234
0.000509	4.602	2.06678397517
0.00051	4.568	2.0467965214
0.000511	4.552	2.02269523162
0.000512	4.556	2.00171526447
0.000513	4.556	2.0057078551
0.000514	4.542	1.98500277078
0.000515	4.53	1.95987244483
0.000516	4.524	1.96606815752
0.000517	4.522	1.96609155433
0.000518	4.51	1.97329673389
0.000519	4.498	1.9854460456
0.00052	4.486	2.00045094916
0.000521	4.47	1.99125588511
0.000522	4.428	1.98917470324
0.000523	4.43	1.97309401702
0.000524	4.442	1.98762068816
0.000525	4.424	1.99103591128
0.000526	4.412	1.99255012484
0.000527	4.41	2.00147445649
0.000528	4.412	1.99656104339
0.000529	4.414	2.01559023613
0.00053	4.41	2.01442299431
0.000531	4.378	1.98572807806
0.000532	4.41	1.96211620451
0.000533	4.374	1.95297823849
0.000534	4.37	1.9434762669
0.000535	4.344	1.95695273321
0.000536	4.326	1.95133902744
0.000537	4.31	1.94779362356
0.000538	4.318	1.95470611602
0.000539	4.306	1.94122744675
0.00054	4.31	1.93646585304
0.000541	4.3	1.91258986717
0.000542	4.294	1.91613256326
0.000543	4.286	1.91107404357
0.000544	4.28	1.89356806057
0.000545	4.268	1.88153554311
0.000546	4.258	1.8760159914
0.000547	4.242	1.87921153679
0.000548	4.22	1.86322301403
0.000549	4.208	1.84302360267
0.00055	4.19	1.84983783073
0.000551	4.182	1.82342425124
0.000552	4.174	1.82749117645
0.000553	4.164	1.85178400468
0.000554	4.166	1.87788285045
0.000555	4.156	1.87607675749
0.000556	4.132	1.87898270349
0.000557	4.108	1.8815780611
0.000558	4.096	1.88965181978
0.000559	4.096	1.90860786963
0.00056	4.076	1.90216297935
0.000561	4.078	1.88889279738
0.000562	4.052	1.87437883044
0.000563	4.046	1.89100079323
0.000564	4.048	1.90202418491
0.000565	4.04	1.91269443456
0.000566	4.034	1.88701987271
0.000567	4.024	1.88452222062
0.000568	4.02	1.87072178584
0.000569	4.01	1.8904761305
0.00057	3.994	1.88413481471
0.000571	3.982	1.8680674506
0.000572	3.966	1.87958612466
0.000573	3.94	1.85806350806
0.000574	3.944	1.84955778499
0.000575	3.9	1.85310550158
0.000576	3.874	1.8401423858
0.000577	3.868	1.85433977469
0.000578	3.848	1.85712035151
0.000579	3.826	1.84708527145
0.00058	3.814	1.84916305392
0.000581	3.81	1.83463892905
0.000582	3.778	1.82008681112
0.000583	3.772	1.80887147139
0.000584	3.77	1.80030552963
0.000585	3.774	1.80967510896
0.000586	3.772	1.80444340449
0.000587	3.764	1.79340569866
0.000588	3.754	1.80374166665
0.000589	3.742	1.79093160115
0.00059	3.738	1.79704090104
0.000591	3.71	1.79830475726
0.000592	3.712	1.80694659578
0.000593	3.708	1.82503041071
0.000594	3.71	1.81491046611
0.000595	3.686	1.82521341218
0.000596	3.676	1.82729964702
0.000597	3.668	1.80935789716
0.000598	3.644	1.81913825753
0.000599	3.644	1.82133577355
0.0006	3.634	1.82429273967
0.000601	3.602	1.82636141002
0.000602	3.578	1.80663111896
0.000603	3.582	1.79646207864
0.000604	3.572	1.8024472253
0.000605	3.574	1.80347553352
0.000606	3.572	1.8035564865
0.000607	3.564	1.79608017638
0.000608	3.552	1.7897754049
0.000609	3.56	1.77831380808
0.00061	3.554	1.79083332558
0.000611	3.558	1.79294060136
0.000612	3.532	1.80913681075
0.000613	3.512	1.79383834277
0.000614	3.5	1.78269458966
0.000615	3.488	1.74179677345
0.000616	3.502	1.73031673401
0.000617	3.488	1.75893604204
0.000618	3.488	1.772528138
0.000619	3.476	1.79260257726
0.00062	3.464	1.7946319957
0.000621	3.434	1.79154793405
0.000622	3.424	1.75277608382
0.000623	3.406	1.75873932122
0.000624	3.386	1.7461397424
0.000625	3.37	1.75416646873
0.000626	3.384	1.74944105359
0.000627	3.352	1.74473379058
0.000628	3.342	1.74843816019
0.000629	3.324	1.74098363002
0.00063	3.338	1.74463635179
0.000631	3.32	1.75430898077
0.000632	3.306	1.73676826318
0.000633	3.286	1.74247065972
0.000634	3.286	1.73902386413
0.000635	3.28	1.74631039624
0.000636	3.27	1.74387499552
0.000637	3.27	1.73236832111
0.000638	3.26	1.73447398366
0.000639	3.248	1.71770078885
0.00064	3.244	1.72871744366
0.000641	3.224	1.73718853323
0.000642	3.196	1.74973826614
0.000643	3.196	1.73711945473
0.000644	3.19	1.73375315429
0.000645	3.182	1.7207196169
0.000646	3.16	1.71184111412
0.000647	3.184	1.71059755641
0.000648	3.192	1.70971810542
0.000649	3.184	1.7094279745
0.00065	3.184	1.7152679091
0.000651	3.162	1.69816253639
0.000652	3.164	1.70678176695
0.000653	3.174	1.71922191703
0.000654	3.198	1.72707729995
0.000655	3.194	1.71591491631
0.000656	3.182	1.71022688553
0.000657	3.162	1.69226357285
0.000658	3.136	1.6844892401
0.000659	3.132	1.67647725902
0.00066	3.122	1.67544501551
0.000661	3.116	1.67646771517
0.000662	3.128	1.68985679867
0.000663	3.114	1.67958447242
0.000664	3.104	1.67486835304
0.000665	3.094	1.65806031253
0.000666	3.076	1.66680052796
0.000667	3.078	1.66610803971
0.000668	3.074	1.6566604963
0.000669	3.042	1.64688675992
0.00067	3.046	1.64799393203
0.000671	3.04	1.65722659887
0.000672	3.034	1.64098872635
0.000673	3.036	1.64155536002
0.000674	3.016	1.63087215931
0.000675	3.0	1.62357629941
0.000676	2.964	1.60956640124
0.000677	2.954	1.5937013522
0.000678	2.946	1.5795834894
0.000679	2.946	1.58084913891
0.00068	2.934	1.58544757088
0.000681	2.932	1.61597524734
0.000682	2.928	1.60835816907
0.000683	2.922	1.62231809458
0.000684	2.906	1.6190009265
0.000685	2.898	1.6185166048
0.000686	2.876	1.61883414839
0.000687	2.876	1.62006913433
0.000688	2.868	1.60952663849
0.000689	2.884	1.62682021133
0.00069	2.894	1.61330840201
0.000691	2.882	1.59877327974
0.000692	2.874	1.60316062826
0.000693	2.886	1.62757611189
0.000694	2.87	1.62760560333
0.000695	2.854	1.60893878069
0.000696	2.84	1.60199875156
0.000697	2.834	1.59575812704
0.000698	2.81	1.60184268891
0.000699	2.816	1.58308054122
0.0007	2.794	1.56446923907
0.000701	2.804	1.57149101175
0.000702	2.79	1.55881365147
0.000703	2.774	1.561705478
0.000704	2.776	1.55878927376
0.000705	2.744	1.54352324246
0.000706	2.742	1.54383807441
0.000707	2.744	1.55256690677
0.000708	2.72	1.54970965022
0.000709	2.722	1.54942440926
0.00071	2.7	1.54466824917
0.000711	2.69	1.53684742249
0.000712	2.692	1.556
0.000713	2.662	1.55040510835
0.000714	2.66	1.55447740415
0.000715	2.644	1.54183786437
0.000716	2.642	1.54461516243
0.000717	2.646	1.52862160131
0.000718	2.646	1.52731267264
0.000719	2.64	1.53570830564
0.00072	2.632	1.52465602678
0.000721	2.62	1.54518607294
0.000722	2.626	1.56144932675
0.000723	2.622	1.5553507643
0.000724	2.622	1.54373443312
0.000725	2.604	1.53205221843
0.000726	2.616	1.53770738439
0.000727	2.608	1.54088805564
0.000728	2.606	1.53322014075
0.000729	2.596	1.55845564582
0.00073	2.594	1.5521481888
0.000731	2.592	1.56254151945
0.000732	2.59	1.55238526146
0.000733	2.562	1.53823145203
0.000734	2.558	1.55776634962
0.000735	2.546	1.55816687168
0.000736	2.552	1.56948908884
0.000737	2.54	1.57746632294
0.000738	2.542	1.57487650309
0.000739	2.538	1.58004936632
0.00074	2.538	1.5673404225
0.000741	2.53	1.56112139182
0.000742	2.538	1.56222789631
0.000743	2.538	1.56606385566
0.000744	2.532	1.56619794407
0.000745	2.542	1.56596168536
0.000746	2.532	1.55208762639
0.000747	2.524	1.55351987435
0.000748	2.516	1.56004615316
0.000749	2.518	1.55231311274
0.00075	2.514	1.5368161894
0.000751	2.484	1.54587968484
0.000752	2.476	1.53147771776
0.000753	2.486	1.53551424611
0.000754	2.468	1.52609829303
0.000755	2.474	1.5379609878
0.000756	2.466	1.51024633752
0.000757	2.454	1.52180287817
0.000758	2.442	1.5200776296
0.000759	2.424	1.50738979697
0.00076	2.41	1.50129943715
0.000761	2.406	1.49437746236
0.000762	2.4	1.48593404968
0.000763	2.402	1.48337318299
0.000764	2.38	1.46955775661
0.000765	2.384	1.47531149253
0.000766	2.382	1.48999194629
0.000767	2.388	1.50647137377
0.000768	2.382	1.50601328015
0.000769	2.368	1.50883266136
0.00077	2.374	1.505365072
0.000771	2.368	1.49685537043
0.000772	2.36	1.49211259629
0.000773	2.352	1.50336156662
0.000774	2.348	1.50694923604
0.000775	2.348	1.51884693106
0.000776	2.338	1.50457834625
0.000777	2.336	1.48966573432
0.000778	2.328	1.47526811123
0.000779	2.338	1.48854156811
0.00078	2.334	1.5001479927
0.000781	2.328	1.51275113618
0.000782	2.322	1.51865598474
0.000783	2.306	1.51669509131
0.000784	2.302	1.50026530987
0.000785	2.3	1.50665191733
0.000786	2.306	1.52458650132
0.000787	2.298	1.50239675186
0.000788	2.294	1.50185352149
0.000789	2.298	1.50903810422
0.00079	2.304	1.52564215988
0.000791	2.294	1.51643133705
0.000792	2.276	1.50858344151
0.000793	2.272	1.51592084226
0.000794	2.25	1.49783176625
0.000795	2.238	1.49042141692
0.000796	2.246	1.49046435717
0.000797	2.246	1.49715864223
0.000798	2.242	1.50047859032
0.000799	2.226	1.49228817592
0.0008	2.212	1.49768354468
0.000801	2.204	1.48808064298
0.000802	2.2	1.49264865256
0.000803	2.21	1.49863271017
0.000804	2.192	1.50171102413
0.000805	2.178	1.50675678197
0.000806	2.168	1.49925848338
0.000807	2.154	1.49341353951
0.000808	2.154	1.48804704227
0.000809	2.152	1.48488922146
0.00081	2.144	1.46944343205
0.000811	2.144	1.47352095336
0.000812	2.118	1.46971970117
0.000813	2.108	1.4765960856
0.000814	2.12	1.48243043682
0.000815	2.114	1.4929849296
0.000816	2.098	1.4820242913
0.000817	2.09	1.47305804366
0.000818	2.088	1.47385752364
0.000819	2.072	1.46246914497
0.00082	2.06	1.45340978392
0.000821	2.048	1.44834250093
0.000822	2.044	1.45535700088
0.000823	2.044	1.45947387781
0.000824	2.032	1.44740319193
0.000825	2.024	1.44202080429
0.000826	2.022	1.44966064995
0.000827	2.024	1.45856916188
0.000828	2.026	1.44406509549
0.000829	2.022	1.43719031447
0.00083	2.01	1.45530065622
0.000831	1.99	1.45117194019
0.000832	1.994	1.44843501753
0.000833	1.986	1.43729050647
0.000834	2.002	1.44152558077
0.000835	2.006	1.42757276522
0.000836	2.008	1.43106114475
0.000837	2.014	1.44423128342
0.000838	2.01	1.44703144403
0.000839	2.006	1.45806858549
0.00084	2.008	1.45049508789
0.000841	2.006	1.45532264464
0.000842	1.988	1.44494152131
0.000843	1.982	1.42747189114
0.000844	1.974	1.42734859092
0.000845	1.94	1.40442158912
0.000846	1.93	1.41035456535
0.000847	1.922	1.39137198477
0.000848	1.91	1.39352072105
0.000849	1.908	1.40126228808
0.00085	1.896	1.41321760532
0.000851	1.886	1.40890169991
0.000852	1.884	1.40660726573
0.000853	1.87	1.38892044409
0.000854	1.852	1.38350858328
0.000855	1.852	1.37771404871
0.000856	1.832	1.36958971959
0.000857	1.838	1.37686455398
0.000858	1.85	1.36363484848
0.000859	1.868	1.361828183
0.00086	1.868	1.361828183
0.000861	1.866	1.36383430079
0.000862	1.842	1.35241857426
0.000863	1.836	1.35244371417
0.000864	1.828	1.34105033463
0.000865	1.83	1.34055958465
0.000866	1.816	1.32896350589
0.000867	1.816	1.31534938324
0.000868	1.814	1.31582825627
0.000869	1.804	1.32271841297
0.00087	1.802	1.32166410256
0.000871	1.804	1.31665637127
0.000872	1.804	1.31056628982
0.000873	1.792	1.3102427256
0.000874	1.78	1.31438198405
0.000875	1.772	1.31149380479
0.000876	1.762	1.30895225276
0.000877	1.758	1.30208909065
0.000878	1.766	1.30508390535
0.000879	1.762	1.32263222401
0.00088	1.74	1.33281656652
0.000881	1.73	1.33157801123
0.000882	1.73	1.34354009989
0.000883	1.72	1.34074606097
0.000884	1.708	1.34712137538
0.000885	1.704	1.3373047521
0.000886	1.694	1.34177643443
0.000887	1.686	1.32491660115
0.000888	1.672	1.3192482708
0.000889	1.678	1.32299508691
0.00089	1.668	1.31520948902
0.000891	1.672	1.3070638852
0.000892	1.664	1.29734498111
0.000893	1.666	1.27845375356
0.000894	1.668	1.28131807136
0.000895	1.652	1.27706538595
0.000896	1.662	1.28831517883
0.000897	1.676	1.30193087374
0.000898	1.666	1.30017075802
0.000899	1.67	1.30579477714
0.0009	1.66	1.3162066707
0.000901	1.65	1.32646145817
0.000902	1.652	1.30495057378
0.000903	1.636	1.30977249933
0.000904	1.636	1.31282291266
0.000905	1.626	1.30004769143
0.000906	1.62	1.30215206485
0.000907	1.626	1.30158518738
0.000908	1.62	1.30215206485
0.000909	1.608	1.28620993621
0.00091	1.618	1.29308777738
0.000911	1.62	1.29290370871
0.000912	1.618	1.29463353888
0.000913	1.618	1.28377412343
0.000914	1.612	1.28897478641
0.000915	1.61	1.28914700481
0.000916	1.598	1.27608620398
0.000917	1.602	1.27577270703
0.000918	1.59	1.26724109782
0.000919	1.578	1.27118684701
0.00092	1.572	1.26839110688
0.000921	1.558	1.26753145918
0.000922	1.54	1.26980313435
0.000923	1.55	1.26313103042
0.000924	1.552	1.26621325218
0.000925	1.546	1.2632830245
0.000926	1.542	1.25069420723
0.000927	1.534	1.25253502945
0.000928	1.532	1.24457864356
0.000929	1.53	1.23008129813
0.00093	1.53	1.23494939168
0.000931	1.532	1.22840384239
0.000932	1.52	1.22049170419
0.000933	1.518	1.2319399336
0.000934	1.52	1.23028451994
0.000935	1.514	1.24812018652
0.000936	1.508	1.23528782071
0.000937	1.506	1.23691713546
0.000938	1.502	1.24659375901
0.000939	1.486	1.22711205682
0.00094	1.49	1.22552029767
0.000941	1.476	1.23021298969
0.000942	1.476	1.23669883157
0.000943	1.476	1.23508056417
0.000944	1.454	1.23445696563
0.000945	1.472	1.24628086722
0.000946	1.466	1.25253502945
0.000947	1.446	1.24542522859
0.000948	1.438	1.24022417328
0.000949	1.454	1.24253128733
0.00095	1.448	1.23907061946
0.000951	1.448	1.23421878125
0.000952	1.448	1.23259725783
0.000953	1.448	1.24229465104
0.000954	1.438	1.22562473865
0.000955	1.432	1.2187600256
0.000956	1.42	1.20979337079
0.000957	1.418	1.21789818951
0.000958	1.412	1.22076041876
0.000959	1.408	1.210593243
0.00096	1.41	1.19745563592
0.000961	1.398	1.19983165486
0.000962	1.402	1.20349324884
0.000963	1.398	1.20482197855
0.000964	1.394	1.21110032615
0.000965	1.4	1.21161049847
0.000966	1.396	1.2046509868
0.000967	1.406	1.21703081309
0.000968	1.388	1.2105602009
0.000969	1.382	1.19502133872
0.00097	1.362	1.19287719401
0.000971	1.366	1.18661029829
0.000972	1.372	1.19231539452
0.000973	1.374	1.19420433762
0.000974	1.354	1.18012033285
0.000975	1.352	1.17987117941
0.000976	1.354	1.18350496408
0.000977	1.35	1.18638105177
0.000978	1.344	1.19735708959
0.000979	1.332	1.17378703349
0.00098	1.34	1.17830386573
0.000981	1.35	1.17622276802
0.000982	1.37	1.18705517985
0.000983	1.364	1.19645476304
0.000984	1.36	1.20266371027
0.000985	1.362	1.19956492113
0.000986	1.352	1.19335493463
0.000987	1.338	1.18480209318
0.000988	1.33	1.18368070019
0.000989	1.314	1.169360509
0.00099	1.318	1.16485020496
0.000991	1.318	1.15968788905
0.000992	1.306	1.15774090366
0.000993	1.31	1.17213480453
0.000994	1.298	1.16326953025
0.000995	1.3	1.15498917744
0.000996	1.28	1.15308282443
0.000997	1.276	1.14360132914
0.000998	1.282	1.1395069109
0.000999	1.274	1.14670135606
0.001	1.264	1.15338805265
0.001001	1.262	1.15644109232
0.001002	1.254	1.14607329609
0.001003	1.258	1.14517946192
0.001004	1.254	1.14607329609
0.001005	1.248	1.13775920124
0.001006	1.242	1.12224596235
0.001007	1.224	1.10173681068
0.001008	1.228	1.10273115491
0.001009	1.232	1.10189654687
0.00101	1.228	1.10273115491
0.001011	1.236	1.10467370748
0.001012	1.222	1.09211537852
0.001013	1.22	1.08609391859
0.001014	1.22	1.08425089347
0.001015	1.212	1.08584345096
0.001016	1.214	1.07898285436
0.001017	1.222	1.09211537852
0.001018	1.21	1.08715224325
0.001019	1.208	1.08108094054
0.00102	1.204	1.07813913759
0.001021	1.204	1.0762824908
0.001022	1.194	1.07905699571
0.001023	1.186	1.06930070607
0.001024	1.184	1.07617099013
0.001025	1.176	1.07192537054
0.001026	1.174	1.07504604553
0.001027	1.168	1.06008301562
0.001028	1.162	1.05249988124
0.001029	1.164	1.06070919672
0.00103	1.144	1.05795273997
0.001031	1.142	1.06293743936
0.001032	1.142	1.05158737155
0.001033	1.142	1.05158737155
0.001034	1.14	1.04326410846
0.001035	1.148	1.04980760142
0.001036	1.152	1.05114033316
0.001037	1.156	1.04482725845
0.001038	1.15	1.05047608255
0.001039	1.14	1.04134528376
0.00104	1.136	1.03802890133
0.001041	1.14	1.04899952336
0.001042	1.152	1.05493886079
0.001043	1.142	1.0553842902
0.001044	1.148	1.0668158229
0.001045	1.146	1.07176676567
0.001046	1.16	1.09105453576
0.001047	1.152	1.08115493802
0.001048	1.144	1.08593922482
0.001049	1.14	1.08461974904
0.00105	1.138	1.08763780736
0.001051	1.126	1.09092804529
0.001052	1.126	1.08909320079
0.001053	1.118	1.07892353761
0.001054	1.116	1.08006666461
0.001055	1.118	1.07706824296
0.001056	1.106	1.07459946026
0.001057	1.1	1.07238052948
0.001058	1.088	1.07156707676
0.001059	1.084	1.07002056055
0.00106	1.098	1.07721678412
0.001061	1.086	1.06329864102
0.001062	1.076	1.05556809349
0.001063	1.076	1.05367167562
0.001064	1.072	1.05015046541
0.001065	1.066	1.04386014389
0.001066	1.064	1.04494210366
0.001067	1.062	1.04026727335
0.001068	1.062	1.04601912028
0.001069	1.066	1.0495923018
0.00107	1.056	1.04922066316
0.001071	1.054	1.04263320492
0.001072	1.062	1.04792938693
0.001073	1.062	1.04601912028
0.001074	1.062	1.04410535867
0.001075	1.048	1.02844348411
0.001076	1.04	1.03266645147
0.001077	1.022	1.01858529343
0.001078	1.022	1.02250476772
0.001079	1.016	1.02359366938
0.00108	1.014	1.02459943393
0.001081	1.008	1.01189722798
0.001082	1.018	1.01669857873
0.001083	1.022	1.01858529343
0.001084	1.022	1.02250476772
0.001085	1.01	1.01089069637
0.001086	1.006	1.00297756705
0.001087	1.008	0.999967999488
0.001088	1.008	0.999967999488
0.001089	1.01	0.994937183947
0.00109	1.004	0.9919596766
0.001091	1.0	1.00995049384
0.001092	1.0	1.017840852
0.001093	0.998	1.01685593867
0.001094	0.99	1.00692601516
0.001095	0.994	1.01487142043
0.001096	1.0	1.02371871137
0.001097	0.986	1.01084321237
0.001098	0.982	1.00482635316
0.001099	0.984	1.00386453269
0.0011	0.978	1.00275420717
0.001101	0.982	1.01866383071
0.001102	0.982	1.02843376063
0.001103	0.978	1.02640927509
0.001104	0.978	1.0283559695
0.001105	0.962	1.01022571735
0.001106	0.966	1.02217611007
0.001107	0.97	1.00453969558
0.001108	0.976	1.00569577905
0.001109	0.984	0.997869730977
0.00111	0.97	0.988483687271
0.001111	0.968	0.985381144532
0.001112	0.958	0.969657671552
0.001113	0.95	0.975448614741
0.001114	0.94	0.9759098319
0.001115	0.944	0.978194254737
0.001116	0.946	0.97318240839
0.001117	0.95	0.971339281611
0.001118	0.942	0.970894432984
0.001119	0.94	0.971802449061
0.00112	0.938	0.976809090867
0.001121	0.932	0.971275450117
0.001122	0.924	0.964481207697
0.001123	0.912	0.959299744605
0.001124	0.91	0.960156237286
0.001125	0.906	0.955596149009
0.001126	0.898	0.950576667082
0.001127	0.894	0.95433956221
0.001128	0.89	0.955981171363
0.001129	0.882	0.959205921583
0.00113	0.882	0.957118592443
0.001131	0.878	0.956616955735
0.001132	0.876	0.955313561089
0.001133	0.876	0.957404825557
0.001134	0.876	0.953217708606
0.001135	0.864	0.947366877192
0.001136	0.868	0.97086353315
0.001137	0.88	0.972419662491
0.001138	0.882	0.971635734213
0.001139	0.878	0.973198849157
0.00114	0.888	0.981557945309
0.001141	0.886	0.980308114829
0.001142	0.872	0.971398991146
0.001143	0.874	0.978838086713
0.001144	0.876	0.969857721524
0.001145	0.88	0.970360757657
0.001146	0.884	0.972904928552
0.001147	0.876	0.949012117942
0.001148	0.874	0.941341595809
0.001149	0.864	0.943135197095
0.00115	0.866	0.950812284313
0.001151	0.864	0.947366877192
0.001152	0.852	0.941326723301
0.001153	0.858	0.936929026127
0.001154	0.86	0.942549733436
0.001155	0.848	0.934289034507
0.001156	0.842	0.930073115405
0.001157	0.844	0.925021080841
0.001158	0.844	0.922856435205
0.001159	0.832	0.907621066305
0.00116	0.826	0.916364556277
0.001161	0.826	0.909793383137
0.001162	0.816	0.90892463934
0.001163	0.81	0.910988474131
0.001164	0.802	0.900442113631
0.001165	0.802	0.902660512042
0.001166	0.794	0.903085820949
0.001167	0.786	0.892302639243
0.001168	0.786	0.894541223198
0.001169	0.784	0.890698602222
0.00117	0.78	0.889719056781
0.001171	0.778	0.888096841566
0.001172	0.772	0.889952807738
0.001173	0.764	0.874244816971
0.001174	0.748	0.844094781408
0.001175	0.75	0.852936105462
0.001176	0.752	0.854690587289
0.001177	0.756	0.860502178963
0.001178	0.752	0.866311722188
0.001179	0.75	0.866890996608
0.00118	0.756	0.860502178963
0.001181	0.76	0.861626369142
0.001182	0.754	0.863414153231
0.001183	0.746	0.858768886255
0.001184	0.746	0.858768886255
0.001185	0.758	0.859904645877
0.001186	0.752	0.857027420798
0.001187	0.754	0.861094652172
0.001188	0.752	0.854690587289
0.001189	0.74	0.858137518117
0.00119	0.744	0.859339281076
0.001191	0.75	0.866890996608
0.001192	0.742	0.857575652639
0.001193	0.744	0.859339281076
0.001194	0.744	0.857008751414
0.001195	0.744	0.859339281076
0.001196	0.738	0.87484627221
0.001197	0.734	0.869047754729
0.001198	0.728	0.870641143066
0.001199	0.728	0.866034641339
0.0012	0.72	0.874985714169
0.001201	0.71	0.854341851954
0.001202	0.718	0.859346263156
0.001203	0.722	0.865283768483
0.001204	0.718	0.861670470656
0.001205	0.714	0.858023309707
0.001206	0.716	0.857522011379
0.001207	0.712	0.865480213523
0.001208	0.716	0.855186529361
0.001209	0.704	0.848754381432
0.00121	0.704	0.855794367824
0.001211	0.706	0.850625652094
0.001212	0.708	0.850138812195
0.001213	0.708	0.854830977445
0.001214	0.71	0.8590110593
0.001215	0.71	0.8590110593
0.001216	0.706	0.845910160714
0.001217	0.698	0.850174099817
0.001218	0.698	0.840711603346
0.001219	0.708	0.852488123084
0.00122	0.708	0.838293504687
0.001221	0.708	0.835904300743
0.001222	0.698	0.826314710023
0.001223	0.7	0.830662386292
0.001224	0.702	0.83498263455
0.001225	0.714	0.841548572573
0.001226	0.716	0.838656067766
0.001227	0.714	0.839168636211
0.001228	0.71	0.823346828499
0.001229	0.702	0.808205419432
0.00123	0.702	0.822919194089
0.001231	0.688	0.818935894927
0.001232	0.694	0.815085271613
0.001233	0.69	0.801186619958
0.001234	0.678	0.791401288854
0.001235	0.676	0.78423465876
0.001236	0.666	0.768403539815
0.001237	0.66	0.76183987819
0.001238	0.674	0.789761989463
0.001239	0.678	0.788870078023
0.00124	0.678	0.783783133271
0.001241	0.672	0.785121646626
0.001242	0.664	0.784285662243
0.001243	0.654	0.773488202884
0.001244	0.658	0.777840600637
0.001245	0.658	0.78296615508
0.001246	0.652	0.781598362332
0.001247	0.65	0.781984654581
0.001248	0.646	0.787835008108
0.001249	0.64	0.776144316477
0.00125	0.638	0.771333909536
0.001251	0.644	0.780553649662
0.001252	0.65	0.781984654581
0.001253	0.65	0.779422863406
0.001254	0.65	0.779422863406
0.001255	0.642	0.775780896903
0.001256	0.64	0.778716893357
0.001257	0.64	0.776144316477
0.001258	0.634	0.772038859126
0.001259	0.636	0.776855198863
0.00126	0.634	0.777202676269
0.001261	0.628	0.770464794783
0.001262	0.63	0.775306391048
0.001263	0.628	0.77563909133
0.001264	0.63	0.777881739084
0.001265	0.624	0.77111866791
0.001266	0.634	0.7668402702
0.001267	0.624	0.758039576803
0.001268	0.612	0.759905257253
0.001269	0.608	0.760484056375
0.00127	0.604	0.755767159911
0.001271	0.604	0.753116192895
0.001272	0.598	0.751262936661
0.001273	0.598	0.751262936661
0.001274	0.594	0.743749957983
0.001275	0.59	0.741552425658
0.001276	0.592	0.744
0.001277	0.6	0.753657747257
0.001278	0.586	0.73932672074
0.001279	0.586	0.73661658955
0.00128	0.586	0.742026953688
0.001281	0.584	0.736847338327
0.001282	0.592	0.741306953967
0.001283	0.6	0.748331477355
0.001284	0.6	0.748331477355
0.001285	0.598	0.751262936661
0.001286	0.6	0.750999334221
0.001287	0.598	0.743233476103
0.001288	0.59	0.741552425658
0.001289	0.592	0.73589129632
0.00129	0.584	0.723148670745
0.001291	0.58	0.723602100605
0.001292	0.578	0.726578282087
0.001293	0.574	0.724240291616
0.001294	0.58	0.723602100605
0.001295	0.574	0.721473492237
0.001296	0.576	0.724033148412
0.001297	0.566	0.716689612036
0.001298	0.564	0.719655473126
0.001299	0.56	0.72
0.0013	0.55	0.723532998556
0.001301	0.548	0.720899438202
0.001302	0.544	0.712786082917
0.001303	0.548	0.712527894191
0.001304	0.546	0.71265980664
0.001305	0.542	0.710095768189
0.001306	0.54	0.710211236183
0.001307	0.538	0.704667297382
0.001308	0.534	0.70202848945
0.001309	0.528	0.699439775821
0.00131	0.518	0.699768533159
0.001311	0.518	0.699768533159
0.001312	0.52	0.705407683542
0.001313	0.524	0.708112985335
0.001314	0.524	0.705282921954
0.001315	0.524	0.705282921954
0.001316	0.52	0.699714227381
0.001317	0.524	0.699588450448
0.001318	0.52	0.693974062916
0.001319	0.518	0.702620808118
0.00132	0.514	0.699859985997
0.001321	0.518	0.702620808118
0.001322	0.526	0.710861449229
0.001323	0.522	0.70817794374
0.001324	0.528	0.707966100883
0.001325	0.534	0.713333021807
0.001326	0.528	0.710785481
0.001327	0.524	0.708112985335
0.001328	0.524	0.705282921954
0.001329	0.52	0.699714227381
0.00133	0.524	0.696723761616
0.001331	0.52	0.688186021363
0.001332	0.524	0.690958754196
0.001333	0.526	0.690886387187
0.001334	0.516	0.694077805437
0.001335	0.504	0.691363869464
0.001336	0.514	0.69699641319
0.001337	0.508	0.6913291546
0.001338	0.51	0.691303117308
0.001339	0.508	0.6913291546
0.00134	0.5	0.682641926635
0.001341	0.504	0.688464959166
0.001342	0.5	0.68556546004
0.001343	0.496	0.688464959166
0.001344	0.5	0.688476579122
0.001345	0.502	0.682638996835
0.001346	0.498	0.682638996835
0.001347	0.49	0.679632253502
0.001348	0.498	0.67675401735
0.001349	0.498	0.670817411819
0.00135	0.496	0.66782033512
0.001351	0.5	0.673795221117
0.001352	0.496	0.670808467448
0.001353	0.492	0.667784396344
0.001354	0.484	0.661622248719
0.001355	0.476	0.658349451279
0.001356	0.474	0.652168689834
0.001357	0.47	0.645832795699
0.001358	0.466	0.645634571565
0.001359	0.464	0.648616990218
0.00136	0.456	0.641922113656
0.001361	0.456	0.638798872886
0.001362	0.456	0.641922113656
0.001363	0.458	0.638933486366
0.001364	0.456	0.635660286631
0.001365	0.454	0.635518685799
0.001366	0.458	0.635795564627
0.001367	0.45	0.632060123722
0.001368	0.454	0.626006389744
0.001369	0.454	0.626006389744
0.00137	0.452	0.625856213519
0.001371	0.45	0.622494979899
0.001372	0.452	0.625856213519
0.001373	0.458	0.629472795282
0.001374	0.448	0.625536569674
0.001375	0.448	0.628725695355
0.001376	0.45	0.632060123722
0.001377	0.448	0.628725695355
0.001378	0.448	0.631898726063
0.001379	0.446	0.631730955392
0.00138	0.446	0.631730955392
0.001381	0.454	0.63865796793
0.001382	0.45	0.635216498526
0.001383	0.456	0.638798872886
0.001384	0.442	0.621800611129
0.001385	0.442	0.621800611129
0.001386	0.44	0.621610810717
0.001387	0.442	0.621800611129
0.001388	0.444	0.621983922622
0.001389	0.438	0.618187673769
0.00139	0.448	0.638197461606
0.001391	0.444	0.631556806629
0.001392	0.448	0.635055903051
0.001393	0.444	0.634715684382
0.001394	0.438	0.627818445094
0.001395	0.438	0.627818445094
0.001396	0.44	0.628012738724
0.001397	0.438	0.627818445094
0.001398	0.442	0.643922355568
0.001399	0.442	0.643922355568
0.0014	0.44	0.646838465152
0.001401	0.432	0.636691448034
0.001402	0.432	0.636691448034
0.001403	0.436	0.640237455949
0.001404	0.44	0.640624695122
0.001405	0.438	0.640434227692
0.001406	0.43	0.636474665639
0.001407	0.428	0.633100308008
0.001408	0.428	0.633100308008
0.001409	0.43	0.633324561343
0.00141	0.432	0.630377664579
0.001411	0.434	0.633753895452
0.001412	0.434	0.630590199734
0.001413	0.434	0.633753895452
0.001414	0.43	0.630158710168
0.001415	0.428	0.629933329806
0.001416	0.43	0.630158710168
0.001417	0.428	0.633100308008
0.001418	0.426	0.629701516593
0.001419	0.428	0.633100308008
0.00142	0.426	0.629701516593
0.001421	0.42	0.625779513886
0.001422	0.42	0.628967407741
0.001423	0.414	0.628175134815
0.001424	0.414	0.634510835211
0.001425	0.416	0.631620139008
0.001426	0.416	0.634778701596
0.001427	0.406	0.63020948898
0.001428	0.406	0.63020948898
0.001429	0.404	0.623525460587
0.00143	0.398	0.616113625884
0.001431	0.398	0.612858874456
0.001432	0.402	0.616762515074
0.001433	0.398	0.612858874456
0.001434	0.398	0.612858874456
0.001435	0.402	0.616762515074
0.001436	0.404	0.613827337286
0.001437	0.404	0.613827337286
0.001438	0.408	0.620915453182
0.001439	0.41	0.62120849962
0.00144	0.408	0.620915453182
0.001441	0.4	0.619677335393
0.001442	0.4	0.619677335393
0.001443	0.396	0.619018578073
0.001444	0.398	0.62257208418
0.001445	0.392	0.618333243486
0.001446	0.386	0.61725521464
0.001447	0.388	0.620851028831
0.001448	0.392	0.624768757221
0.001449	0.386	0.620486905583
0.00145	0.378	0.618963649983
0.001451	0.382	0.619738654596
0.001452	0.378	0.618963649983
0.001453	0.372	0.614504678583
0.001454	0.37	0.604235053601
0.001455	0.368	0.603801291817
0.001456	0.364	0.599586524198
0.001457	0.36	0.595315042645
0.001458	0.364	0.596241561785
0.001459	0.368	0.597139849616
0.00146	0.366	0.596694226552
0.001461	0.368	0.600479808153
0.001462	0.372	0.60134515879
0.001463	0.372	0.60134515879
0.001464	0.368	0.600479808153
0.001465	0.374	0.601767396923
0.001466	0.36	0.58172158289
0.001467	0.358	0.5777854273
0.001468	0.356	0.577290221639
0.001469	0.356	0.577290221639
0.00147	0.36	0.58172158289
0.001471	0.354	0.573309689435
0.001472	0.358	0.574313503237
0.001473	0.354	0.566289678522
0.001474	0.36	0.574804314528
0.001475	0.352	0.5657702714
0.001476	0.352	0.5657702714
0.001477	0.356	0.566801552574
0.001478	0.352	0.5657702714
0.001479	0.354	0.566289678522
0.00148	0.352	0.562224154586
0.001481	0.35	0.558121850495
0.001482	0.35	0.558121850495
0.001483	0.348	0.550359882259
0.001484	0.346	0.553429308946
0.001485	0.344	0.552868881381
0.001486	0.344	0.549239474182
0.001487	0.334	0.546300283727
0.001488	0.332	0.545688555863
0.001489	0.334	0.546300283727
0.00149	0.33	0.545068802996
0.001491	0.328	0.544440997722
0.001492	0.324	0.543161117901
0.001493	0.326	0.54380511215
0.001494	0.33	0.552358579186
0.001495	0.328	0.551739068763
0.001496	0.32	0.545527267879
0.001497	0.318	0.544863285605
0.001498	0.308	0.537713678457
0.001499	0.314	0.547178215941
0.0015	0.312	0.546494281763
0.001501	0.31	0.54580216196
0.001502	0.31	0.542125446737
0.001503	0.316	0.547853995148
0.001504	0.316	0.54419114289
0.001505	0.314	0.54351080946
0.001506	0.318	0.544863285605
0.001507	0.324	0.550476157522
0.001508	0.324	0.554097464351
0.001509	0.326	0.55472876255
0.00151	0.328	0.555352140538
0.001511	0.328	0.555352140538
0.001512	0.324	0.550476157522
0.001513	0.322	0.549832701828
0.001514	0.318	0.544863285605
0.001515	0.318	0.544863285605
0.001516	0.318	0.544863285605
0.001517	0.314	0.539818488012
0.001518	0.314	0.536100736802
0.001519	0.312	0.535402652216
0.00152	0.316	0.540503468999
0.001521	0.312	0.539125217366
0.001522	0.31	0.538423625039
0.001523	0.304	0.536268589421
0.001524	0.302	0.531785671112
0.001525	0.304	0.532526055701
0.001526	0.298	0.526494064544
0.001527	0.304	0.52875703305
0.001528	0.3	0.527257053059
0.001529	0.306	0.540706944657
0.00153	0.308	0.541420354254
0.001531	0.298	0.530279171758
0.001532	0.296	0.533276663656
0.001533	0.294	0.532507276946
0.001534	0.292	0.527954543498
0.001535	0.29	0.527162214124
0.001536	0.298	0.537769467337
0.001537	0.298	0.537769467337
0.001538	0.298	0.537769467337
0.001539	0.3	0.538516480713
0.00154	0.298	0.537769467337
0.001541	0.3	0.545893762558
0.001542	0.298	0.537769467337
0.001543	0.296	0.533276663656
0.001544	0.29	0.527162214124
0.001545	0.29	0.527162214124
0.001546	0.294	0.532507276946
0.001547	0.294	0.532507276946
0.001548	0.294	0.528738120434
0.001549	0.288	0.522547605487
0.00155	0.292	0.520322976621
0.001551	0.292	0.520322976621
0.001552	0.294	0.524941901547
0.001553	0.294	0.524941901547
0.001554	0.294	0.521118028857
0.001555	0.294	0.524941901547
0.001556	0.296	0.525722360186
0.001557	0.3	0.527257053059
0.001558	0.294	0.524941901547
0.001559	0.294	0.524941901547
0.00156	0.294	0.521118028857
0.001561	0.288	0.514835896184
0.001562	0.288	0.518706082478
0.001563	0.286	0.517884156931
0.001564	0.292	0.527954543498
0.001565	0.288	0.522547605487
0.001566	0.284	0.524732312708
0.001567	0.284	0.520906901471
0.001568	0.28	0.51923019943
0.001569	0.276	0.513638004824
0.00157	0.274	0.512761152975
0.001571	0.276	0.513638004824
0.001572	0.27	0.510979451642
0.001573	0.272	0.511874984737
0.001574	0.272	0.511874984737
0.001575	0.274	0.512761152975
0.001576	0.274	0.520503602293
0.001577	0.276	0.521367432815
0.001578	0.276	0.521367432815
0.001579	0.274	0.520503602293
0.00158	0.272	0.51963063805
0.001581	0.27	0.518748493974
0.001582	0.268	0.513980544379
0.001583	0.266	0.513073094208
0.001584	0.268	0.513980544379
0.001585	0.262	0.507302670996
0.001586	0.262	0.503344812231
0.001587	0.262	0.499355584729
0.001588	0.264	0.504285633347
0.001589	0.266	0.501242456302
0.00159	0.262	0.495334230596
0.001591	0.262	0.495334230596
0.001592	0.254	0.483201821189
0.001593	0.25	0.472757866143
0.001594	0.25	0.472757866143
0.001595	0.25	0.476969600708
0.001596	0.248	0.475915958968
0.001597	0.242	0.472690173369
0.001598	0.238	0.470484856292
0.001599	0.234	0.463943962133
0.0016	0.238	0.466214542888
0.001601	0.24	0.467332857822
0.001602	0.236	0.465084938479
0.001603	0.234	0.463943962133
0.001604	0.234	0.463943962133
0.001605	0.234	0.463943962133
0.001606	0.234	0.468234983742
0.001607	0.232	0.467093138464
0.001608	0.232	0.462791529741
0.001609	0.232	0.462791529741
0.00161	0.238	0.466214542888
0.001611	0.238	0.466214542888
0.001612	0.236	0.465084938479
0.001613	0.234	0.463943962133
0.001614	0.232	0.462791529741
0.001615	0.234	0.463943962133
0.001616	0.238	0.470484856292
0.001617	0.23	0.461627555503
0.001618	0.23	0.461627555503
0.001619	0.23	0.461627555503
0.00162	0.226	0.459264629598
0.001621	0.224	0.4580654975
0.001622	0.228	0.464775214485
0.001623	0.224	0.462411072532
0.001624	0.228	0.464775214485
0.001625	0.224	0.462411072532
0.001626	0.226	0.463598964624
0.001627	0.226	0.463598964624
0.001628	0.222	0.461211448253
0.001629	0.22	0.455631429996
0.00163	0.22	0.46
0.001631	0.216	0.457541254971
0.001632	0.214	0.451889366992
0.001633	0.218	0.454396302802
0.001634	0.218	0.454396302802
0.001635	0.216	0.453148982124
0.001636	0.216	0.448713717196
0.001637	0.218	0.454396302802
0.001638	0.218	0.458776634104
0.001639	0.22	0.46432747065
0.00164	0.218	0.463115536341
0.001641	0.214	0.460656053906
0.001642	0.212	0.459408315118
0.001643	0.214	0.460656053906
0.001644	0.218	0.463115536341
0.001645	0.216	0.461891762213
0.001646	0.214	0.460656053906
0.001647	0.21	0.458148447558
0.001648	0.21	0.458148447558
0.001649	0.21	0.453762052182
0.00165	0.206	0.451180673345
0.001651	0.2	0.4472135955
0.001652	0.202	0.452985650987
0.001653	0.21	0.458148447558
0.001654	0.212	0.459408315118
0.001655	0.214	0.460656053906
0.001656	0.218	0.463115536341
0.001657	0.212	0.459408315118
0.001658	0.206	0.455591922668
0.001659	0.206	0.455591922668
0.00166	0.206	0.455591922668
0.001661	0.21	0.458148447558
0.001662	0.212	0.459408315118
0.001663	0.214	0.460656053906
0.001664	0.208	0.456876350887
0.001665	0.21	0.458148447558
0.001666	0.208	0.456876350887
0.001667	0.202	0.452985650987
0.001668	0.202	0.452985650987
0.001669	0.204	0.454295058305
0.00167	0.206	0.451180673345
0.001671	0.208	0.452477623756
0.001672	0.204	0.449871092648
0.001673	0.2	0.4472135955
0.001674	0.198	0.441356998358
0.001675	0.198	0.436802014647
0.001676	0.204	0.445403188134
0.001677	0.204	0.445403188134
0.001678	0.204	0.445403188134
0.001679	0.206	0.446725866724
0.00168	0.208	0.448035712862
0.001681	0.204	0.445403188134
0.001682	0.204	0.440890008959
0.001683	0.2	0.438178046004
0.001684	0.2	0.438178046004
0.001685	0.198	0.441356998358
0.001686	0.198	0.441356998358
0.001687	0.198	0.441356998358
0.001688	0.196	0.439981817806
0.001689	0.196	0.439981817806
0.00169	0.194	0.438593205602
0.001691	0.196	0.439981817806
0.001692	0.196	0.439981817806
0.001693	0.198	0.445865450557
0.001694	0.196	0.444504218203
0.001695	0.196	0.439981817806
0.001696	0.192	0.43719103376
0.001697	0.192	0.43719103376
0.001698	0.2	0.4472135955
0.001699	0.2	0.4472135955
0.0017	0.2	0.4472135955
0.001701	0.2	0.4472135955
0.001702	0.2	0.4472135955
0.001703	0.198	0.445865450557
0.001704	0.2	0.4472135955
0.001705	0.198	0.436802014647
0.001706	0.2	0.438178046004
0.001707	0.196	0.435412448145
0.001708	0.196	0.435412448145
0.001709	0.186	0.423561093586
0.00171	0.188	0.425036469024
0.001711	0.188	0.425036469024
0.001712	0.19	0.426497362243
0.001713	0.186	0.423561093586
0.001714	0.192	0.432592186707
0.001715	0.19	0.431161222746
0.001716	0.184	0.426783317387
0.001717	0.188	0.429716185406
0.001718	0.19	0.431161222746
0.001719	0.182	0.41578359756
0.00172	0.182	0.41578359756
0.001721	0.178	0.407818587119
0.001722	0.178	0.407818587119
0.001723	0.176	0.406231461115
0.001724	0.172	0.40300868477
0.001725	0.172	0.40300868477
0.001726	0.172	0.412814728419
0.001727	0.174	0.414395945926
0.001728	0.174	0.414395945926
0.001729	0.174	0.414395945926
0.00173	0.174	0.419194465612
0.001731	0.172	0.417631416443
0.001732	0.17	0.416052881254
0.001733	0.17	0.416052881254
0.001734	0.168	0.414458683104
0.001735	0.17	0.416052881254
0.001736	0.17	0.416052881254
0.001737	0.172	0.417631416443
0.001738	0.166	0.40797548946
0.001739	0.168	0.409604687473
0.00174	0.17	0.406324993078
0.001741	0.172	0.40794117223
0.001742	0.172	0.40794117223
0.001743	0.172	0.40794117223
0.001744	0.168	0.399719901931
0.001745	0.172	0.40300868477
0.001746	0.166	0.398050248084
0.001747	0.166	0.398050248084
0.001748	0.164	0.396363469558
0.001749	0.162	0.394659346779
0.00175	0.158	0.391198159505
0.001751	0.154	0.382470913927
0.001752	0.152	0.380652072108
0.001753	0.154	0.387664803664
0.001754	0.154	0.387664803664
0.001755	0.152	0.38587044458
0.001756	0.152	0.391019181115
0.001757	0.15	0.389230009121
0.001758	0.156	0.394542773347
0.001759	0.156	0.394542773347
0.00176	0.156	0.394542773347
0.001761	0.152	0.38587044458
0.001762	0.148	0.371612701613
0.001763	0.146	0.369707992881
0.001764	0.15	0.37349698794
0.001765	0.148	0.371612701613
0.001766	0.152	0.375361159418
0.001767	0.154	0.377205514276
0.001768	0.156	0.379030341793
0.001769	0.156	0.379030341793
0.00177	0.158	0.380835922675
0.001771	0.16	0.382622529394
0.001772	0.154	0.377205514276
0.001773	0.154	0.377205514276
0.001774	0.16	0.382622529394
0.001775	0.158	0.380835922675
0.001776	0.156	0.379030341793
0.001777	0.156	0.379030341793
0.001778	0.154	0.377205514276
0.001779	0.152	0.375361159418
0.00178	0.15	0.37349698794
0.001781	0.15	0.37349698794
0.001782	0.15	0.37349698794
0.001783	0.152	0.375361159418
0.001784	0.15	0.37349698794
0.001785	0.152	0.375361159418
0.001786	0.154	0.377205514276
0.001787	0.156	0.379030341793
0.001788	0.152	0.369994594555
0.001789	0.152	0.369994594555
0.00179	0.152	0.369994594555
0.001791	0.154	0.371865567107
0.001792	0.154	0.371865567107
0.001793	0.15	0.368103246386
0.001794	0.154	0.371865567107
0.001795	0.156	0.373716470068
0.001796	0.15	0.368103246386
0.001797	0.146	0.364258150218
0.001798	0.148	0.366191206885
0.001799	0.144	0.362303739975
0.0018	0.14	0.358329457343
0.001801	0.138	0.35065082347
0.001802	0.14	0.352703841771
0.001803	0.138	0.35065082347
0.001804	0.138	0.35065082347
0.001805	0.136	0.348574238865
0.001806	0.136	0.348574238865
0.001807	0.142	0.354733702938
0.001808	0.144	0.356740802264
0.001809	0.144	0.356740802264
0.00181	0.146	0.358725521813
0.001811	0.146	0.358725521813
0.001812	0.142	0.354733702938
0.001813	0.14	0.352703841771
0.001814	0.142	0.354733702938
0.001815	0.14	0.352703841771
0.001816	0.146	0.358725521813
0.001817	0.144	0.35108973212
0.001818	0.142	0.349050139665
0.001819	0.142	0.349050139665
0.00182	0.142	0.349050139665
0.001821	0.142	0.349050139665
0.001822	0.142	0.349050139665
0.001823	0.144	0.35108973212
0.001824	0.142	0.349050139665
0.001825	0.142	0.349050139665
0.001826	0.14	0.346987031458
0.001827	0.142	0.349050139665
0.001828	0.142	0.349050139665
0.001829	0.136	0.34278856457
0.00183	0.136	0.34278856457
0.001831	0.14	0.346987031458
0.001832	0.138	0.344899985503
0.001833	0.14	0.346987031458
0.001834	0.14	0.346987031458
0.001835	0.138	0.344899985503
0.001836	0.136	0.34278856457
0.001837	0.134	0.340652315419
0.001838	0.132	0.338490767969
0.001839	0.13	0.336303434416
0.00184	0.13	0.336303434416
0.001841	0.132	0.338490767969
0.001842	0.134	0.340652315419
0.001843	0.132	0.338490767969
0.001844	0.128	0.334089808285
0.001845	0.124	0.329581552882
0.001846	0.124	0.329581552882
0.001847	0.118	0.32260812141
0.001848	0.118	0.32260812141
0.001849	0.12	0.324961536185
0.00185	0.118	0.32260812141
0.001851	0.116	0.320224920954
0.001852	0.118	0.32260812141
0.001853	0.118	0.32260812141
0.001854	0.12	0.324961536185
0.001855	0.12	0.324961536185
0.001856	0.118	0.32260812141
0.001857	0.118	0.32260812141
0.001858	0.118	0.32260812141
0.001859	0.118	0.32260812141
0.00186	0.12	0.324961536185
0.001861	0.122	0.327285807819
0.001862	0.118	0.32260812141
0.001863	0.118	0.32260812141
0.001864	0.118	0.32260812141
0.001865	0.116	0.320224920954
0.001866	0.112	0.315366453511
0.001867	0.108	0.310380411753
0.001868	0.106	0.307837619533
0.001869	0.106	0.307837619533
0.00187	0.106	0.307837619533
0.001871	0.106	0.307837619533
0.001872	0.104	0.305260544453
0.001873	0.104	0.305260544453
0.001874	0.1	0.3
0.001875	0.102	0.30264831075
0.001876	0.102	0.30264831075
0.001877	0.102	0.30264831075
0.001878	0.104	0.305260544453
0.001879	0.106	0.307837619533
0.00188	0.106	0.307837619533
0.001881	0.106	0.307837619533
0.001882	0.104	0.305260544453
0.001883	0.106	0.307837619533
0.001884	0.1	0.3
0.001885	0.096	0.294591242232
0.001886	0.1	0.3
0.001887	0.1	0.3
0.001888	0.098	0.297314648142
0.001889	0.094	0.291828716887
0.00189	0.092	0.289025950392
0.001891	0.092	0.289025950392
0.001892	0.092	0.289025950392
0.001893	0.092	0.289025950392
0.001894	0.092	0.289025950392
0.001895	0.096	0.294591242232
0.001896	0.094	0.291828716887
0.001897	0.094	0.291828716887
0.001898	0.092	0.289025950392
0.001899	0.09	0.286181760425
0.0019	0.094	0.291828716887
0.001901	0.094	0.291828716887
0.001902	0.092	0.289025950392
0.001903	0.09	0.286181760425
0.001904	0.088	0.283294899354
0.001905	0.086	0.280364049051
0.001906	0.084	0.277387815161
0.001907	0.082	0.274364720764
0.001908	0.082	0.274364720764
0.001909	0.082	0.274364720764
0.00191	0.084	0.277387815161
0.001911	0.084	0.277387815161
0.001912	0.082	0.274364720764
0.001913	0.084	0.277387815161
0.001914	0.082	0.274364720764
0.001915	0.084	0.277387815161
0.001916	0.082	0.274364720764
0.001917	0.08	0.271293199325
0.001918	0.08	0.271293199325
0.001919	0.082	0.274364720764
0.00192	0.082	0.274364720764
0.001921	0.086	0.280364049051
0.001922	0.084	0.277387815161
0.001923	0.084	0.277387815161
0.001924	0.084	0.277387815161
0.001925	0.086	0.280364049051
0.001926	0.086	0.280364049051
0.001927	0.086	0.280364049051
0.001928	0.088	0.283294899354
0.001929	0.088	0.283294899354
0.00193	0.086	0.280364049051
0.001931	0.086	0.280364049051
0.001932	0.08	0.271293199325
0.001933	0.08	0.271293199325
0.001934	0.082	0.274364720764
0.001935	0.084	0.277387815161
0.001936	0.086	0.280364049051
0.001937	0.086	0.280364049051
0.001938	0.084	0.277387815161
0.001939	0.084	0.277387815161
0.00194	0.086	0.280364049051
0.001941	0.086	0.280364049051
0.001942	0.086	0.280364049051
0.001943	0.086	0.280364049051
0.001944	0.086	0.280364049051
0.001945	0.088	0.283294899354
0.001946	0.09	0.286181760425
0.001947	0.09	0.286181760425
0.001948	0.088	0.283294899354
0.001949	0.09	0.286181760425
0.00195	0.09	0.286181760425
0.001951	0.088	0.283294899354
0.001952	0.088	0.283294899354
0.001953	0.086	0.280364049051
0.001954	0.086	0.280364049051
0.001955	0.086	0.280364049051
0.001956	0.086	0.280364049051
0.001957	0.086	0.280364049051
0.001958	0.086	0.280364049051
0.001959	0.084	0.277387815161
0.00196	0.082	0.274364720764
0.001961	0.082	0.274364720764
0.001962	0.082	0.274364720764
0.001963	0.082	0.274364720764
0.001964	0.084	0.277387815161
0.001965	0.082	0.274364720764
0.001966	0.082	0.274364720764
0.001967	0.082	0.274364720764
0.001968	0.08	0.271293199325
0.001969	0.078	0.268171586862
0.00197	0.08	0.271293199325
0.001971	0.08	0.271293199325
0.001972	0.078	0.268171586862
0.001973	0.076	0.264998113201
0.001974	0.078	0.268171586862
0.001975	0.078	0.268171586862
0.001976	0.076	0.264998113201
0.001977	0.076	0.264998113201
0.001978	0.076	0.264998113201
0.001979	0.076	0.264998113201
0.00198	0.076	0.264998113201
0.001981	0.076	0.264998113201
0.001982	0.076	0.264998113201
0.001983	0.076	0.264998113201
0.001984	0.076	0.264998113201
0.001985	0.076	0.264998113201
0.001986	0.078	0.268171586862
0.001987	0.078	0.268171586862
0.001988	0.08	0.271293199325
0.001989	0.076	0.264998113201
0.00199	0.078	0.268171586862
0.001991	0.078	0.268171586862
0.001992	0.078	0.268171586862
0.001993	0.078	0.268171586862
0.001994	0.074	0.261770892194
0.001995	0.076	0.264998113201
0.001996	0.078	0.268171586862
0.001997	0.076	0.264998113201
0.001998	0.078	0.268171586862
[truncated: 8,002 more rows]
