# Supplementary material for: The Influence of Synaptic Size on AMPA Receptor Activation: A Monte Carlo Model
Source: PLoS One. 2015 Jun 24;10(6):e0130924. doi: 10.1371/journal.pone.0130924 (PMC4479604; doi:10.1371/journal.pone.0130924)
Supplement: S1 Dataset — This package contains the experimental data used as basis for the analysis presented in the paper. (ZIP) [file pone.0130924.s001.zip › S1 Simulation data/training/1399_8318_276_303.csv]

time	AMPA.O.mean	AMPA.O.stdev
0.0	0.0	0.0
1e-06	0.0	0.0
2e-06	0.048	0.213766227454
3e-06	0.224	0.483553513068
4e-06	0.512	0.702748888295
5e-06	0.862	0.909371211332
6e-06	1.34	1.12800709218
7e-06	1.936	1.35643061009
8e-06	2.552	1.56693841615
9e-06	3.182	1.8190316105
1e-05	3.966	1.99720905265
1.1e-05	4.736	2.15645635244
1.2e-05	5.54	2.35465496411
1.3e-05	6.296	2.48845012005
1.4e-05	7.084	2.69535600617
1.5e-05	7.954	2.78996129005
1.6e-05	8.878	2.95484618889
1.7e-05	9.786	3.03845421226
1.8e-05	10.724	3.19371633055
1.9e-05	11.67	3.27553049139
2e-05	12.542	3.41587997447
2.1e-05	13.424	3.59725228473
2.2e-05	14.368	3.73263660165
2.3e-05	15.206	3.943039944
2.4e-05	16.114	4.07050414568
2.5e-05	17.01	4.16051679482
2.6e-05	17.944	4.31889615527
2.7e-05	18.74	4.36582180122
2.8e-05	19.612	4.48168004213
2.9e-05	20.37	4.53619884926
3e-05	21.094	4.69522779
3.1e-05	21.74	4.74472338498
3.2e-05	22.388	4.79973499268
3.3e-05	22.984	4.91851034359
3.4e-05	23.568	4.98772252636
3.5e-05	24.208	4.96756841926
3.6e-05	24.72	5.01414000602
3.7e-05	25.43	5.06172895363
3.8e-05	25.984	5.09703286236
3.9e-05	26.488	5.15381955447
4e-05	26.878	5.16711873291
4.1e-05	27.4	5.23220794694
4.2e-05	27.892	5.23338666639
4.3e-05	28.304	5.29146331368
4.4e-05	28.694	5.27639687666
4.5e-05	29.034	5.2494613057
4.6e-05	29.318	5.26430204301
4.7e-05	29.614	5.26393427011
4.8e-05	29.97	5.2798768925
4.9e-05	30.322	5.326379258
5e-05	30.574	5.36325684636
5.1e-05	30.852	5.40426646271
5.2e-05	31.128	5.40514717653
5.3e-05	31.402	5.44723746499
5.4e-05	31.6	5.47868597384
5.5e-05	31.788	5.47129381408
5.6e-05	31.968	5.47895756508
5.7e-05	32.146	5.5325115454
5.8e-05	32.318	5.50498646683
5.9e-05	32.484	5.53694356121
6e-05	32.648	5.52667133092
6.1e-05	32.754	5.54630363395
6.2e-05	32.91	5.63399503017
6.3e-05	33.02	5.66282614955
6.4e-05	33.18	5.69908764628
6.5e-05	33.326	5.76157304909
6.6e-05	33.416	5.73122534891
6.7e-05	33.45	5.72848147418
6.8e-05	33.542	5.77410044942
6.9e-05	33.574	5.76407182467
7e-05	33.64	5.75312089218
7.1e-05	33.692	5.72548128981
7.2e-05	33.7	5.70596179447
7.3e-05	33.746	5.71012118961
7.4e-05	33.794	5.73267511726
7.5e-05	33.856	5.73892533494
7.6e-05	33.856	5.72636568864
7.7e-05	33.864	5.77974947554
7.8e-05	33.924	5.78327104673
7.9e-05	33.932	5.67621141255
8e-05	33.91	5.69928942939
8.1e-05	33.834	5.6866900742
8.2e-05	33.824	5.69218973682
8.3e-05	33.73	5.70027192334
8.4e-05	33.696	5.68643860426
8.5e-05	33.732	5.65969751842
8.6e-05	33.64	5.68352003603
8.7e-05	33.582	5.698006318
8.8e-05	33.626	5.71962621156
8.9e-05	33.57	5.65907236215
9e-05	33.59	5.61692976634
9.1e-05	33.532	5.62040710269
9.2e-05	33.462	5.6812459901
9.3e-05	33.404	5.67175316811
9.4e-05	33.376	5.68318783782
9.5e-05	33.318	5.7251092566
9.6e-05	33.27	5.77659934564
9.7e-05	33.316	5.76334486214
9.8e-05	33.274	5.81024302418
9.9e-05	33.262	5.82076936496
0.0001	33.212	5.86234219404
0.000101	33.144	5.86611148888
0.000102	33.086	5.76217007732
0.000103	33.002	5.74438821808
0.000104	32.982	5.75965936493
0.000105	32.85	5.74660769498
0.000106	32.784	5.75511459486
0.000107	32.762	5.73038881752
0.000108	32.692	5.72652914076
0.000109	32.544	5.67591966117
0.00011	32.464	5.64062975208
0.000111	32.384	5.60790014176
0.000112	32.336	5.62024056425
0.000113	32.29	5.59552499771
0.000114	32.232	5.62975807651
0.000115	32.12	5.62544220484
0.000116	32.106	5.59595961386
0.000117	32.004	5.57314848178
0.000118	31.968	5.60133698326
0.000119	31.922	5.58747850108
0.00012	31.844	5.59746942823
0.000121	31.786	5.6260291503
0.000122	31.666	5.628716017
0.000123	31.554	5.63587473246
0.000124	31.464	5.65302609228
0.000125	31.41	5.62333530923
0.000126	31.368	5.59862268777
0.000127	31.314	5.5748904922
0.000128	31.202	5.54555641933
0.000129	31.044	5.57548778135
0.00013	30.966	5.63993297833
0.000131	30.978	5.62258979475
0.000132	30.912	5.66394350254
0.000133	30.846	5.64218787351
0.000134	30.808	5.59742226386
0.000135	30.782	5.62338652415
0.000136	30.662	5.60604637869
0.000137	30.63	5.577553227
0.000138	30.572	5.59971570707
0.000139	30.516	5.57330637952
0.00014	30.524	5.53438560276
0.000141	30.482	5.48941490507
0.000142	30.436	5.4205077253
0.000143	30.386	5.39156786102
0.000144	30.258	5.370980916
0.000145	30.206	5.34186896133
0.000146	30.154	5.31058226563
0.000147	30.068	5.31106166411
0.000148	30.022	5.3187889599
0.000149	29.932	5.37953306524
0.00015	29.834	5.37014375971
0.000151	29.762	5.36967000848
0.000152	29.724	5.35759498283
0.000153	29.626	5.32861370339
0.000154	29.51	5.30602487744
0.000155	29.46	5.32845193278
0.000156	29.364	5.29221163598
0.000157	29.338	5.31937552726
0.000158	29.224	5.23582123453
0.000159	29.19	5.23009560142
0.00016	29.154	5.20291110822
0.000161	29.036	5.17945016387
0.000162	29.008	5.14975106194
0.000163	28.92	5.17702617339
0.000164	28.772	5.16527017686
0.000165	28.624	5.14923528303
0.000166	28.602	5.18223851246
0.000167	28.466	5.21275781137
0.000168	28.462	5.16880605169
0.000169	28.37	5.12104481527
0.00017	28.25	5.13921200185
0.000171	28.132	5.16784055482
0.000172	28.056	5.14051203675
0.000173	27.996	5.13224940937
0.000174	27.866	5.16759557241
0.000175	27.792	5.14555497493
0.000176	27.71	5.15576376495
0.000177	27.674	5.13339302996
0.000178	27.606	5.14419711908
0.000179	27.542	5.13227395995
0.00018	27.452	5.14778554332
0.000181	27.382	5.10137981334
0.000182	27.282	5.11609968628
0.000183	27.234	5.18336222929
0.000184	27.174	5.19689561181
0.000185	27.088	5.20655894041
0.000186	27.036	5.20794623628
0.000187	26.99	5.17164383924
0.000188	26.926	5.20888894103
0.000189	26.84	5.18752349392
0.00019	26.72	5.19322635748
0.000191	26.63	5.10579083003
0.000192	26.544	5.09353158427
0.000193	26.446	5.09618327771
0.000194	26.32	5.11445011707
0.000195	26.268	5.10570034373
0.000196	26.166	5.09180164578
0.000197	26.136	5.00774440242
0.000198	26.08	4.98934865488
0.000199	25.98	5.00155975672
0.0002	25.91	4.97090535013
0.000201	25.878	4.97625521854
0.000202	25.79	5.02014940017
0.000203	25.754	5.04197223316
0.000204	25.706	4.99875624531
0.000205	25.67	4.98368337678
0.000206	25.606	4.96696728397
0.000207	25.438	4.98539426726
0.000208	25.39	5.02890644176
0.000209	25.34	4.99243427598
0.00021	25.29	4.97894567153
0.000211	25.224	4.94750684689
0.000212	25.144	4.93753622772
0.000213	25.06	4.86460687004
0.000214	25.008	4.88138668823
0.000215	24.944	4.89825111647
0.000216	24.912	4.86171327826
0.000217	24.832	4.80122650997
0.000218	24.788	4.78362373102
0.000219	24.744	4.74831169996
0.00022	24.652	4.77733147269
0.000221	24.584	4.73950883531
0.000222	24.5	4.71995762693
0.000223	24.418	4.76143633791
0.000224	24.392	4.74534888075
0.000225	24.332	4.76295874431
0.000226	24.284	4.74840436357
0.000227	24.216	4.66018712071
0.000228	24.188	4.65581958413
0.000229	24.18	4.65054835476
0.00023	24.136	4.59842407788
0.000231	24.088	4.63726816132
0.000232	23.994	4.59716912893
0.000233	23.946	4.6211561324
0.000234	23.872	4.62856522045
0.000235	23.806	4.67465121694
0.000236	23.788	4.710738371
0.000237	23.772	4.69851210491
0.000238	23.702	4.69821200033
0.000239	23.608	4.6957785297
0.00024	23.532	4.70329416473
0.000241	23.412	4.65169388503
0.000242	23.406	4.61228403288
0.000243	23.356	4.61012624556
0.000244	23.228	4.60304421009
0.000245	23.202	4.57571808572
0.000246	23.136	4.56831522555
0.000247	23.038	4.54758793208
0.000248	22.988	4.58168702554
0.000249	22.986	4.57840627293
0.00025	22.958	4.5330162144
0.000251	22.908	4.48904622387
0.000252	22.872	4.47656296728
0.000253	22.808	4.46263778499
0.000254	22.782	4.47196556337
0.000255	22.706	4.42081033296
0.000256	22.604	4.42257662455
0.000257	22.516	4.46292997928
0.000258	22.466	4.39463809659
0.000259	22.396	4.42980631631
0.00026	22.284	4.39082497943
0.000261	22.226	4.35693975171
0.000262	22.178	4.374278912
0.000263	22.104	4.41646736657
0.000264	22.024	4.41898449873
0.000265	21.956	4.43419259843
0.000266	21.884	4.46033003263
0.000267	21.78	4.44382717936
0.000268	21.698	4.41529115688
0.000269	21.634	4.44882501342
0.00027	21.616	4.47264396079
0.000271	21.532	4.49766339336
0.000272	21.488	4.48306323846
0.000273	21.464	4.46908312744
0.000274	21.426	4.43717522755
0.000275	21.366	4.43712113876
0.000276	21.328	4.41094275637
0.000277	21.23	4.38920266108
0.000278	21.212	4.42437068971
0.000279	21.13	4.40784527859
0.00028	21.008	4.40408174311
0.000281	20.958	4.38682527575
0.000282	20.948	4.45705014556
0.000283	20.932	4.46131998404
0.000284	20.83	4.43904268959
0.000285	20.768	4.40070176222
0.000286	20.72	4.39972726427
0.000287	20.68	4.37876694972
0.000288	20.61	4.3650773189
0.000289	20.516	4.33194459798
0.00029	20.46	4.36444727314
0.000291	20.448	4.32195511314
0.000292	20.396	4.37163401945
0.000293	20.332	4.34807727622
0.000294	20.294	4.36251808019
0.000295	20.236	4.3950317405
0.000296	20.118	4.35798990361
0.000297	20.052	4.35307891038
0.000298	20.04	4.37017162134
0.000299	20.012	4.32572028684
0.0003	19.974	4.34940501678
0.000301	19.928	4.35555002267
0.000302	19.862	4.37709447008
0.000303	19.78	4.37533998679
0.000304	19.77	4.33417812278
0.000305	19.736	4.27905410108
0.000306	19.682	4.32074947202
0.000307	19.646	4.35989495286
0.000308	19.614	4.31010487111
0.000309	19.552	4.33120029553
0.00031	19.506	4.33935064267
0.000311	19.482	4.31018282675
0.000312	19.424	4.29979348341
0.000313	19.376	4.27394712181
0.000314	19.338	4.2824941331
0.000315	19.27	4.25782808483
0.000316	19.208	4.23517839058
0.000317	19.154	4.21880125154
0.000318	19.106	4.24060891854
0.000319	19.034	4.26343101269
0.00032	18.952	4.2859883341
0.000321	18.922	4.27269423198
0.000322	18.874	4.30047950815
0.000323	18.822	4.30329129853
0.000324	18.822	4.33154891465
0.000325	18.802	4.31773042234
0.000326	18.75	4.31920131506
0.000327	18.71	4.30324296316
0.000328	18.692	4.30826368738
0.000329	18.708	4.29822474982
0.00033	18.658	4.27656825036
0.000331	18.6	4.27644712349
0.000332	18.516	4.31204638194
0.000333	18.426	4.31793052283
0.000334	18.362	4.29825034171
0.000335	18.31	4.29254004058
0.000336	18.234	4.24302297896
0.000337	18.124	4.24789642058
0.000338	18.102	4.23929192201
0.000339	18.03	4.28451864274
0.00034	17.954	4.26800702905
0.000341	17.934	4.25648258542
0.000342	17.88	4.27195505594
0.000343	17.842	4.23615816513
0.000344	17.834	4.2178719753
0.000345	17.78	4.20138072543
0.000346	17.722	4.21292250107
0.000347	17.608	4.21026554982
0.000348	17.652	4.14860169214
0.000349	17.636	4.11430480154
0.00035	17.598	4.07926414933
0.000351	17.556	4.06483259188
0.000352	17.522	4.06417470097
0.000353	17.444	4.06876688937
0.000354	17.448	4.07127694956
0.000355	17.354	4.06505645717
0.000356	17.296	4.05861848416
0.000357	17.21	4.11216487996
0.000358	17.168	4.0850674413
0.000359	17.15	4.12304499127
0.00036	17.07	4.11692846671
0.000361	17.032	4.10888987441
0.000362	16.946	4.03869830515
0.000363	16.92	4.01517122923
0.000364	16.85	4.03825457345
0.000365	16.782	4.06429280441
0.000366	16.758	3.9843990764
0.000367	16.75	3.98089185987
0.000368	16.71	3.97163694212
0.000369	16.684	3.91920195958
0.00037	16.654	3.92814001787
0.000371	16.61	3.91738433141
0.000372	16.57	3.9589266222
0.000373	16.506	3.93267898512
0.000374	16.42	3.94659346779
0.000375	16.386	3.95689322575
0.000376	16.36	3.92204028536
0.000377	16.29	3.88868872501
0.000378	16.314	3.87445531656
0.000379	16.31	3.87322862739
0.00038	16.276	3.9007465952
0.000381	16.262	3.88038090914
0.000382	16.214	3.89669141709
0.000383	16.164	3.91012838664
0.000384	16.116	3.93173549466
0.000385	16.05	3.94810080925
0.000386	16.024	3.92981220925
0.000387	16.012	3.9364776133
0.000388	16.014	3.94788601659
0.000389	15.944	3.94472609949
0.00039	15.928	3.97779034138
0.000391	15.872	3.96580584497
0.000392	15.862	3.956128916
0.000393	15.868	3.9495032599
0.000394	15.822	3.90414087861
0.000395	15.752	3.91592849782
0.000396	15.736	3.90925875327
0.000397	15.674	3.89046578188
0.000398	15.648	3.87092960411
0.000399	15.586	3.87331950657
0.0004	15.552	3.84646539046
0.000401	15.528	3.88293909301
0.000402	15.41	3.8742612199
0.000403	15.344	3.84729307436
0.000404	15.318	3.86534293433
0.000405	15.248	3.84376065852
0.000406	15.234	3.81670590955
0.000407	15.16	3.80610036652
0.000408	15.104	3.8607232483
0.000409	15.086	3.91543152156
0.00041	15.022	3.93058723348
0.000411	14.982	3.92449691043
0.000412	14.966	3.91827053686
0.000413	14.874	3.88768877355
0.000414	14.896	3.84775051166
0.000415	14.824	3.8038170303
0.000416	14.786	3.77361948267
0.000417	14.736	3.72857935412
0.000418	14.706	3.74106455437
0.000419	14.662	3.70509864916
0.00042	14.604	3.69420952302
0.000421	14.61	3.70646732078
0.000422	14.516	3.69888415607
0.000423	14.476	3.70963933557
0.000424	14.456	3.73096019813
0.000425	14.442	3.72433027536
0.000426	14.452	3.72608319821
0.000427	14.42	3.73786035052
0.000428	14.352	3.74594393978
0.000429	14.304	3.73625266812
0.00043	14.256	3.7451921179
0.000431	14.212	3.74260016566
0.000432	14.228	3.74379700304
0.000433	14.154	3.75476816861
0.000434	14.108	3.74490800955
0.000435	14.096	3.7388212046
0.000436	14.074	3.72887704276
0.000437	14.004	3.72987720978
0.000438	13.938	3.7226544293
0.000439	13.89	3.76003989341
0.00044	13.87	3.71659790669
0.000441	13.838	3.69374552453
0.000442	13.802	3.71036332453
0.000443	13.75	3.72014784652
0.000444	13.718	3.68544108622
0.000445	13.684	3.67098678832
0.000446	13.626	3.67615614467
0.000447	13.602	3.7083144419
0.000448	13.534	3.71710155901
0.000449	13.508	3.7037732112
0.00045	13.49	3.72100792797
0.000451	13.46	3.7304691394
0.000452	13.428	3.69009701769
0.000453	13.41	3.69944590446
0.000454	13.362	3.70930667376
0.000455	13.324	3.73189281732
0.000456	13.33	3.72090042866
0.000457	13.342	3.7160511299
0.000458	13.316	3.70028971839
0.000459	13.278	3.71062205028
0.00046	13.258	3.71314368157
0.000461	13.234	3.71742437717
0.000462	13.218	3.69573754479
0.000463	13.218	3.67075959442
0.000464	13.18	3.68396525499
0.000465	13.172	3.64944050506
0.000466	13.12	3.63395101783
0.000467	13.07	3.59459316196
0.000468	13.032	3.5870567322
0.000469	12.988	3.5821580088
0.00047	12.942	3.57863605302
0.000471	12.902	3.57104970562
0.000472	12.892	3.56263048884
0.000473	12.856	3.58765438692
0.000474	12.878	3.58261301287
0.000475	12.824	3.6261582977
0.000476	12.784	3.6029632249
0.000477	12.742	3.58544781025
0.000478	12.686	3.60047274674
0.000479	12.684	3.55473543319
0.00048	12.63	3.55992977459
0.000481	12.64	3.5358733009
0.000482	12.614	3.53341251484
0.000483	12.578	3.50940393799
0.000484	12.56	3.49605491948
0.000485	12.504	3.47706542935
0.000486	12.454	3.46350747076
0.000487	12.428	3.47459580383
0.000488	12.374	3.49658747924
0.000489	12.354	3.51065293072
0.00049	12.33	3.48153701689
0.000491	12.29	3.51139573389
0.000492	12.27	3.50101413879
0.000493	12.248	3.46388452463
0.000494	12.234	3.4772466119
0.000495	12.214	3.47393206612
0.000496	12.186	3.51502546221
0.000497	12.154	3.49661035862
0.000498	12.11	3.4988426658
0.000499	12.05	3.48245602987
0.0005	11.99	3.45338963918
0.000501	11.966	3.41948007744
0.000502	11.932	3.38871303005
0.000503	11.908	3.40522187236
0.000504	11.852	3.39265323899
0.000505	11.848	3.3901174021
0.000506	11.822	3.41735511763
0.000507	11.806	3.39946525207
0.000508	11.774	3.3726731238
0.000509	11.752	3.40448175204
0.00051	11.704	3.39181131551
0.000511	11.65	3.36087786151
0.000512	11.624	3.35479120066
0.000513	11.61	3.37548515032
0.000514	11.604	3.39458156479
0.000515	11.576	3.36633688154
0.000516	11.494	3.34633590663
0.000517	11.46	3.32631928714
0.000518	11.436	3.30845946023
0.000519	11.38	3.32138525317
0.00052	11.346	3.27876257146
0.000521	11.324	3.29105211141
0.000522	11.25	3.28016767864
0.000523	11.218	3.34342279707
0.000524	11.192	3.33513657891
0.000525	11.148	3.3139245616
0.000526	11.134	3.27842096138
0.000527	11.148	3.26160941868
0.000528	11.122	3.28498340939
0.000529	11.078	3.28388733059
0.00053	11.004	3.28815814705
0.000531	10.94	3.29369093875
0.000532	10.878	3.28741783167
0.000533	10.892	3.2558157196
0.000534	10.88	3.21210211544
0.000535	10.812	3.2256249007
0.000536	10.778	3.22625417474
0.000537	10.742	3.20740331109
0.000538	10.71	3.19341509986
0.000539	10.686	3.18800941027
0.00054	10.672	3.18816812606
0.000541	10.648	3.18246696762
0.000542	10.63	3.19641987229
0.000543	10.606	3.21415058764
0.000544	10.546	3.23355593735
0.000545	10.512	3.21276454164
0.000546	10.532	3.20077740557
0.000547	10.516	3.19151124078
0.000548	10.452	3.17296328375
0.000549	10.44	3.13725995098
0.00055	10.428	3.15417437692
0.000551	10.414	3.12579653848
0.000552	10.39	3.15244349672
0.000553	10.358	3.13844483781
0.000554	10.318	3.14465832802
0.000555	10.292	3.1696586567
0.000556	10.244	3.13312368093
0.000557	10.238	3.16312440476
0.000558	10.226	3.18479575483
0.000559	10.21	3.15307786139
0.00056	10.216	3.15806016409
0.000561	10.208	3.15606337072
0.000562	10.192	3.16214104682
0.000563	10.162	3.1949579027
0.000564	10.138	3.17662651251
0.000565	10.108	3.17936094208
0.000566	10.092	3.15714047834
0.000567	10.068	3.17669261969
0.000568	10.092	3.15714047834
0.000569	10.04	3.18847926134
0.00057	10.01	3.18275038292
0.000571	9.986	3.17581548582
0.000572	9.996	3.15721142783
0.000573	9.962	3.16173306906
0.000574	9.93	3.15675466262
0.000575	9.88	3.13713244859
0.000576	9.866	3.11705694526
0.000577	9.828	3.06959541308
0.000578	9.816	3.0832035288
0.000579	9.782	3.08520274861
0.00058	9.756	3.05294349768
0.000581	9.704	3.06991595976
0.000582	9.67	3.07913949018
0.000583	9.64	3.07610142876
0.000584	9.624	3.05264213428
0.000585	9.564	3.04399474375
0.000586	9.548	3.01258958373
0.000587	9.538	3.01803843581
0.000588	9.508	2.99965598028
0.000589	9.492	2.97353930527
0.00059	9.46	2.93400749829
0.000591	9.416	2.9303487847
0.000592	9.372	2.90819806753
0.000593	9.364	2.93317302592
0.000594	9.32	2.94713420122
0.000595	9.296	2.95911878775
0.000596	9.27	2.9409352254
0.000597	9.246	2.92531776052
0.000598	9.258	2.90782324085
0.000599	9.242	2.92838453759
0.0006	9.198	2.91252399132
0.000601	9.164	2.89915573918
0.000602	9.148	2.9288386777
0.000603	9.088	2.91620575406
0.000604	9.094	2.90536813502
0.000605	9.09	2.86738556877
0.000606	9.062	2.86184485953
0.000607	9.04	2.88485701552
0.000608	9.016	2.91268673221
0.000609	8.972	2.92356221073
0.00061	8.964	2.89736155838
0.000611	8.936	2.92778141261
0.000612	8.892	2.91416128586
0.000613	8.872	2.93114585103
0.000614	8.846	2.90418387848
0.000615	8.784	2.91776352709
0.000616	8.772	2.93053169237
0.000617	8.748	2.94219237984
0.000618	8.736	2.95538559244
0.000619	8.724	2.95631933323
0.00062	8.67	2.93617097595
0.000621	8.638	2.9446487057
0.000622	8.612	2.92189253738
0.000623	8.57	2.92183161732
0.000624	8.534	2.92589200074
0.000625	8.506	2.90894551341
0.000626	8.502	2.87297685337
0.000627	8.482	2.8791797443
0.000628	8.448	2.8585478831
0.000629	8.438	2.84853576421
0.00063	8.39	2.85830369275
0.000631	8.378	2.85571637247
0.000632	8.376	2.8862820375
0.000633	8.336	2.83533137393
0.000634	8.32	2.83365488371
0.000635	8.274	2.82540687335
0.000636	8.246	2.83786609973
0.000637	8.252	2.82992862101
0.000638	8.248	2.8401577421
0.000639	8.242	2.84243487173
0.00064	8.218	2.80187008978
0.000641	8.2	2.79069883721
0.000642	8.172	2.78611126842
0.000643	8.168	2.77844848792
0.000644	8.15	2.77191269704
0.000645	8.136	2.77659935893
0.000646	8.098	2.77927976282
0.000647	8.076	2.7738464269
0.000648	8.066	2.78309971075
0.000649	8.046	2.80140750338
0.00065	8.014	2.81101476339
0.000651	7.998	2.79678315212
0.000652	7.992	2.78422987557
0.000653	7.932	2.7465207081
0.000654	7.914	2.76524935584
0.000655	7.902	2.76123088495
0.000656	7.85	2.7363296585
0.000657	7.85	2.74581499741
0.000658	7.828	2.7266125504
0.000659	7.834	2.73101519586
0.00066	7.796	2.71999705882
0.000661	7.77	2.68944232137
0.000662	7.716	2.65317620975
0.000663	7.706	2.64944597982
0.000664	7.68	2.68208873828
0.000665	7.662	2.67801344283
0.000666	7.626	2.71184881585
0.000667	7.646	2.71674143046
0.000668	7.66	2.76485080972
0.000669	7.65	2.78055749806
0.00067	7.63	2.73442864233
0.000671	7.602	2.71580485308
0.000672	7.606	2.74203646949
0.000673	7.608	2.71998823527
0.000674	7.608	2.73172765846
0.000675	7.596	2.71749590616
0.000676	7.556	2.70755683228
0.000677	7.544	2.70112272953
0.000678	7.512	2.67989850554
0.000679	7.512	2.64534610212
0.00068	7.488	2.64685775968
0.000681	7.458	2.65032752693
0.000682	7.442	2.65228882288
0.000683	7.39	2.62257507042
0.000684	7.346	2.63558039149
0.000685	7.302	2.62959996958
0.000686	7.278	2.61776927937
0.000687	7.272	2.61648925089
0.000688	7.28	2.60338241524
0.000689	7.266	2.59446410652
0.00069	7.294	2.62594059339
0.000691	7.28	2.63013307648
0.000692	7.27	2.62013358438
0.000693	7.226	2.65611069046
0.000694	7.202	2.64597732417
0.000695	7.186	2.65620104661
0.000696	7.15	2.66223590239
0.000697	7.14	2.62838353366
0.000698	7.064	2.60689547163
0.000699	7.07	2.59559241793
0.0007	7.068	2.60141807482
0.000701	7.066	2.58798067999
0.000702	7.038	2.61008735486
0.000703	6.988	2.60074143275
0.000704	6.968	2.60901820615
0.000705	6.986	2.59495741776
0.000706	6.986	2.60572523494
0.000707	6.96	2.58503384891
0.000708	6.914	2.52796439848
0.000709	6.892	2.52830694339
0.00071	6.904	2.51689968016
0.000711	6.89	2.50956171472
0.000712	6.878	2.49140843701
0.000713	6.884	2.51048680538
0.000714	6.898	2.52578621423
0.000715	6.89	2.53335745603
0.000716	6.858	2.52306083954
0.000717	6.832	2.56432759218
0.000718	6.822	2.58424379655
0.000719	6.792	2.55357318282
0.00072	6.744	2.53977636811
0.000721	6.742	2.56893674504
0.000722	6.706	2.55960231286
0.000723	6.682	2.52999525691
0.000724	6.666	2.53740891462
0.000725	6.644	2.54347478855
0.000726	6.628	2.52301724132
0.000727	6.636	2.50669184385
0.000728	6.624	2.49130969572
0.000729	6.598	2.48684458702
0.00073	6.576	2.49483947379
0.000731	6.566	2.48629121384
0.000732	6.556	2.47605815764
0.000733	6.542	2.47552741855
0.000734	6.51	2.46452835244
0.000735	6.468	2.44151100755
0.000736	6.442	2.46142966586
0.000737	6.41	2.46046743527
0.000738	6.404	2.44964977089
0.000739	6.384	2.40593931761
0.00074	6.384	2.43486016026
0.000741	6.378	2.4435867081
0.000742	6.346	2.4524037188
0.000743	6.338	2.41158785865
0.000744	6.292	2.40722578916
0.000745	6.274	2.40975600425
0.000746	6.27	2.43579555792
0.000747	6.254	2.44407119373
0.000748	6.228	2.44131440007
0.000749	6.186	2.41896754836
0.00075	6.156	2.40492494685
0.000751	6.136	2.40197918392
0.000752	6.128	2.40906952992
0.000753	6.134	2.39500396659
0.000754	6.106	2.38385486135
0.000755	6.086	2.36444581245
0.000756	6.092	2.34766607506
0.000757	6.034	2.35389974298
0.000758	6.03	2.33261655657
0.000759	6.004	2.31257086378
0.00076	6.036	2.33296035114
0.000761	6.018	2.31466541859
0.000762	6.02	2.32886238322
0.000763	6.008	2.33579451151
0.000764	5.98	2.33400942586
0.000765	5.964	2.35684195482
0.000766	5.93	2.34544238897
0.000767	5.936	2.35879291164
0.000768	5.932	2.35188775242
0.000769	5.9	2.34563424259
0.00077	5.886	2.32400602409
0.000771	5.858	2.33191680812
0.000772	5.872	2.33144075627
0.000773	5.834	2.32000948274
0.000774	5.828	2.35083304384
0.000775	5.812	2.33680465594
0.000776	5.81	2.33278803152
0.000777	5.796	2.31654570428
0.000778	5.768	2.31217992379
0.000779	5.74	2.32817525114
0.00078	5.72	2.30165158093
0.000781	5.7	2.28078933705
0.000782	5.674	2.27326285326
0.000783	5.65	2.27233360227
0.000784	5.626	2.24991644289
0.000785	5.612	2.22293859564
0.000786	5.592	2.2408783992
0.000787	5.572	2.25406654738
0.000788	5.544	2.22891543133
0.000789	5.56	2.23749860335
0.00079	5.532	2.25498913523
0.000791	5.54	2.25131072933
0.000792	5.54	2.25486141481
0.000793	5.504	2.26229617866
0.000794	5.48	2.21124399377
0.000795	5.466	2.24874275985
0.000796	5.448	2.24750884314
0.000797	5.442	2.24290793391
0.000798	5.432	2.24975020836
0.000799	5.424	2.24237017461
0.0008	5.412	2.22311853035
0.000801	5.428	2.22908411685
0.000802	5.394	2.22323278133
0.000803	5.376	2.23307500994
0.000804	5.35	2.21889612195
0.000805	5.35	2.19715725427
0.000806	5.346	2.20324397196
0.000807	5.29	2.19588251052
0.000808	5.296	2.20734772974
0.000809	5.282	2.21234626585
0.00081	5.266	2.21973962437
0.000811	5.246	2.20578421429
0.000812	5.222	2.20107155722
0.000813	5.196	2.20852529983
0.000814	5.188	2.21464579561
0.000815	5.18	2.23597853299
0.000816	5.16	2.22315091705
0.000817	5.174	2.22883915974
0.000818	5.186	2.23950976778
0.000819	5.142	2.2373725662
0.00082	5.114	2.23986696033
0.000821	5.096	2.23758441182
0.000822	5.082	2.23411638014
0.000823	5.088	2.22086829866
0.000824	5.08	2.21305219098
0.000825	5.082	2.21613988728
0.000826	5.052	2.22739668672
0.000827	5.036	2.22681476553
0.000828	5.014	2.23736541495
0.000829	4.994	2.24008124853
0.00083	5.006	2.22934160684
0.000831	4.984	2.23332577113
0.000832	4.982	2.23017398424
0.000833	4.986	2.24984532802
0.000834	4.954	2.24852929712
0.000835	4.948	2.23635775313
0.000836	4.918	2.23680039342
0.000837	4.908	2.23864601936
0.000838	4.872	2.26265684539
0.000839	4.856	2.25105841772
0.00084	4.816	2.22399280574
0.000841	4.788	2.22958650875
0.000842	4.78	2.23687281713
0.000843	4.764	2.23613595293
0.000844	4.752	2.24019999107
0.000845	4.734	2.21432698579
0.000846	4.74	2.21187703094
0.000847	4.766	2.2025539721
0.000848	4.728	2.18678211077
0.000849	4.716	2.15762461981
0.00085	4.68	2.15907387553
0.000851	4.644	2.14412313079
0.000852	4.594	2.14503240069
0.000853	4.586	2.1639325313
0.000854	4.568	2.17010967465
0.000855	4.582	2.19983544839
0.000856	4.594	2.2075244053
0.000857	4.572	2.22009369172
0.000858	4.562	2.21046510943
0.000859	4.574	2.25044973283
0.00086	4.548	2.27061577551
0.000861	4.504	2.2587571804
0.000862	4.498	2.23561982457
0.000863	4.498	2.25964510488
0.000864	4.488	2.24540775807
0.000865	4.486	2.24717689557
0.000866	4.49	2.23559835391
0.000867	4.466	2.23893814117
0.000868	4.418	2.23232524512
0.000869	4.388	2.23907480893
0.00087	4.38	2.20535711394
0.000871	4.388	2.20668439066
0.000872	4.398	2.20988596991
0.000873	4.382	2.2063716822
0.000874	4.358	2.21761944436
0.000875	4.334	2.2096253076
0.000876	4.338	2.20992217058
0.000877	4.314	2.22966454876
0.000878	4.314	2.23414502663
0.000879	4.3	2.22934968096
0.00088	4.298	2.18293288949
0.000881	4.282	2.20328754365
0.000882	4.272	2.18220439006
0.000883	4.254	2.18299885479
0.000884	4.25	2.17887585695
0.000885	4.238	2.15530879458
0.000886	4.226	2.15288736352
0.000887	4.222	2.15237450273
0.000888	4.198	2.14448035664
0.000889	4.202	2.11120723758
0.00089	4.174	2.10231396323
0.000891	4.176	2.11684293229
0.000892	4.168	2.11181817399
0.000893	4.172	2.10580530914
0.000894	4.172	2.07807988297
0.000895	4.178	2.06744189761
0.000896	4.2	2.08710325571
0.000897	4.178	2.08574111529
0.000898	4.158	2.09691106154
0.000899	4.16	2.0934182573
0.0009	4.134	2.09667450979
0.000901	4.128	2.10514037537
0.000902	4.106	2.09446031235
0.000903	4.098	2.09866529013
0.000904	4.086	2.1124876331
0.000905	4.068	2.11645363757
0.000906	4.056	2.09687004843
0.000907	4.034	2.07384763182
0.000908	4.034	2.06127242256
0.000909	4.022	2.05463281391
0.00091	4.022	2.06531256714
0.000911	3.996	2.07460454063
0.000912	4.004	2.05620621534
0.000913	4.008	2.04937453873
0.000914	3.994	2.06445246978
0.000915	3.974	2.03698895431
0.000916	3.982	2.04197845238
0.000917	3.968	2.03346403951
0.000918	3.958	2.0229275815
0.000919	3.956	2.01644836284
0.00092	3.946	2.01670126692
0.000921	3.918	2.00780377527
0.000922	3.894	2.00169028573
0.000923	3.88	2.0103730997
0.000924	3.848	1.9922088244
0.000925	3.848	1.99722207078
0.000926	3.834	1.98757238862
0.000927	3.832	1.99192770953
0.000928	3.832	1.98690110474
0.000929	3.802	1.98564750145
0.00093	3.79	1.97228294116
0.000931	3.798	1.99027535783
0.000932	3.762	1.98729866905
0.000933	3.748	1.96989745926
0.000934	3.752	1.97749740834
0.000935	3.728	1.95602044979
0.000936	3.726	1.96441441656
0.000937	3.73	1.98219575219
0.000938	3.728	1.97231234849
0.000939	3.706	1.94924703411
0.00094	3.688	1.94798767963
0.000941	3.692	1.9527252751
0.000942	3.686	1.95739725145
0.000943	3.666	1.94073285127
0.000944	3.668	1.94262091001
0.000945	3.652	1.93362250711
0.000946	3.632	1.9278423172
0.000947	3.64	1.93865933057
0.000948	3.634	1.93391933648
0.000949	3.63	1.9227844393
0.00095	3.638	1.94498226213
0.000951	3.61	1.93025904997
0.000952	3.596	1.92478154605
0.000953	3.584	1.93673539752
0.000954	3.57	1.93832401832
0.000955	3.542	1.922559752
0.000956	3.524	1.9249477915
0.000957	3.52	1.9082976707
0.000958	3.514	1.89994842035
0.000959	3.488	1.89257919253
0.00096	3.466	1.87745679045
0.000961	3.446	1.88124533222
0.000962	3.456	1.86763593883
0.000963	3.442	1.87580276149
0.000964	3.424	1.89953257408
0.000965	3.422	1.88252914984
0.000966	3.41	1.88411783071
0.000967	3.398	1.85784714118
0.000968	3.384	1.84405639827
0.000969	3.39	1.83899429037
0.00097	3.382	1.82539749096
0.000971	3.384	1.81233109558
0.000972	3.38	1.81096659273
0.000973	3.39	1.80607308822
0.000974	3.402	1.80233071327
0.000975	3.4	1.788854382
0.000976	3.398	1.79988777428
0.000977	3.386	1.80582501921
0.000978	3.386	1.80138946372
0.000979	3.374	1.79614141982
0.00098	3.342	1.77905480523
0.000981	3.342	1.79137824035
0.000982	3.352	1.811103531
0.000983	3.34	1.81780086918
0.000984	3.348	1.84035214022
0.000985	3.316	1.80003999956
0.000986	3.306	1.78447863534
0.000987	3.302	1.80410531843
0.000988	3.302	1.8195592873
0.000989	3.298	1.79810900671
0.00099	3.28	1.81041431722
0.000991	3.27	1.80141610962
0.000992	3.286	1.81994615305
0.000993	3.262	1.82574806586
0.000994	3.244	1.81010054969
0.000995	3.214	1.79337781853
0.000996	3.214	1.7922622576
0.000997	3.214	1.79337781853
0.000998	3.216	1.79481029638
0.000999	3.226	1.78519578758
0.001	3.216	1.77463911824
0.001001	3.214	1.78555425569
0.001002	3.218	1.7861903594
0.001003	3.192	1.77176070619
0.001004	3.152	1.78462769227
0.001005	3.14	1.75965905789
0.001006	3.13	1.76553108157
0.001007	3.128	1.74917580592
0.001008	3.088	1.73673717067
0.001009	3.094	1.72196515644
0.00101	3.09	1.71869136264
0.001011	3.104	1.72776850301
0.001012	3.09	1.7302889932
0.001013	3.086	1.73971376956
0.001014	3.07	1.7461672314
0.001015	3.052	1.73127005404
0.001016	3.074	1.72526056003
0.001017	3.076	1.72111126892
0.001018	3.056	1.7195534304
0.001019	3.06	1.72174330259
0.00102	3.044	1.72570681172
0.001021	3.046	1.73432522902
0.001022	3.028	1.73528556728
0.001023	3.004	1.71929753097
0.001024	3.004	1.70762525163
0.001025	3.006	1.71288178226
0.001026	2.98	1.70634111478
0.001027	2.964	1.70255807537
0.001028	2.958	1.70300792717
0.001029	2.956	1.70237011252
0.00103	2.946	1.70618990737
0.001031	2.918	1.69802120128
0.001032	2.926	1.70778335863
0.001033	2.928	1.70376524204
0.001034	2.914	1.70604923727
0.001035	2.908	1.71334059661
0.001036	2.894	1.72822567971
0.001037	2.884	1.72700434279
0.001038	2.868	1.72237510433
0.001039	2.86	1.72058129712
0.00104	2.854	1.70313945407
0.001041	2.848	1.70202702681
0.001042	2.858	1.71050752702
0.001043	2.854	1.70313945407
0.001044	2.848	1.71956273512
0.001045	2.842	1.72540893703
0.001046	2.828	1.72812499548
0.001047	2.822	1.7106478305
0.001048	2.83	1.69973527351
0.001049	2.828	1.70364785094
0.00105	2.844	1.69931280228
0.001051	2.858	1.69287802278
0.001052	2.836	1.68674360826
0.001053	2.822	1.69065549418
0.001054	2.814	1.69805889179
0.001055	2.806	1.70773651363
0.001056	2.786	1.70886043901
0.001057	2.778	1.71134917536
0.001058	2.76	1.6918628786
0.001059	2.756	1.69129063144
0.00106	2.754	1.70102439724
0.001061	2.734	1.70506422166
0.001062	2.732	1.71235977528
0.001063	2.708	1.71193925126
0.001064	2.71	1.70467005605
0.001065	2.698	1.70961867093
0.001066	2.686	1.71330207494
0.001067	2.688	1.70723636325
0.001068	2.674	1.70285759827
0.001069	2.676	1.70617232424
0.00107	2.666	1.71418902108
0.001071	2.68	1.72904597972
0.001072	2.686	1.72145403656
0.001073	2.67	1.71379695413
0.001074	2.682	1.71139592146
0.001075	2.67	1.70326157709
0.001076	2.648	1.68999881657
0.001077	2.634	1.68167892298
0.001078	2.656	1.69872422718
0.001079	2.638	1.68373275789
0.00108	2.624	1.67051608792
0.001081	2.61	1.65707573756
0.001082	2.598	1.65299606775
0.001083	2.582	1.63684941274
0.001084	2.594	1.63742602886
0.001085	2.548	1.6135972236
0.001086	2.552	1.60726351293
0.001087	2.55	1.6110555546
0.001088	2.544	1.62236370768
0.001089	2.538	1.61881314549
0.00109	2.55	1.63202328415
0.001091	2.548	1.63208333121
0.001092	2.542	1.63836381796
0.001093	2.534	1.62383619864
0.001094	2.524	1.62893339336
0.001095	2.508	1.60434908919
0.001096	2.492	1.61923932759
0.001097	2.478	1.61787391351
0.001098	2.468	1.60778605542
0.001099	2.456	1.60501214949
0.0011	2.452	1.61978270148
0.001101	2.45	1.62711400953
0.001102	2.454	1.62723200558
0.001103	2.438	1.61311995834
0.001104	2.432	1.6116376764
0.001105	2.426	1.60390897497
0.001106	2.418	1.59601879688
0.001107	2.382	1.56463286428
0.001108	2.368	1.56351399098
0.001109	2.358	1.56263751395
0.00111	2.354	1.57501873005
0.001111	2.342	1.5700433115
0.001112	2.332	1.56005640924
0.001113	2.316	1.54277153202
0.001114	2.302	1.54233459405
0.001115	2.294	1.55806418353
0.001116	2.288	1.56110729932
0.001117	2.27	1.5547025439
0.001118	2.25	1.54644754195
0.001119	2.248	1.54353360832
0.00112	2.238	1.53406518766
0.001121	2.228	1.53101796201
0.001122	2.228	1.53362837741
0.001123	2.228	1.52840308819
0.001124	2.228	1.52971108383
0.001125	2.238	1.54057002437
0.001126	2.256	1.54481843593
0.001127	2.26	1.53766056072
0.001128	2.248	1.53573956125
0.001129	2.222	1.52732314852
0.00113	2.218	1.52920763796
0.001131	2.208	1.52863861001
0.001132	2.198	1.53713890069
0.001133	2.19	1.54334053274
0.001134	2.19	1.54722331937
0.001135	2.194	1.55189046005
0.001136	2.192	1.56177335103
0.001137	2.186	1.55158112904
0.001138	2.2	1.55434873822
0.001139	2.2	1.57098695093
0.00114	2.192	1.56816325681
0.001141	2.196	1.56255687896
0.001142	2.202	1.5379193737
0.001143	2.19	1.53293835492
0.001144	2.164	1.51957362441
0.001145	2.162	1.51385468259
0.001146	2.164	1.51165604553
0.001147	2.156	1.5085304107
0.001148	2.15	1.50183221433
0.001149	2.136	1.50116754561
0.00115	2.138	1.50031863282
0.001151	2.134	1.49801335108
0.001152	2.108	1.49410039823
0.001153	2.096	1.50425529748
0.001154	2.076	1.50007466481
0.001155	2.072	1.50160447522
0.001156	2.078	1.50197070544
0.001157	2.078	1.47780783595
0.001158	2.078	1.48186234178
0.001159	2.088	1.49808410979
0.00116	2.082	1.49909172501
0.001161	2.088	1.4927344037
0.001162	2.082	1.49240611095
0.001163	2.076	1.48802688148
0.001164	2.064	1.48050802092
0.001165	2.07	1.48226178525
0.001166	2.08	1.49452333538
0.001167	2.08	1.49986666074
0.001168	2.088	1.49941855397
0.001169	2.072	1.48284051739
0.00117	2.066	1.47839237011
0.001171	2.056	1.47541994022
0.001172	2.052	1.46331678047
0.001173	2.044	1.45810287703
0.001174	2.042	1.45610301833
0.001175	2.03	1.43982637842
0.001176	2.024	1.43088224533
0.001177	2.02	1.43094374453
0.001178	2.008	1.41277599074
0.001179	2.002	1.40498967968
0.00118	1.988	1.3956561181
0.001181	1.986	1.42049428017
0.001182	1.982	1.41621890963
0.001183	1.982	1.43446017721
0.001184	1.978	1.41616242006
0.001185	1.962	1.40732228008
0.001186	1.974	1.41468158962
0.001187	1.96	1.40370937163
0.001188	1.95	1.40694704947
0.001189	1.956	1.41069628198
0.00119	1.958	1.41712243649
0.001191	1.954	1.42122623111
0.001192	1.94	1.4214077529
0.001193	1.936	1.40993049474
0.001194	1.928	1.40385754263
0.001195	1.922	1.39854066798
0.001196	1.912	1.39149416097
0.001197	1.908	1.39840480548
0.001198	1.906	1.40184307253
0.001199	1.904	1.40099393289
0.0012	1.894	1.40098679508
0.001201	1.888	1.40693141269
0.001202	1.874	1.3936010907
0.001203	1.864	1.38039994205
0.001204	1.864	1.38762530966
0.001205	1.862	1.40105531654
0.001206	1.868	1.40519607173
0.001207	1.858	1.38630299718
0.001208	1.844	1.3811821024
0.001209	1.846	1.39365849475
0.00121	1.838	1.40419229452
0.001211	1.828	1.41648014458
0.001212	1.832	1.41978026469
0.001213	1.838	1.41695306909
0.001214	1.844	1.43375869657
0.001215	1.832	1.41554795044
0.001216	1.834	1.43193714946
0.001217	1.84	1.42632394637
0.001218	1.83	1.41883755236
0.001219	1.814	1.41682885346
0.00122	1.808	1.41107618504
0.001221	1.8	1.41844985812
0.001222	1.79	1.41063815346
0.001223	1.776	1.41061121504
0.001224	1.782	1.41367464432
0.001225	1.794	1.4154730658
0.001226	1.798	1.40612801693
0.001227	1.802	1.39240654983
0.001228	1.798	1.3918318864
0.001229	1.804	1.40056560003
0.00123	1.798	1.40042707772
0.001231	1.784	1.40760221654
0.001232	1.77	1.40182024525
0.001233	1.758	1.38976113055
0.001234	1.756	1.37275780821
0.001235	1.754	1.35995735227
0.001236	1.748	1.35959405706
0.001237	1.712	1.35979998529
0.001238	1.706	1.3474286623
0.001239	1.694	1.34177643443
0.00124	1.682	1.34196721271
0.001241	1.682	1.33299512377
0.001242	1.682	1.33149389785
0.001243	1.692	1.34206408193
0.001244	1.68	1.33775932066
0.001245	1.672	1.3358203472
0.001246	1.666	1.33358314326
0.001247	1.66	1.32529242056
0.001248	1.648	1.33270251744
0.001249	1.652	1.32924640304
0.00125	1.658	1.33904294181
0.001251	1.658	1.33005112684
0.001252	1.636	1.32646296594
0.001253	1.636	1.31434546448
0.001254	1.64	1.32151428293
0.001255	1.632	1.31323112969
0.001256	1.632	1.31779209286
0.001257	1.634	1.32062258045
0.001258	1.63	1.32706442948
0.001259	1.63	1.31495247062
0.00126	1.624	1.31248771423
0.001261	1.624	1.31401065445
0.001262	1.612	1.28742223066
0.001263	1.602	1.28358716105
0.001264	1.606	1.28326302838
0.001265	1.6	1.28218563399
0.001266	1.596	1.28716121756
0.001267	1.6	1.27749755381
0.001268	1.588	1.27524742697
0.001269	1.568	1.26228998253
0.00127	1.552	1.28034995216
0.001271	1.548	1.26479089181
0.001272	1.548	1.27110031075
0.001273	1.534	1.26840214443
0.001274	1.528	1.26539163898
0.001275	1.522	1.2655101738
0.001276	1.516	1.24969756341
0.001277	1.498	1.25458997286
0.001278	1.506	1.26252287108
0.001279	1.5	1.26570138658
0.00128	1.496	1.26094567686
0.001281	1.486	1.25769789695
0.001282	1.484	1.26717954529
0.001283	1.468	1.26213153039
0.001284	1.456	1.25381976376
0.001285	1.438	1.24344521391
0.001286	1.45	1.23592070943
0.001287	1.448	1.23421878125
0.001288	1.446	1.24542522859
0.001289	1.448	1.24711507087
0.00129	1.42	1.23757828035
0.001291	1.414	1.23555817346
0.001292	1.408	1.23674411258
0.001293	1.41	1.23850716591
0.001294	1.408	1.23997419328
0.001295	1.4	1.25059985607
0.001296	1.394	1.23885592383
0.001297	1.382	1.21986720589
0.001298	1.396	1.23092810513
0.001299	1.388	1.21715077127
0.0013	1.39	1.20743529847
0.001301	1.388	1.21221120272
0.001302	1.374	1.2008846739
0.001303	1.378	1.22438392672
0.001304	1.37	1.2170045193
0.001305	1.372	1.22377122045
0.001306	1.378	1.22601631311
0.001307	1.388	1.23994193412
0.001308	1.384	1.22333315168
0.001309	1.386	1.21037349607
0.00131	1.382	1.21329139122
0.001311	1.374	1.21578123032
0.001312	1.36	1.20099958368
0.001313	1.354	1.21189273453
0.001314	1.334	1.19768276267
0.001315	1.322	1.18250412261
0.001316	1.316	1.18665243437
0.001317	1.326	1.19152171613
0.001318	1.332	1.19907297526
0.001319	1.344	1.20567989118
0.00132	1.344	1.21394563305
0.001321	1.334	1.22247453961
0.001322	1.322	1.21091535625
0.001323	1.328	1.22000655736
0.001324	1.316	1.21661168826
0.001325	1.312	1.19943986927
0.001326	1.324	1.2112076618
0.001327	1.312	1.20609120716
0.001328	1.324	1.20955529018
0.001329	1.32	1.22049170419
0.00133	1.304	1.19982665415
0.001331	1.302	1.20116443504
0.001332	1.298	1.2004982299
0.001333	1.294	1.18809258898
0.001334	1.292	1.19110704809
0.001335	1.288	1.18872032034
0.001336	1.292	1.18942675268
0.001337	1.288	1.18366211395
0.001338	1.294	1.18472106422
0.001339	1.288	1.18535058105
0.00134	1.286	1.19172312221
0.001341	1.284	1.1913622455
0.001342	1.278	1.19863088564
0.001343	1.274	1.19286378099
0.001344	1.278	1.20362618782
0.001345	1.27	1.19209898918
0.001346	1.264	1.2026237982
0.001347	1.264	1.19595317634
0.001348	1.266	1.17951006778
0.001349	1.266	1.16070840438
0.00135	1.252	1.15779790983
0.001351	1.244	1.156055362
0.001352	1.246	1.16167293159
0.001353	1.236	1.15771499083
0.001354	1.238	1.16161783733
0.001355	1.24	1.15861986864
0.001356	1.236	1.15252071565
0.001357	1.24	1.16721891691
0.001358	1.228	1.16791095551
0.001359	1.238	1.16505622182
0.00136	1.236	1.17145379764
0.001361	1.24	1.17745488236
0.001362	1.234	1.17781322798
0.001363	1.242	1.17449393357
0.001364	1.234	1.17611394006
0.001365	1.238	1.18547711914
0.001366	1.23	1.1887388275
0.001367	1.222	1.16478152458
0.001368	1.214	1.16627783997
0.001369	1.202	1.15637191249
0.00137	1.2	1.1541230437
0.001371	1.2	1.14367827644
0.001372	1.194	1.13682188579
0.001373	1.19	1.13221022783
0.001374	1.194	1.12799113472
0.001375	1.18	1.12231902773
0.001376	1.176	1.13711213167
0.001377	1.172	1.13067059748
0.001378	1.17	1.13185688141
0.001379	1.178	1.13239392439
0.00138	1.162	1.12772159685
0.001381	1.15	1.10792599031
0.001382	1.142	1.09992545202
0.001383	1.13	1.09045861911
0.001384	1.118	1.09730396883
0.001385	1.124	1.09390310357
0.001386	1.126	1.09275980892
0.001387	1.11	1.08715224325
0.001388	1.112	1.09702142185
0.001389	1.118	1.10457050477
0.00139	1.116	1.10387680472
0.001391	1.122	1.10594574912
0.001392	1.11	1.09813478226
0.001393	1.1	1.10181668167
0.001394	1.102	1.10616273667
0.001395	1.102	1.09708522914
0.001396	1.094	1.0923204658
0.001397	1.1	1.08166538264
0.001398	1.102	1.0768453928
0.001399	1.098	1.07721678412
0.0014	1.11	1.08715224325
0.001401	1.112	1.09336910511
0.001402	1.106	1.09670597701
0.001403	1.098	1.09379888462
0.001404	1.09	1.08899035808
0.001405	1.088	1.08639587628
0.001406	1.086	1.08379149286
0.001407	1.086	1.08194454571
0.001408	1.082	1.08225505312
0.001409	1.082	1.08410147127
0.00141	1.072	1.07276092397
0.001411	1.07	1.07196082018
0.001412	1.072	1.08204251303
0.001413	1.068	1.07674323773
0.001414	1.068	1.07302190099
0.001415	1.07	1.07196082018
0.001416	1.068	1.08414759143
0.001417	1.06	1.07907367682
0.001418	1.048	1.0685017548
0.001419	1.046	1.05824571816
0.00142	1.05	1.06559842342
0.001421	1.05	1.06559842342
0.001422	1.05	1.07121426428
0.001423	1.05	1.06371988794
0.001424	1.038	1.06045084752
0.001425	1.036	1.06146314114
0.001426	1.036	1.05389942594
0.001427	1.038	1.0660938045
0.001428	1.038	1.0660938045
0.001429	1.038	1.06421614346
0.00143	1.038	1.06045084752
0.001431	1.022	1.05523267576
0.001432	1.01	1.05351791632
0.001433	1.014	1.05157215634
0.001434	1.022	1.06278690244
0.001435	1.018	1.05720196746
0.001436	1.022	1.05712629331
0.001437	1.018	1.0496075457
0.001438	1.01	1.04589674443
0.001439	1.0	1.04307238483
0.00144	0.996	1.03729648606
0.001441	0.996	1.03343311346
0.001442	0.992	1.0236874523
0.001443	0.984	1.01180235224
0.001444	0.978	1.00871998097
0.001445	0.97	1.00254675701
0.001446	0.956	1.0050194028
0.001447	0.956	1.01492068656
0.001448	0.958	1.01795677708
0.001449	0.962	1.03370982389
0.00145	0.962	1.02399023433
0.001451	0.95	1.01365674664
0.001452	0.94	1.01410058673
0.001453	0.94	1.01212647431
0.001454	0.934	1.01076406743
0.001455	0.934	1.01076406743
0.001456	0.94	1.01803732741
0.001457	0.944	1.01826519139
0.001458	0.932	1.0116204822
0.001459	0.924	0.997107817641
0.00146	0.922	0.999957999118
0.001461	0.916	0.990426170898
0.001462	0.904	0.989335130277
0.001463	0.9	0.980815986819
0.001464	0.904	0.987311500997
0.001465	0.898	0.979589710032
0.001466	0.904	0.993370021694
0.001467	0.904	1.00537754103
0.001468	0.916	1.00645119107
0.001469	0.91	0.994937183947
0.00147	0.912	0.992096769474
0.001471	0.91	0.990908673895
0.001472	0.916	1.00246895214
0.001473	0.914	0.995290912246
0.001474	0.904	0.981215572644
0.001475	0.898	0.981629257918
0.001476	0.896	0.970146380708
0.001477	0.89	0.960156237286
0.001478	0.878	0.950324155223
0.001479	0.884	0.95840701166
0.00148	0.886	0.961771282582
0.001481	0.88	0.970360757657
0.001482	0.886	0.98640965121
0.001483	0.888	0.981557945309
0.001484	0.884	0.979052603285
0.001485	0.858	0.970482354296
0.001486	0.866	0.971619266997
0.001487	0.858	0.968419330662
0.001488	0.862	0.977218501667
0.001489	0.866	0.977775025249
0.00149	0.868	0.977024052928
0.001491	0.862	0.977218501667
0.001492	0.866	0.979818350512
0.001493	0.868	0.989230003589
0.001494	0.862	0.985370996123
0.001495	0.86	0.98610344285
0.001496	0.86	0.977957054272
0.001497	0.854	0.969888653403
0.001498	0.852	0.966486419977
0.001499	0.846	0.966583674598
0.0015	0.834	0.945750495638
0.001501	0.822	0.939316772979
0.001502	0.828	0.945735692464
0.001503	0.832	0.952772795581
0.001504	0.838	0.959039102435
0.001505	0.836	0.963900409793
0.001506	0.834	0.96251961019
0.001507	0.828	0.954157219749
0.001508	0.826	0.950643992249
0.001509	0.826	0.952745506418
0.00151	0.826	0.954842395372
0.001511	0.82	0.94847245611
0.001512	0.824	0.951327493558
0.001513	0.824	0.953427501177
0.001514	0.818	0.957536422284
0.001515	0.818	0.957536422284
0.001516	0.82	0.954777460982
0.001517	0.826	0.961105613343
0.001518	0.824	0.951327493558
0.001519	0.804	0.934657156395
0.00152	0.8	0.938083151965
0.001521	0.804	0.938927047219
0.001522	0.812	0.944804741732
0.001523	0.804	0.94105472742
0.001524	0.816	0.945591878138
0.001525	0.814	0.944141938482
0.001526	0.816	0.941352218885
0.001527	0.806	0.944650199809
0.001528	0.804	0.94105472742
0.001529	0.798	0.94509047186
0.00153	0.81	0.953886785735
0.001531	0.8	0.95078914592
0.001532	0.796	0.947831208602
0.001533	0.79	0.943345111823
0.001534	0.786	0.931774650868
0.001535	0.778	0.921257835788
0.001536	0.78	0.911921049214
0.001537	0.764	0.899057284048
0.001538	0.768	0.906739212784
0.001539	0.764	0.91011208101
0.00154	0.762	0.912883344135
0.001541	0.756	0.908
0.001542	0.762	0.904077430312
0.001543	0.756	0.901367849438
0.001544	0.75	0.903050386191
0.001545	0.744	0.904690002155
0.001546	0.744	0.902476592494
0.001547	0.744	0.900257740872
0.001548	0.744	0.902476592494
0.001549	0.746	0.897487604371
0.00155	0.742	0.89634591537
0.001551	0.74	0.901332347139
0.001552	0.734	0.891764542915
0.001553	0.72	0.881816307402
0.001554	0.722	0.888096841566
0.001555	0.732	0.887792768612
0.001556	0.734	0.887267716081
0.001557	0.728	0.872935278242
0.001558	0.724	0.867077851176
0.001559	0.72	0.865794432877
0.00156	0.726	0.880297676925
0.001561	0.728	0.893317412793
0.001562	0.716	0.864490601453
0.001563	0.71	0.861336171306
0.001564	0.698	0.854866071382
0.001565	0.7	0.844985206971
0.001566	0.7	0.842614977318
0.001567	0.698	0.826314710023
0.001568	0.7	0.833066623986
0.001569	0.702	0.846874252767
0.00157	0.708	0.857167428219
0.001571	0.706	0.864617834653
0.001572	0.706	0.859979069513
0.001573	0.704	0.855794367824
0.001574	0.704	0.851107513772
0.001575	0.708	0.852488123084
0.001576	0.704	0.853454158113
0.001577	0.7	0.847348806573
0.001578	0.696	0.841180123398
0.001579	0.692	0.842102131573
0.00158	0.682	0.837183372983
0.001581	0.674	0.82929126367
0.001582	0.678	0.84280246796
0.001583	0.674	0.838882590116
0.001584	0.678	0.840426082413
0.001585	0.666	0.823677121207
0.001586	0.656	0.818330006782
0.001587	0.66	0.822435407798
0.001588	0.654	0.826004842601
0.001589	0.658	0.827669015972
0.00159	0.656	0.823203498535
0.001591	0.656	0.823203498535
0.001592	0.658	0.820387713219
0.001593	0.65	0.814555093287
0.001594	0.664	0.8167643479
0.001595	0.666	0.818806448436
0.001596	0.664	0.824077666243
0.001597	0.658	0.830081923668
0.001598	0.664	0.828917366207
0.001599	0.66	0.827284715198
0.0016	0.66	0.829698740508
0.001601	0.666	0.830929599906
0.001602	0.66	0.827284715198
0.001603	0.666	0.835729621349
0.001604	0.664	0.833728972748
0.001605	0.652	0.826375217441
0.001606	0.646	0.822608047614
0.001607	0.64	0.826075057123
0.001608	0.64	0.828492607088
0.001609	0.642	0.830563664026
0.00161	0.64	0.83330666624
0.001611	0.638	0.821557058274
0.001612	0.634	0.822218948942
0.001613	0.634	0.809965431361
0.001614	0.63	0.805667425182
0.001615	0.632	0.815215308983
0.001616	0.636	0.81945347641
0.001617	0.632	0.810293773887
0.001618	0.63	0.813080561814
0.001619	0.622	0.816771693927
0.00162	0.618	0.81980241522
0.001621	0.622	0.826508318167
0.001622	0.62	0.814616474177
0.001623	0.612	0.805888329733
0.001624	0.604	0.801987531075
0.001625	0.608	0.806434126262
0.001626	0.604	0.804477470163
0.001627	0.604	0.80695972638
0.001628	0.608	0.806434126262
0.001629	0.598	0.797744319942
0.00163	0.596	0.795477215261
0.001631	0.594	0.785597861504
0.001632	0.596	0.785355970245
0.001633	0.59	0.783517708798
0.001634	0.588	0.786292566415
0.001635	0.584	0.791797954026
0.001636	0.572	0.78791877754
0.001637	0.568	0.780625390312
0.001638	0.562	0.781124829973
0.001639	0.566	0.778231328077
0.00164	0.576	0.790078477115
0.001641	0.58	0.79724525712
0.001642	0.574	0.790268308867
0.001643	0.578	0.789883535719
0.001644	0.586	0.794105786404
0.001645	0.584	0.791797954026
0.001646	0.578	0.789883535719
0.001647	0.58	0.792212092814
0.001648	0.582	0.799547371955
0.001649	0.582	0.804534648104
0.00165	0.584	0.811753657214
0.001651	0.584	0.821549755036
0.001652	0.582	0.816869634642
0.001653	0.576	0.814999386503
0.001654	0.578	0.81726128013
0.001655	0.58	0.81215762017
0.001656	0.58	0.81215762017
0.001657	0.576	0.812541691238
0.001658	0.576	0.812541691238
0.001659	0.576	0.810076539594
0.00166	0.576	0.810076539594
0.001661	0.564	0.806166235959
0.001662	0.564	0.806166235959
0.001663	0.564	0.806166235959
0.001664	0.556	0.799289684658
0.001665	0.556	0.80427855871
0.001666	0.554	0.804415315617
0.001667	0.552	0.802057354558
0.001668	0.554	0.801925183543
0.001669	0.552	0.802057354558
0.00167	0.55	0.799687438941
0.001671	0.55	0.807155499269
0.001672	0.542	0.795132693329
0.001673	0.542	0.800147486405
0.001674	0.542	0.790086071261
0.001675	0.548	0.797305462166
0.001676	0.55	0.797182538695
0.001677	0.55	0.794669742723
0.001678	0.546	0.782230145162
0.001679	0.542	0.779894864709
0.00168	0.538	0.774955482592
0.001681	0.542	0.779894864709
0.001682	0.54	0.78
0.001683	0.542	0.782455110534
0.001684	0.534	0.775141277446
0.001685	0.526	0.767674410151
0.001686	0.522	0.757308391608
0.001687	0.516	0.752159557541
0.001688	0.516	0.754813884345
0.001689	0.518	0.754768838784
0.00169	0.518	0.754768838784
0.001691	0.518	0.760049998355
0.001692	0.52	0.75736384915
0.001693	0.516	0.760094730938
0.001694	0.518	0.765294714473
0.001695	0.512	0.754888071173
0.001696	0.524	0.77551531255
0.001697	0.522	0.772991591157
0.001698	0.512	0.765412307191
0.001699	0.508	0.762847297957
0.0017	0.5	0.757627876995
0.001701	0.498	0.757625237172
0.001702	0.494	0.749642581501
0.001703	0.502	0.762886623293
0.001704	0.494	0.757604118257
0.001705	0.494	0.757604118257
0.001706	0.48	0.74404300951
0.001707	0.484	0.744139771817
0.001708	0.476	0.741231407861
0.001709	0.472	0.738387432179
0.00171	0.476	0.749282323293
0.001711	0.476	0.754601881789
0.001712	0.472	0.751808486252
0.001713	0.46	0.745922247959
0.001714	0.456	0.740313447129
0.001715	0.456	0.734890468029
0.001716	0.462	0.732499829352
0.001717	0.466	0.735420967882
0.001718	0.468	0.74092914641
0.001719	0.468	0.743623560681
0.00172	0.472	0.74646902146
0.001721	0.47	0.751731334986
0.001722	0.46	0.729657453878
0.001723	0.454	0.721029819078
0.001724	0.454	0.721029819078
0.001725	0.444	0.725853979806
0.001726	0.446	0.726005509621
0.001727	0.448	0.728900541912
0.001728	0.444	0.720322150152
0.001729	0.444	0.720322150152
0.00173	0.444	0.711943818008
0.001731	0.438	0.702962303399
0.001732	0.442	0.708968264452
0.001733	0.442	0.708968264452
0.001734	0.44	0.708801805867
0.001735	0.438	0.702962303399
0.001736	0.424	0.692981962247
0.001737	0.424	0.704431685829
0.001738	0.414	0.70328088272
0.001739	0.412	0.70303342737
0.00174	0.406	0.696537149045
0.001741	0.404	0.690495474279
0.001742	0.404	0.681750687568
0.001743	0.402	0.678524870583
0.001744	0.402	0.678524870583
0.001745	0.4	0.669328021227
0.001746	0.406	0.670196985968
0.001747	0.406	0.670196985968
0.001748	0.414	0.686005830879
0.001749	0.402	0.663623387171
0.00175	0.402	0.660602755065
0.001751	0.406	0.664201776571
0.001752	0.408	0.664481752947
0.001753	0.41	0.667757440992
0.001754	0.422	0.684043858243
0.001755	0.42	0.683812839891
0.001756	0.416	0.680399882422
0.001757	0.414	0.677203071464
0.001758	0.416	0.680399882422
0.001759	0.412	0.676946083525
0.00176	0.408	0.670474458872
0.001761	0.406	0.66720611508
0.001762	0.404	0.666921284711
0.001763	0.404	0.666921284711
0.001764	0.404	0.666921284711
0.001765	0.402	0.663623387171
0.001766	0.398	0.65999696969
0.001767	0.4	0.663324958071
0.001768	0.41	0.685492523665
0.001769	0.414	0.683084182221
0.00177	0.412	0.682829407685
0.001771	0.41	0.682568677863
0.001772	0.406	0.679090568334
0.001773	0.396	0.671702315018
0.001774	0.396	0.671702315018
0.001775	0.392	0.671070786132
0.001776	0.394	0.671389603732
0.001777	0.394	0.677321194117
0.001778	0.398	0.680878843848
0.001779	0.4	0.675277720645
0.00178	0.394	0.668404069407
0.001781	0.4	0.675277720645
0.001782	0.392	0.671070786132
0.001783	0.39	0.670745853509
0.001784	0.388	0.670414796973
0.001785	0.384	0.669734275665
0.001786	0.384	0.663734886834
0.001787	0.386	0.670077607446
0.001788	0.388	0.670414796973
0.001789	0.386	0.670077607446
0.00179	0.386	0.673055718347
0.001791	0.39	0.676683086829
0.001792	0.388	0.670414796973
0.001793	0.388	0.670414796973
0.001794	0.382	0.666390276039
0.001795	0.392	0.671070786132
0.001796	0.392	0.668083827076
0.001797	0.392	0.66508345341
0.001798	0.39	0.658710862215
0.001799	0.384	0.657680773628
0.0018	0.384	0.657680773628
0.001801	0.378	0.644294963507
0.001802	0.368	0.642320792128
0.001803	0.37	0.642728558569
0.001804	0.368	0.639199499374
0.001805	0.374	0.649710704853
0.001806	0.374	0.640409244156
0.001807	0.372	0.636879894486
0.001808	0.37	0.636474665639
0.001809	0.37	0.642728558569
0.00181	0.37	0.645832795699
0.001811	0.368	0.642320792128
0.001812	0.37	0.642728558569
0.001813	0.37	0.645832795699
0.001814	0.362	0.637931030755
0.001815	0.362	0.644170784808
0.001816	0.362	0.641058499671
0.001817	0.358	0.637052588096
0.001818	0.36	0.646838465152
0.001819	0.358	0.646402351481
0.00182	0.35	0.628887907341
0.001821	0.346	0.627920377118
0.001822	0.344	0.627426489718
0.001823	0.338	0.622700570098
0.001824	0.342	0.617281135302
0.001825	0.348	0.618785908049
0.001826	0.342	0.610766731249
0.001827	0.34	0.610245852096
0.001828	0.342	0.610766731249
0.001829	0.342	0.607483333105
0.00183	0.34	0.610245852096
0.001831	0.338	0.609717967588
0.001832	0.336	0.609183059515
0.001833	0.336	0.609183059515
0.001834	0.332	0.608092098288
0.001835	0.342	0.617281135302
0.001836	0.338	0.616243458383
0.001837	0.342	0.620512691248
0.001838	0.348	0.625216762411
0.001839	0.346	0.621517497742
0.00184	0.34	0.62
0.001841	0.348	0.628407511095
0.001842	0.344	0.627426489718
0.001843	0.346	0.631097456816
0.001844	0.346	0.624727140438
0.001845	0.35	0.625699608438
0.001846	0.352	0.63568545681
0.001847	0.352	0.63568545681
0.001848	0.354	0.636147781573
0.001849	0.354	0.632996050541
0.00185	0.348	0.622009646227
0.001851	0.344	0.611280622955
0.001852	0.346	0.618291193533
0.001853	0.34	0.613514466007
0.001854	0.34	0.616765757804
0.001855	0.336	0.609183059515
0.001856	0.326	0.5997699559
0.001857	0.32	0.587877538268
0.001858	0.316	0.586637878082
0.001859	0.32	0.591269819964
0.00186	0.322	0.595244487585
0.001861	0.326	0.616217494072
0.001862	0.326	0.616217494072
0.001863	0.326	0.619454598821
0.001864	0.326	0.619454598821
0.001865	0.322	0.618317070765
0.001866	0.326	0.625878582474
0.001867	0.324	0.625319118531
0.001868	0.326	0.629065974283
0.001869	0.33	0.633324561343
0.00187	0.326	0.625878582474
0.001871	0.328	0.626431161422
0.001872	0.332	0.627515736854
0.001873	0.334	0.631224207394
0.001874	0.336	0.634904717261
0.001875	0.334	0.634384741305
0.001876	0.334	0.634384741305
0.001877	0.33	0.633324561343
0.001878	0.326	0.632237297223
0.001879	0.326	0.632237297223
0.00188	0.32	0.627375485654
0.001881	0.314	0.625622889607
0.001882	0.318	0.626798213144
0.001883	0.32	0.627375485654
0.001884	0.316	0.616558188657
0.001885	0.318	0.620383752205
0.001886	0.316	0.610036064508
0.001887	0.314	0.609429241176
0.001888	0.308	0.594252471598
0.001889	0.308	0.594252471598
0.00189	0.314	0.599503127598
0.001891	0.314	0.599503127598
0.001892	0.312	0.598878952711
0.001893	0.314	0.609429241176
0.001894	0.316	0.603443452197
0.001895	0.316	0.606748712401
0.001896	0.314	0.602829992618
0.001897	0.31	0.601581249708
0.001898	0.296	0.586842397923
0.001899	0.3	0.588217646794
0.0019	0.302	0.585487830787
0.001901	0.298	0.580685801445
0.001902	0.296	0.579986206733
0.001903	0.29	0.5673623181
0.001904	0.29	0.5673623181
0.001905	0.29	0.574369219231
0.001906	0.286	0.569389146367
0.001907	0.28	0.563560112144
0.001908	0.276	0.561982206124
0.001909	0.274	0.56118089775
0.00191	0.272	0.560371305475
0.001911	0.278	0.583708831525
0.001912	0.278	0.583708831525
0.001913	0.274	0.58217179595
0.001914	0.272	0.577941173477
0.001915	0.272	0.577941173477
0.001916	0.276	0.579503235539
0.001917	0.28	0.584465567848
0.001918	0.278	0.583708831525
0.001919	0.274	0.58217179595
0.00192	0.28	0.584465567848
0.001921	0.28	0.584465567848
0.001922	0.28	0.584465567848
0.001923	0.284	0.592742777265
0.001924	0.28	0.591269819964
0.001925	0.28	0.591269819964
0.001926	0.276	0.586365073994
0.001927	0.278	0.587125199595
0.001928	0.278	0.590521803154
0.001929	0.28	0.591269819964
0.00193	0.278	0.58027234985
0.001931	0.276	0.57604166516
0.001932	0.274	0.575259941244
0.001933	0.268	0.57634711763
0.001934	0.27	0.57714816122
0.001935	0.27	0.573672380371
0.001936	0.27	0.573672380371
0.001937	0.266	0.572052445148
0.001938	0.266	0.56854551269
0.001939	0.262	0.566882703917
0.00194	0.26	0.562494444417
0.001941	0.244	0.551782565872
0.001942	0.244	0.544485077849
0.001943	0.244	0.548145965962
0.001944	0.242	0.550850251883
0.001945	0.242	0.550850251883
0.001946	0.248	0.553620808857
0.001947	0.252	0.55542416224
0.001948	0.258	0.565186694819
0.001949	0.254	0.570512050705
0.00195	0.25	0.561693866799
0.001951	0.25	0.561693866799
0.001952	0.25	0.561693866799
0.001953	0.25	0.561693866799
0.001954	0.25	0.561693866799
0.001955	0.238	0.55259026412
0.001956	0.234	0.539670269702
0.001957	0.236	0.54065145889
0.001958	0.244	0.551782565872
0.001959	0.244	0.551782565872
0.00196	0.242	0.550850251883
0.001961	0.24	0.557135531087
0.001962	0.24	0.557135531087
0.001963	0.24	0.560713830755
0.001964	0.236	0.548
0.001965	0.236	0.55525129446
0.001966	0.238	0.55619780654
0.001967	0.238	0.548959014864
0.001968	0.242	0.550850251883
0.001969	0.242	0.550850251883
0.00197	0.246	0.549075586782
0.001971	0.24	0.54258639865
0.001972	0.232	0.534954203647
0.001973	0.23	0.530188645672
0.001974	0.228	0.5329315153
0.001975	0.23	0.533947562968
0.001976	0.228	0.5329315153
0.001977	0.23	0.533947562968
0.001978	0.236	0.536939475174
0.001979	0.234	0.535951490342
0.00198	0.234	0.535951490342
0.001981	0.23	0.530188645672
0.001982	0.232	0.531202409633
0.001983	0.232	0.531202409633
0.001984	0.234	0.535951490342
0.001985	0.232	0.534954203647
0.001986	0.232	0.534954203647
0.001987	0.228	0.5329315153
0.001988	0.228	0.5329315153
0.001989	0.23	0.537680202351
0.00199	0.226	0.531906006734
0.001991	0.228	0.5329315153
0.001992	0.222	0.529826386659
0.001993	0.222	0.529826386659
0.001994	0.226	0.531906006734
0.001995	0.226	0.53565287267
0.001996	0.222	0.522222174941
0.001997	0.22	0.521152568832
0.001998	0.22	0.521152568832
[truncated: 8,002 more rows]
