# Supplementary material for: The Influence of Synaptic Size on AMPA Receptor Activation: A Monte Carlo Model
Source: PLoS One. 2015 Jun 24;10(6):e0130924. doi: 10.1371/journal.pone.0130924 (PMC4479604; doi:10.1371/journal.pone.0130924)
Supplement: S1 Dataset — This package contains the experimental data used as basis for the analysis presented in the paper. (ZIP) [file pone.0130924.s001.zip › S1 Simulation data/training/1400_9827_214_344.csv]

time	AMPA.O.mean	AMPA.O.stdev
0.0	0.0	0.0
1e-06	0.0	0.0
2e-06	0.054	0.226017698422
3e-06	0.206	0.455591922668
4e-06	0.462	0.675689277701
5e-06	0.768	0.882142845575
6e-06	1.212	1.10772559779
7e-06	1.734	1.33986715759
8e-06	2.334	1.58191150195
9e-06	2.932	1.72840273085
1e-05	3.67	1.97613258664
1.1e-05	4.42	2.14653208688
1.2e-05	5.108	2.2379311875
1.3e-05	5.864	2.4169203545
1.4e-05	6.584	2.6250607612
1.5e-05	7.378	2.80555092629
1.6e-05	8.16	2.95743131788
1.7e-05	8.942	3.02235603462
1.8e-05	9.62	3.1729481559
1.9e-05	10.46	3.31487556328
2e-05	11.284	3.34833451137
2.1e-05	12.014	3.43071479432
2.2e-05	12.698	3.5489147637
2.3e-05	13.4	3.54682957019
2.4e-05	14.01	3.61191085161
2.5e-05	14.57	3.71552149772
2.6e-05	15.176	3.80539406632
2.7e-05	15.776	3.83794528361
2.8e-05	16.434	3.88608337533
2.9e-05	16.934	3.92805855354
3e-05	17.546	4.05559909261
3.1e-05	18.014	4.08531565488
3.2e-05	18.51	4.09510683621
3.3e-05	18.942	4.22500130177
3.4e-05	19.412	4.22211510975
3.5e-05	19.874	4.24948514529
3.6e-05	20.324	4.32608645314
3.7e-05	20.716	4.41036778512
3.8e-05	21.152	4.35257349163
3.9e-05	21.466	4.42592860313
4e-05	21.786	4.36900492103
4.1e-05	22.078	4.48106192771
4.2e-05	22.312	4.508509288
4.3e-05	22.592	4.48525762917
4.4e-05	22.864	4.4368349079
4.5e-05	23.198	4.4693171738
4.6e-05	23.456	4.53211473818
4.7e-05	23.672	4.545373032
4.8e-05	23.892	4.51888658853
4.9e-05	24.142	4.51462467986
5e-05	24.322	4.50758427542
5.1e-05	24.532	4.54235357497
5.2e-05	24.682	4.59443968292
5.3e-05	24.806	4.64460590363
5.4e-05	24.876	4.62564849508
5.5e-05	25.056	4.65455303977
5.6e-05	25.192	4.66166665475
5.7e-05	25.264	4.72507185131
5.8e-05	25.36	4.77602345053
5.9e-05	25.454	4.78580024656
6e-05	25.622	4.74795914052
6.1e-05	25.698	4.720889323
6.2e-05	25.766	4.78489749107
6.3e-05	25.908	4.84598142795
6.4e-05	25.948	4.84492476722
6.5e-05	26.026	4.84203717458
6.6e-05	26.078	4.90101173229
6.7e-05	26.068	4.86778964213
6.8e-05	26.086	4.81233872457
6.9e-05	26.106	4.78986054077
7e-05	26.172	4.80732940415
7.1e-05	26.172	4.84462753986
7.2e-05	26.19	4.81351223121
7.3e-05	26.228	4.85880808429
7.4e-05	26.302	4.8734788396
7.5e-05	26.354	4.88473991119
7.6e-05	26.328	4.84070408102
7.7e-05	26.312	4.80984989371
7.8e-05	26.318	4.79508873745
7.9e-05	26.354	4.8564064904
8e-05	26.314	4.91440779749
8.1e-05	26.348	4.89110376091
8.2e-05	26.242	4.85710160487
8.3e-05	26.268	4.971134277
8.4e-05	26.29	4.94508847241
8.5e-05	26.246	4.9454508389
8.6e-05	26.258	4.93998340078
8.7e-05	26.286	4.90226519071
8.8e-05	26.236	4.84606066821
8.9e-05	26.184	4.83922969077
9e-05	26.23	4.77002096431
9.1e-05	26.204	4.78856805319
9.2e-05	26.23	4.85109266042
9.3e-05	26.2	4.86415460281
9.4e-05	26.136	4.79223371717
9.5e-05	26.146	4.82127410546
9.6e-05	26.164	4.80719294391
9.7e-05	26.114	4.78717077197
9.8e-05	26.036	4.77814859543
9.9e-05	26.036	4.86936381882
0.0001	25.982	4.89220563754
0.000101	26.0	4.84355241532
0.000102	25.892	4.91165308221
0.000103	25.852	4.91142504778
0.000104	25.834	4.93583265519
0.000105	25.816	4.88407043356
0.000106	25.762	4.90523760892
0.000107	25.76	4.86275641997
0.000108	25.792	4.88392628937
0.000109	25.71	4.87789913795
0.00011	25.654	4.83262702885
0.000111	25.548	4.77908945302
0.000112	25.458	4.72823814967
0.000113	25.398	4.71291799207
0.000114	25.31	4.70296714851
0.000115	25.274	4.70860106613
0.000116	25.208	4.64636804397
0.000117	25.16	4.58937904296
0.000118	25.082	4.56106084151
0.000119	25.064	4.55542577593
0.00012	25.012	4.50952946548
0.000121	24.984	4.5245711399
0.000122	24.93	4.61010845859
0.000123	24.878	4.59990391204
0.000124	24.802	4.6310685592
0.000125	24.742	4.63761102293
0.000126	24.688	4.65818161947
0.000127	24.656	4.66665447617
0.000128	24.608	4.67101016912
0.000129	24.466	4.7024295848
0.00013	24.354	4.6575405527
0.000131	24.276	4.68228832944
0.000132	24.266	4.69289292441
0.000133	24.186	4.6766872891
0.000134	24.176	4.7079745114
0.000135	24.12	4.68119642826
0.000136	24.072	4.69540371001
0.000137	23.946	4.67879086944
0.000138	23.842	4.74984589224
0.000139	23.826	4.75938273309
0.00014	23.768	4.79313842905
0.000141	23.696	4.80620265906
0.000142	23.668	4.77218775825
0.000143	23.61	4.74235173727
0.000144	23.578	4.72100794323
0.000145	23.418	4.73869982168
0.000146	23.376	4.75085508093
0.000147	23.284	4.7260283537
0.000148	23.15	4.68054484008
0.000149	23.128	4.70314958299
0.00015	23.102	4.64624536588
0.000151	23.09	4.70934177991
0.000152	23.076	4.71149912448
0.000153	22.994	4.71571458
0.000154	22.948	4.75786674887
0.000155	22.916	4.82171587715
0.000156	22.864	4.79056405865
0.000157	22.782	4.80317353424
0.000158	22.776	4.80310566196
0.000159	22.66	4.72063555043
0.00016	22.548	4.69932931385
0.000161	22.568	4.70461220506
0.000162	22.536	4.65453585226
0.000163	22.462	4.69601490628
0.000164	22.41	4.68933897261
0.000165	22.312	4.70899734551
0.000166	22.306	4.72698254704
0.000167	22.244	4.71131234371
0.000168	22.256	4.7373477812
0.000169	22.26	4.74092817916
0.00017	22.264	4.71362959936
0.000171	22.168	4.63203799639
0.000172	22.092	4.58121555922
0.000173	21.994	4.56792775775
0.000174	21.934	4.6274878714
0.000175	21.832	4.58211479559
0.000176	21.736	4.58239064245
0.000177	21.604	4.55095418566
0.000178	21.572	4.53396250536
0.000179	21.526	4.54327238893
0.00018	21.462	4.54362806576
0.000181	21.384	4.56295342952
0.000182	21.334	4.59156226137
0.000183	21.26	4.63857736812
0.000184	21.184	4.65855599945
0.000185	21.11	4.6279477093
0.000186	21.006	4.60542766744
0.000187	20.988	4.61214223545
0.000188	20.96	4.65084938479
0.000189	20.936	4.6169149873
0.00019	20.898	4.55451380501
0.000191	20.828	4.57934667829
0.000192	20.768	4.6258162523
0.000193	20.728	4.58410471085
0.000194	20.67	4.60359642019
0.000195	20.636	4.58033885209
0.000196	20.546	4.58169008118
0.000197	20.506	4.62881885582
0.000198	20.438	4.5775709716
0.000199	20.356	4.59186933612
0.0002	20.312	4.58548318065
0.000201	20.29	4.53981277147
0.000202	20.292	4.52534374385
0.000203	20.254	4.48257559892
0.000204	20.196	4.46873404892
0.000205	20.122	4.44692208162
0.000206	20.1	4.45039324105
0.000207	20.062	4.43059318828
0.000208	19.96	4.42881473986
0.000209	19.88	4.4291759956
0.00021	19.86	4.44661669137
0.000211	19.768	4.40479011986
0.000212	19.688	4.37111610461
0.000213	19.628	4.36137776396
0.000214	19.598	4.38866676794
0.000215	19.526	4.39651270895
0.000216	19.492	4.36141444946
0.000217	19.438	4.34904081379
0.000218	19.444	4.32329318923
0.000219	19.412	4.32368546497
0.00022	19.352	4.29977859895
0.000221	19.272	4.32781885018
0.000222	19.206	4.30483031024
0.000223	19.184	4.34305698788
0.000224	19.128	4.35747816977
0.000225	19.116	4.3412606464
0.000226	19.088	4.31094606786
0.000227	19.044	4.35132899239
0.000228	19.032	4.33577859213
0.000229	18.972	4.39718273443
0.00023	18.916	4.37320751852
0.000231	18.856	4.33857856907
0.000232	18.77	4.33187026583
0.000233	18.744	4.33202770074
0.000234	18.734	4.27822907288
0.000235	18.7	4.25652440378
0.000236	18.652	4.24628025453
0.000237	18.584	4.27632365473
0.000238	18.5	4.22208479309
0.000239	18.426	4.22096244949
0.00024	18.37	4.25077639967
0.000241	18.318	4.23802737131
0.000242	18.262	4.24704085217
0.000243	18.184	4.22778239743
0.000244	18.118	4.24783191758
0.000245	18.038	4.21005415642
0.000246	17.99	4.19403147342
0.000247	17.912	4.20050663611
0.000248	17.88	4.22156369134
0.000249	17.844	4.22559628928
0.00025	17.788	4.25382839334
0.000251	17.758	4.2217811407
0.000252	17.742	4.2449306237
0.000253	17.706	4.24164637847
0.000254	17.64	4.22402651507
0.000255	17.568	4.20777565942
0.000256	17.512	4.23908669409
0.000257	17.46	4.18573768887
0.000258	17.464	4.19150378743
0.000259	17.416	4.16112292537
0.00026	17.384	4.14349417762
0.000261	17.368	4.12317547529
0.000262	17.316	4.08413320057
0.000263	17.274	4.07319579691
0.000264	17.232	4.07604906742
0.000265	17.18	4.08014705617
0.000266	17.156	4.0486620012
0.000267	17.084	4.04536079973
0.000268	17.01	4.04003712854
0.000269	16.914	4.00132528045
0.00027	16.858	4.01121378139
0.000271	16.818	3.9654603768
0.000272	16.788	3.95513033919
0.000273	16.752	3.94036749555
0.000274	16.722	3.94825480434
0.000275	16.646	3.91160887615
0.000276	16.632	3.91210633802
0.000277	16.532	3.89730368332
0.000278	16.472	3.85554354145
0.000279	16.382	3.84708668995
0.00028	16.334	3.82758984219
0.000281	16.336	3.84175793095
0.000282	16.278	3.846130003
0.000283	16.246	3.88297360279
0.000284	16.218	3.88567574561
0.000285	16.17	3.84721977537
0.000286	16.142	3.90817553342
0.000287	16.062	3.89540190481
0.000288	15.984	3.89355159206
0.000289	15.964	3.86350928561
0.00029	15.924	3.80450049284
0.000291	15.854	3.79376910209
0.000292	15.812	3.79955997452
0.000293	15.746	3.81175602577
0.000294	15.696	3.81150678866
0.000295	15.652	3.84121022596
0.000296	15.582	3.82926572596
0.000297	15.558	3.86298278536
0.000298	15.536	3.87359058239
0.000299	15.514	3.90151303983
0.0003	15.458	3.89464196044
0.000301	15.456	3.90077735842
0.000302	15.394	3.85781855457
0.000303	15.332	3.77753570466
0.000304	15.258	3.78463155406
0.000305	15.214	3.76831580418
0.000306	15.216	3.77271043151
0.000307	15.174	3.78255522101
0.000308	15.14	3.78634388296
0.000309	15.086	3.79244037527
0.00031	15.044	3.82388075128
0.000311	14.994	3.78232256689
0.000312	14.944	3.7390993568
0.000313	14.934	3.72366002745
0.000314	14.868	3.75267584531
0.000315	14.824	3.76842460453
0.000316	14.8	3.73684358784
0.000317	14.796	3.73234296388
0.000318	14.764	3.714876041
0.000319	14.722	3.71008301794
0.00032	14.712	3.75939569612
0.000321	14.7	3.76058506086
0.000322	14.674	3.80469762268
0.000323	14.696	3.78253671496
0.000324	14.63	3.78009259146
0.000325	14.584	3.75059248653
0.000326	14.524	3.74825612785
0.000327	14.486	3.71292391519
0.000328	14.48	3.68097813088
0.000329	14.38	3.69967566146
0.00033	14.32	3.67227449954
0.000331	14.276	3.69483747951
0.000332	14.18	3.67363580122
0.000333	14.13	3.62837429161
0.000334	14.09	3.64608008689
0.000335	14.076	3.6630894065
0.000336	14.026	3.69720489018
0.000337	13.99	3.74831962351
0.000338	13.992	3.72826179338
0.000339	13.944	3.73963420671
0.00034	13.864	3.72364122869
0.000341	13.772	3.65239866389
0.000342	13.708	3.61534728622
0.000343	13.676	3.59486077616
0.000344	13.66	3.60616139406
0.000345	13.614	3.62450051731
0.000346	13.612	3.62952558883
0.000347	13.584	3.65334695861
0.000348	13.57	3.63333180428
0.000349	13.508	3.63509779786
0.00035	13.476	3.64985259976
0.000351	13.436	3.70268875278
0.000352	13.374	3.68267891622
0.000353	13.376	3.69521636714
0.000354	13.258	3.62924730488
0.000355	13.238	3.61128176691
0.000356	13.198	3.60094376518
0.000357	13.226	3.57923511382
0.000358	13.2	3.5899860724
0.000359	13.166	3.58921216982
0.00036	13.134	3.56371210958
0.000361	13.104	3.55037800804
0.000362	13.042	3.54347795252
0.000363	12.992	3.52816326153
0.000364	12.974	3.53741770222
0.000365	12.962	3.53843976916
0.000366	12.948	3.51756961552
0.000367	12.902	3.49176116022
0.000368	12.858	3.50397431497
0.000369	12.812	3.51691000738
0.00037	12.756	3.5248353153
0.000371	12.776	3.54990478746
0.000372	12.718	3.52512070715
0.000373	12.664	3.52009999858
0.000374	12.668	3.54143699647
0.000375	12.656	3.56337817246
0.000376	12.624	3.5483269297
0.000377	12.622	3.55908920933
0.000378	12.588	3.52565681824
0.000379	12.552	3.5354343439
0.00038	12.488	3.49769295393
0.000381	12.448	3.45532863849
0.000382	12.428	3.47056421926
0.000383	12.414	3.44943531611
0.000384	12.382	3.50315229472
0.000385	12.33	3.53116128207
0.000386	12.308	3.5300334276
0.000387	12.29	3.45686273954
0.000388	12.248	3.38681207037
0.000389	12.256	3.33743374466
0.00039	12.248	3.34342578802
0.000391	12.214	3.35741031153
0.000392	12.202	3.37775013878
0.000393	12.204	3.38206800641
0.000394	12.17	3.35098492984
0.000395	12.088	3.34069693328
0.000396	12.032	3.33331306661
0.000397	12.022	3.33429392826
0.000398	12.036	3.3428586569
0.000399	11.99	3.33255157499
0.0004	11.994	3.31390464558
0.000401	11.996	3.33586330655
0.000402	11.94	3.36220165963
0.000403	11.926	3.36756944991
0.000404	11.886	3.38245532121
0.000405	11.824	3.40778872585
0.000406	11.842	3.38482436767
0.000407	11.784	3.34863315399
0.000408	11.746	3.33608812833
0.000409	11.704	3.33532367245
0.00041	11.69	3.34154156042
0.000411	11.68	3.33550595862
0.000412	11.644	3.29260747737
0.000413	11.632	3.28763988296
0.000414	11.626	3.22833145758
0.000415	11.624	3.20790024783
0.000416	11.594	3.22756316747
0.000417	11.57	3.20953267626
0.000418	11.55	3.22234386744
0.000419	11.506	3.2276870976
0.00042	11.456	3.23667483693
0.000421	11.46	3.23487248589
0.000422	11.408	3.23875531648
0.000423	11.374	3.2622268468
0.000424	11.36	3.27878026101
0.000425	11.336	3.27644685597
0.000426	11.31	3.25482718435
0.000427	11.288	3.26573973243
0.000428	11.264	3.27327114673
0.000429	11.23	3.26574646903
0.00043	11.22	3.27713289325
0.000431	11.152	3.27794081704
0.000432	11.11	3.2896656365
0.000433	11.028	3.27768454858
0.000434	11.01	3.2578980954
0.000435	10.982	3.23321449953
0.000436	10.982	3.23877692964
0.000437	10.976	3.26732673603
0.000438	10.964	3.25556508152
0.000439	10.934	3.26644210112
0.00044	10.934	3.21273154808
0.000441	10.952	3.21024858851
0.000442	10.908	3.19930242397
0.000443	10.908	3.20866576633
0.000444	10.882	3.20375966639
0.000445	10.836	3.19767165294
0.000446	10.786	3.20876985775
0.000447	10.736	3.22773976646
0.000448	10.702	3.25287503603
0.000449	10.69	3.21899052499
0.00045	10.642	3.19966185713
0.000451	10.574	3.19445206569
0.000452	10.534	3.20075678551
0.000453	10.53	3.19704551109
0.000454	10.516	3.20526816351
0.000455	10.488	3.19152878727
0.000456	10.476	3.20397003731
0.000457	10.456	3.20625388889
0.000458	10.41	3.23448604882
0.000459	10.396	3.25256575645
0.00046	10.336	3.22972196946
0.000461	10.296	3.24351414364
0.000462	10.25	3.22792503011
0.000463	10.228	3.21745489479
0.000464	10.174	3.23538622115
0.000465	10.206	3.23474326647
0.000466	10.186	3.20115666596
0.000467	10.154	3.20098172441
0.000468	10.154	3.16516729416
0.000469	10.12	3.18584368731
0.00047	10.074	3.18064836158
0.000471	10.07	3.18388127919
0.000472	10.032	3.18982381959
0.000473	10.016	3.19119789421
0.000474	9.972	3.18797992465
0.000475	9.97	3.21140156318
0.000476	9.932	3.21921978125
0.000477	9.93	3.22817285783
0.000478	9.884	3.23396722309
0.000479	9.874	3.24932669949
0.00048	9.854	3.25771146666
0.000481	9.822	3.26960486909
0.000482	9.842	3.28040180466
0.000483	9.816	3.2665186361
0.000484	9.812	3.27424128616
0.000485	9.798	3.23623175932
0.000486	9.752	3.21224158494
0.000487	9.738	3.19771105637
0.000488	9.718	3.16961764256
0.000489	9.684	3.13371089924
0.00049	9.66	3.08032465821
0.000491	9.6	3.08415304419
0.000492	9.584	3.09046015991
0.000493	9.56	3.08778237575
0.000494	9.53	3.06024508822
0.000495	9.5	3.07798635475
0.000496	9.478	3.08050580262
0.000497	9.448	3.05471700817
0.000498	9.39	3.05055732613
0.000499	9.378	3.03168533987
0.0005	9.352	3.02259755839
0.000501	9.31	3.011627467
0.000502	9.254	2.97077161694
0.000503	9.234	2.96162860602
0.000504	9.224	2.97419299979
0.000505	9.248	2.99974932286
0.000506	9.218	2.98972841576
0.000507	9.124	2.99610146691
0.000508	9.1	2.98630206108
0.000509	9.056	3.01278343065
0.00051	9.01	3.03346336718
0.000511	9.004	3.02654654681
0.000512	8.952	3.02881098783
0.000513	8.946	3.01978211135
0.000514	8.928	3.04217290764
0.000515	8.898	3.02383795862
0.000516	8.882	3.00201199198
0.000517	8.874	2.97760373455
0.000518	8.866	2.99733948695
0.000519	8.826	2.97854393958
0.00052	8.83	2.9551818895
0.000521	8.782	2.98034830179
0.000522	8.8	2.98328677804
0.000523	8.79	2.97286057527
0.000524	8.746	2.98353548663
0.000525	8.712	3.00550428381
0.000526	8.706	3.0052560623
0.000527	8.65	3.05081956202
0.000528	8.622	3.07491723466
0.000529	8.608	3.05848589992
0.00053	8.568	3.02479354667
0.000531	8.54	3.03782817157
0.000532	8.512	3.06428719281
0.000533	8.498	3.04466681264
0.000534	8.498	3.06431003653
0.000535	8.454	3.05022687681
0.000536	8.452	3.05281771483
0.000537	8.406	3.03004356404
0.000538	8.362	3.03890704037
0.000539	8.358	3.04464053707
0.00054	8.354	3.01739689136
0.000541	8.314	2.98452743328
0.000542	8.31	2.95869903843
0.000543	8.272	2.95398307375
0.000544	8.272	2.97220726061
0.000545	8.226	2.93648156814
0.000546	8.216	2.93553129774
0.000547	8.186	2.92837907382
0.000548	8.162	2.91200206044
0.000549	8.17	2.92251603931
0.00055	8.172	2.92616062444
0.000551	8.13	2.93957479918
0.000552	8.118	2.92644425882
0.000553	8.096	2.92622350479
0.000554	8.058	2.90148858347
0.000555	8.046	2.90583619635
0.000556	8.018	2.90407920002
0.000557	7.93	2.90948449042
0.000558	7.902	2.89834366492
0.000559	7.824	2.84201055593
0.00056	7.814	2.80987615385
0.000561	7.774	2.78117313377
0.000562	7.78	2.75963765737
0.000563	7.764	2.79361844209
0.000564	7.75	2.76613448697
0.000565	7.72	2.79170198983
0.000566	7.67	2.7923287772
0.000567	7.632	2.79581401384
0.000568	7.594	2.7894737855
0.000569	7.592	2.76577945614
0.00057	7.566	2.76652200425
0.000571	7.572	2.7699848375
0.000572	7.562	2.7788767515
0.000573	7.556	2.77035448995
0.000574	7.518	2.76869572182
0.000575	7.48	2.77301280199
0.000576	7.444	2.74205470405
0.000577	7.42	2.68395230956
0.000578	7.404	2.66997827707
0.000579	7.382	2.66984568842
0.00058	7.38	2.66225468353
0.000581	7.372	2.66413513171
0.000582	7.332	2.69328349789
0.000583	7.316	2.67883258155
0.000584	7.284	2.69802594502
0.000585	7.26	2.68037310836
0.000586	7.236	2.64051207155
0.000587	7.228	2.66308392658
0.000588	7.2	2.6780589986
0.000589	7.17	2.69761005336
0.00059	7.146	2.690108548
0.000591	7.148	2.72214915095
0.000592	7.148	2.7265538689
0.000593	7.136	2.70878275246
0.000594	7.114	2.69907465625
0.000595	7.11	2.68438074796
0.000596	7.114	2.63609635636
0.000597	7.106	2.63946282414
0.000598	7.084	2.65046109196
0.000599	7.044	2.64008787733
0.0006	7.012	2.59381109567
0.000601	7.03	2.57159483589
0.000602	7.0	2.57138095194
0.000603	6.966	2.57154506085
0.000604	6.956	2.57489106566
0.000605	6.944	2.57077109055
0.000606	6.942	2.56410530205
0.000607	6.932	2.55173979865
0.000608	6.904	2.54141377977
0.000609	6.88	2.57091423428
0.00061	6.892	2.56989027003
0.000611	6.866	2.58535181358
0.000612	6.84	2.56795638592
0.000613	6.838	2.58684286341
0.000614	6.812	2.59550688691
0.000615	6.802	2.58356265649
0.000616	6.79	2.57097257862
0.000617	6.768	2.58189387853
0.000618	6.734	2.57822497079
0.000619	6.712	2.56379718387
0.00062	6.698	2.54220298167
0.000621	6.694	2.53068449239
0.000622	6.668	2.51510954036
0.000623	6.654	2.50245559401
0.000624	6.664	2.48255996906
0.000625	6.628	2.44491635849
0.000626	6.626	2.45563107978
0.000627	6.616	2.47558962674
0.000628	6.606	2.49614983525
0.000629	6.592	2.48707378258
0.00063	6.586	2.46304770559
0.000631	6.558	2.43939254734
0.000632	6.53	2.47893122131
0.000633	6.518	2.47258488226
0.000634	6.51	2.4417002273
0.000635	6.492	2.44498179952
0.000636	6.472	2.44156015695
0.000637	6.446	2.43209457053
0.000638	6.426	2.4282759316
0.000639	6.416	2.46879403758
0.00064	6.368	2.45694444382
0.000641	6.36	2.45894286229
0.000642	6.346	2.45647796652
0.000643	6.288	2.46516855407
0.000644	6.288	2.45215333941
0.000645	6.27	2.46761017991
0.000646	6.29	2.4831230336
0.000647	6.264	2.47594507209
0.000648	6.252	2.48525572125
0.000649	6.248	2.49529477217
0.00065	6.222	2.4828846127
0.000651	6.216	2.4870351827
0.000652	6.23	2.48779018408
0.000653	6.206	2.48908898997
0.000654	6.18	2.49951995391
0.000655	6.154	2.47189886525
0.000656	6.158	2.48455951831
0.000657	6.154	2.46947038857
0.000658	6.12	2.46365582012
0.000659	6.122	2.49060554886
0.00066	6.128	2.48990280935
0.000661	6.126	2.50322272281
0.000662	6.088	2.47795399473
0.000663	6.046	2.47626412162
0.000664	6.032	2.46555794902
0.000665	6.018	2.46610543165
0.000666	5.992	2.48514305423
0.000667	5.972	2.47046878143
0.000668	5.964	2.47198381872
0.000669	5.976	2.48423509354
0.00067	5.966	2.47484221719
0.000671	5.936	2.47384397244
0.000672	5.922	2.46168966363
0.000673	5.932	2.45588599084
0.000674	5.92	2.44491308639
0.000675	5.9	2.42445870247
0.000676	5.878	2.41725381373
0.000677	5.884	2.41465194179
0.000678	5.886	2.42095105279
0.000679	5.858	2.41201907123
0.00068	5.838	2.40826825748
0.000681	5.848	2.39935324619
0.000682	5.824	2.37760888289
0.000683	5.802	2.36448641358
0.000684	5.778	2.33852859722
0.000685	5.772	2.30998181811
0.000686	5.74	2.29965214761
0.000687	5.726	2.29584929819
0.000688	5.68	2.29207329726
0.000689	5.67	2.30154296071
0.00069	5.622	2.32101615677
0.000691	5.614	2.29978346807
0.000692	5.58	2.29512526891
0.000693	5.588	2.29221639467
0.000694	5.556	2.29496492348
0.000695	5.554	2.28977815519
0.000696	5.522	2.28243641752
0.000697	5.508	2.28690533254
0.000698	5.502	2.29041393639
0.000699	5.494	2.31904376845
0.0007	5.49	2.29475488887
0.000701	5.484	2.28511356392
0.000702	5.484	2.30081376908
0.000703	5.454	2.28733119596
0.000704	5.444	2.28623358387
0.000705	5.428	2.27262315398
0.000706	5.43	2.27444498724
0.000707	5.42	2.28814335215
0.000708	5.41	2.27022025363
0.000709	5.396	2.26697684152
0.00071	5.372	2.25779006996
0.000711	5.36	2.25619148124
0.000712	5.348	2.2923559933
0.000713	5.318	2.29365995736
0.000714	5.32	2.28157840102
0.000715	5.27	2.25501662965
0.000716	5.242	2.25730724537
0.000717	5.234	2.23052549862
0.000718	5.234	2.22783392559
0.000719	5.238	2.24707721274
0.00072	5.244	2.24954751006
0.000721	5.244	2.26284422796
0.000722	5.22	2.23776674388
0.000723	5.196	2.2211672607
0.000724	5.17	2.22914781923
0.000725	5.174	2.24582367963
0.000726	5.162	2.25560546195
0.000727	5.172	2.24642293436
0.000728	5.134	2.23518321397
0.000729	5.13	2.25767579603
0.00073	5.078	2.22888223107
0.000731	5.056	2.20292169629
0.000732	5.06	2.22
0.000733	5.05	2.23237541646
0.000734	5.024	2.21617327842
0.000735	4.99	2.18584079933
0.000736	4.944	2.16722495371
0.000737	4.942	2.16671087134
0.000738	4.94	2.15694228017
0.000739	4.95	2.17703927388
0.00074	4.902	2.19554002469
0.000741	4.888	2.19167880858
0.000742	4.878	2.16958890115
0.000743	4.856	2.1408559036
0.000744	4.842	2.14220353842
0.000745	4.818	2.10638932774
0.000746	4.816	2.10384029812
0.000747	4.792	2.10920269296
0.000748	4.77	2.12346415086
0.000749	4.772	2.12791353208
0.00075	4.75	2.10606267713
0.000751	4.734	2.07539008382
0.000752	4.756	2.08433778453
0.000753	4.77	2.10073796557
0.000754	4.766	2.11358557906
0.000755	4.774	2.09163189878
0.000756	4.75	2.11080553344
0.000757	4.742	2.08984114229
0.000758	4.698	2.06852507841
0.000759	4.692	2.08065758836
0.00076	4.678	2.06259933094
0.000761	4.674	2.07743206868
0.000762	4.682	2.04960386416
0.000763	4.686	2.0463147363
0.000764	4.642	2.05081349713
0.000765	4.61	2.05082910063
0.000766	4.584	2.0520584787
0.000767	4.568	2.05751695011
0.000768	4.556	2.04618278753
0.000769	4.544	2.04158369899
0.00077	4.53	2.04477382612
0.000771	4.502	2.05085250567
0.000772	4.464	2.02106506575
0.000773	4.434	1.99841036827
0.000774	4.436	1.99246179386
0.000775	4.422	2.00796314707
0.000776	4.394	2.0046855115
0.000777	4.412	2.03328699401
0.000778	4.394	2.02157463379
0.000779	4.366	2.01495508635
0.00078	4.358	2.009436737
0.000781	4.334	1.98253474118
0.000782	4.322	1.98754018827
0.000783	4.304	1.97372338487
0.000784	4.288	1.97105454009
0.000785	4.258	1.94613360281
0.000786	4.228	1.92562093881
0.000787	4.244	1.92885043484
0.000788	4.234	1.93577994617
0.000789	4.234	1.93681284589
0.00079	4.226	1.95625253993
0.000791	4.236	1.98199495458
0.000792	4.21	1.94676654995
0.000793	4.222	1.95875368538
0.000794	4.22	1.94309032214
0.000795	4.22	1.93380454028
0.000796	4.202	1.94863952541
0.000797	4.162	1.92866689711
0.000798	4.15	1.91402716804
0.000799	4.152	1.89865636701
0.0008	4.166	1.89801053738
0.000801	4.15	1.91611586289
0.000802	4.144	1.92438665553
0.000803	4.138	1.89392608092
0.000804	4.134	1.89948519341
0.000805	4.124	1.89436638484
0.000806	4.118	1.88575608179
0.000807	4.098	1.88796080468
0.000808	4.084	1.89339483468
0.000809	4.086	1.89488891495
0.00081	4.072	1.89071838199
0.000811	4.036	1.87475438391
0.000812	4.032	1.90551200469
0.000813	4.028	1.89188160306
0.000814	4.03	1.90501968494
0.000815	3.994	1.90104287169
0.000816	3.982	1.90201892735
0.000817	3.984	1.91095368861
0.000818	3.96	1.90326036054
0.000819	3.964	1.88963065174
0.00082	3.984	1.88672838533
0.000821	3.958	1.88473764753
0.000822	3.962	1.87950951048
0.000823	3.936	1.86866369366
0.000824	3.948	1.86045585812
0.000825	3.948	1.84751075775
0.000826	3.93	1.82896145394
0.000827	3.926	1.8320818759
0.000828	3.886	1.84851399778
0.000829	3.872	1.84488915656
0.00083	3.858	1.85952574599
0.000831	3.824	1.85715481315
0.000832	3.798	1.83444705565
0.000833	3.79	1.85199892009
0.000834	3.8	1.8341210429
0.000835	3.814	1.85994731108
0.000836	3.808	1.85772333785
0.000837	3.802	1.86729644138
0.000838	3.77	1.84203691603
0.000839	3.768	1.8358039111
0.00084	3.756	1.81891835991
0.000841	3.756	1.81451481118
0.000842	3.734	1.79645317223
0.000843	3.702	1.80366183083
0.000844	3.692	1.83115701129
0.000845	3.656	1.81814850879
0.000846	3.65	1.83289388673
0.000847	3.66	1.82658150653
0.000848	3.65	1.85351018341
0.000849	3.638	1.84145485962
0.00085	3.63	1.83114718141
0.000851	3.614	1.82126439596
0.000852	3.612	1.82358328573
0.000853	3.582	1.82298546346
0.000854	3.58	1.83292116579
0.000855	3.548	1.83076377504
0.000856	3.548	1.83512833339
0.000857	3.538	1.82662420875
0.000858	3.538	1.81674323998
0.000859	3.528	1.8036673751
0.00086	3.48	1.79376698598
0.000861	3.476	1.81036570891
0.000862	3.494	1.79498300828
0.000863	3.474	1.7959187064
0.000864	3.464	1.7957460845
0.000865	3.45	1.80540854102
0.000866	3.444	1.80744681803
0.000867	3.426	1.8012562283
0.000868	3.426	1.80901188498
0.000869	3.438	1.81828380623
0.00087	3.436	1.82480245506
0.000871	3.422	1.81876771469
0.000872	3.414	1.84569878366
0.000873	3.416	1.86947693219
0.000874	3.412	1.85101485677
0.000875	3.404	1.84737218773
0.000876	3.396	1.86954112017
0.000877	3.38	1.86
0.000878	3.39	1.86276675942
0.000879	3.368	1.84623292138
0.00088	3.386	1.82674683522
0.000881	3.376	1.81951202249
0.000882	3.36	1.80842472887
0.000883	3.368	1.81894914717
0.000884	3.358	1.82149279439
0.000885	3.334	1.81175163861
0.000886	3.308	1.82130063416
0.000887	3.3	1.80277563773
0.000888	3.298	1.79030611908
0.000889	3.288	1.7575710512
0.00089	3.278	1.74605727283
0.000891	3.276	1.76630235237
0.000892	3.274	1.76151185066
0.000893	3.278	1.74605727283
0.000894	3.26	1.73677862723
0.000895	3.25	1.71682847134
0.000896	3.244	1.7089365114
0.000897	3.226	1.66701049787
0.000898	3.202	1.66769181805
0.000899	3.196	1.68569985466
0.0009	3.192	1.69208037634
0.000901	3.174	1.68396080714
0.000902	3.174	1.68870482915
0.000903	3.15	1.67555960801
0.000904	3.17	1.69855821213
0.000905	3.16	1.69304459481
0.000906	3.146	1.68424582529
0.000907	3.13	1.68436931817
0.000908	3.138	1.68373275789
0.000909	3.124	1.67231097587
0.00091	3.11	1.68934898704
0.000911	3.098	1.68534744192
0.000912	3.078	1.68520503204
0.000913	3.072	1.66337488258
0.000914	3.072	1.65855841019
0.000915	3.062	1.67396415732
0.000916	3.066	1.68453079521
0.000917	3.064	1.67925697855
0.000918	3.066	1.67261591527
0.000919	3.06	1.65299727767
0.00092	3.058	1.66091420609
0.000921	3.06	1.66264848961
0.000922	3.044	1.6547096422
0.000923	3.032	1.63797924285
0.000924	3.026	1.61410160771
0.000925	3.024	1.61475199334
0.000926	3.024	1.61846346885
0.000927	3.0	1.61864140562
0.000928	2.976	1.62831937899
0.000929	2.966	1.62137102478
0.00093	2.958	1.60506573074
0.000931	2.96	1.6007498243
0.000932	2.946	1.60719756097
0.000933	2.952	1.6104955759
0.000934	2.926	1.59264685351
0.000935	2.912	1.6162475058
0.000936	2.912	1.61253092994
0.000937	2.908	1.60858198423
0.000938	2.906	1.60535478945
0.000939	2.894	1.60460711702
0.00094	2.872	1.60487258061
0.000941	2.868	1.61943693919
0.000942	2.856	1.61470244937
0.000943	2.844	1.62716440472
0.000944	2.816	1.57928591458
0.000945	2.798	1.57391105212
0.000946	2.808	1.58086558568
0.000947	2.79	1.56649289816
0.000948	2.79	1.56265799201
0.000949	2.786	1.55441435917
0.00095	2.788	1.53201044383
0.000951	2.774	1.54237608903
0.000952	2.768	1.53563537339
0.000953	2.762	1.52491180073
0.000954	2.752	1.51871524652
0.000955	2.752	1.5173977725
0.000956	2.75	1.51509075636
0.000957	2.75	1.52692501453
0.000958	2.74	1.52197240448
0.000959	2.734	1.52027760623
0.00096	2.714	1.53499315959
0.000961	2.704	1.557043352
0.000962	2.702	1.55987050745
0.000963	2.7	1.57416644609
0.000964	2.702	1.56626817627
0.000965	2.67	1.56368155326
0.000966	2.634	1.55950120231
0.000967	2.612	1.55995384547
0.000968	2.604	1.56690267726
0.000969	2.614	1.55724243456
0.00097	2.61	1.55109638643
0.000971	2.628	1.54065440641
0.000972	2.622	1.54502944956
0.000973	2.6	1.54272486205
0.000974	2.58	1.53218797802
0.000975	2.574	1.51410831845
0.000976	2.572	1.51816204669
0.000977	2.564	1.52771201475
0.000978	2.568	1.51042245746
0.000979	2.564	1.49729890136
0.00098	2.544	1.48730091105
0.000981	2.546	1.47779700906
0.000982	2.534	1.48082544549
0.000983	2.552	1.50043193781
0.000984	2.556	1.48689744098
0.000985	2.546	1.50062786859
0.000986	2.544	1.51527687239
0.000987	2.54	1.52328592195
0.000988	2.548	1.52436740978
0.000989	2.538	1.5377112863
0.00099	2.552	1.533393622
0.000991	2.532	1.50763921414
0.000992	2.55	1.51244834623
0.000993	2.52	1.49719738178
0.000994	2.49	1.4919450392
0.000995	2.482	1.48918635503
0.000996	2.46	1.47797158295
0.000997	2.474	1.46332634774
0.000998	2.458	1.46568618742
0.000999	2.462	1.47260177917
0.001	2.456	1.46835418071
0.001001	2.434	1.45932998325
0.001002	2.424	1.43674075602
0.001003	2.42	1.44208182847
0.001004	2.418	1.44750682209
0.001005	2.42	1.46136922097
0.001006	2.432	1.46607503219
0.001007	2.438	1.45950539567
0.001008	2.414	1.45279179513
0.001009	2.412	1.43744773818
0.00101	2.408	1.42882329208
0.001011	2.426	1.43962634041
0.001012	2.426	1.42846911062
0.001013	2.424	1.42976361683
0.001014	2.43	1.4131878856
0.001015	2.436	1.41063957126
0.001016	2.414	1.39807152893
0.001017	2.394	1.4024136337
0.001018	2.38	1.39556440195
0.001019	2.37	1.41460241764
0.00102	2.348	1.40673238393
0.001021	2.346	1.42207032175
0.001022	2.334	1.4122478536
0.001023	2.336	1.41813398521
0.001024	2.316	1.40433044544
0.001025	2.298	1.40896983644
0.001026	2.302	1.4095375128
0.001027	2.312	1.39809012585
0.001028	2.312	1.40806818017
0.001029	2.31	1.41629799124
0.00103	2.316	1.4297356399
0.001031	2.314	1.43506236798
0.001032	2.296	1.42140212466
0.001033	2.29	1.44426451871
0.001034	2.302	1.44734101027
0.001035	2.294	1.43790263926
0.001036	2.294	1.43511811361
0.001037	2.284	1.43504146282
0.001038	2.266	1.45163494033
0.001039	2.25	1.44620192228
0.00104	2.246	1.43717918159
0.001041	2.232	1.42904723505
0.001042	2.222	1.44108153829
0.001043	2.226	1.44600276625
0.001044	2.224	1.44285272984
0.001045	2.208	1.43413249039
0.001046	2.21	1.43453825324
0.001047	2.206	1.42953279081
0.001048	2.206	1.39984427705
0.001049	2.204	1.38794236192
0.00105	2.194	1.37998695646
0.001051	2.186	1.37818866633
0.001052	2.19	1.38343774706
0.001053	2.184	1.37336957881
0.001054	2.172	1.38506895135
0.001055	2.162	1.37686455398
0.001056	2.154	1.36904492256
0.001057	2.144	1.37232066224
0.001058	2.124	1.35522101519
0.001059	2.124	1.35374443674
0.00106	2.12	1.34223693885
0.001061	2.116	1.35592920169
0.001062	2.114	1.3479629075
0.001063	2.118	1.35058357757
0.001064	2.11	1.36011028965
0.001065	2.094	1.33759635167
0.001066	2.082	1.35324646683
0.001067	2.078	1.33712976184
0.001068	2.064	1.35347848154
0.001069	2.058	1.33365512783
0.00107	2.054	1.33532168409
0.001071	2.032	1.36490878816
0.001072	2.038	1.36841368014
0.001073	2.04	1.37637204273
0.001074	2.024	1.39119516963
0.001075	2.028	1.41393634935
0.001076	2.04	1.4065560778
0.001077	2.034	1.41026380511
0.001078	2.026	1.4019001391
0.001079	2.03	1.41035456535
0.00108	2.022	1.39050925923
0.001081	2.006	1.39067034196
0.001082	2.0	1.37985506485
0.001083	2.0	1.38996402831
0.001084	2.002	1.40071267575
0.001085	1.994	1.42757276522
0.001086	1.996	1.42407303184
0.001087	1.986	1.42330741585
0.001088	1.964	1.43202793269
0.001089	1.966	1.42156392751
0.00109	1.952	1.41904756791
0.001091	1.954	1.39709842173
0.001092	1.938	1.3993412736
0.001093	1.924	1.39650420694
0.001094	1.91	1.39638819817
0.001095	1.892	1.38431788257
0.001096	1.894	1.37505054453
0.001097	1.892	1.37852674983
0.001098	1.892	1.3712534412
0.001099	1.884	1.35887600612
0.0011	1.856	1.35619467629
0.001101	1.846	1.33651936013
0.001102	1.84	1.32302683268
0.001103	1.826	1.31898597415
0.001104	1.822	1.30012153278
0.001105	1.826	1.28985425533
0.001106	1.836	1.30732704401
0.001107	1.832	1.30375457813
0.001108	1.828	1.30629858761
0.001109	1.836	1.31647407874
0.00111	1.82	1.31133519742
0.001111	1.826	1.31898597415
0.001112	1.822	1.33353515139
0.001113	1.808	1.33084033603
0.001114	1.788	1.30040609042
0.001115	1.806	1.31315041027
0.001116	1.8	1.31301180497
0.001117	1.794	1.30213824151
0.001118	1.78	1.29599382715
0.001119	1.774	1.28954410549
0.00112	1.78	1.29907659512
0.001121	1.788	1.29578393261
0.001122	1.786	1.29004030945
0.001123	1.776	1.29530845747
0.001124	1.77	1.29193653095
0.001125	1.766	1.29431217255
0.001126	1.76	1.29398608957
0.001127	1.752	1.28782607521
0.001128	1.748	1.27612538569
0.001129	1.744	1.27532897717
0.00113	1.746	1.26549753062
0.001131	1.752	1.24839737263
0.001132	1.75	1.24398553046
0.001133	1.736	1.25311771195
0.001134	1.734	1.26144520293
0.001135	1.724	1.24411575024
0.001136	1.718	1.23712408432
0.001137	1.72	1.24161185561
0.001138	1.718	1.23712408432
0.001139	1.726	1.23730513617
0.00114	1.722	1.23479390993
0.001141	1.712	1.23331099079
0.001142	1.71	1.23203084377
0.001143	1.708	1.22912001041
0.001144	1.714	1.22645994635
0.001145	1.718	1.2387396821
0.001146	1.726	1.24856878064
0.001147	1.726	1.24856878064
0.001148	1.726	1.24536099184
0.001149	1.72	1.25283678107
0.00115	1.714	1.26182566149
0.001151	1.708	1.27543561186
0.001152	1.696	1.27419935646
0.001153	1.674	1.27738952556
0.001154	1.678	1.27213049645
0.001155	1.682	1.28408566692
0.001156	1.674	1.28207800075
0.001157	1.678	1.29085862898
0.001158	1.68	1.27812362469
0.001159	1.664	1.27086742031
0.00116	1.668	1.25927598246
0.001161	1.668	1.26244841479
0.001162	1.65	1.26154666977
0.001163	1.636	1.252
0.001164	1.628	1.24964634997
0.001165	1.634	1.26492845647
0.001166	1.614	1.26372623618
0.001167	1.594	1.24465416884
0.001168	1.58	1.23434192994
0.001169	1.59	1.23040643691
0.00117	1.588	1.22729621526
0.001171	1.594	1.2349753034
0.001172	1.584	1.23569575543
0.001173	1.568	1.22203764263
0.001174	1.56	1.22735487941
0.001175	1.566	1.23192694589
0.001176	1.56	1.21589473229
0.001177	1.546	1.20991074051
0.001178	1.53	1.19712154771
0.001179	1.542	1.2000983293
0.00118	1.538	1.2085346499
0.001181	1.546	1.20825659526
0.001182	1.56	1.2126005113
0.001183	1.558	1.19776291477
0.001184	1.542	1.19676062769
0.001185	1.54	1.19012604374
0.001186	1.54	1.18507383736
0.001187	1.536	1.17673446452
0.001188	1.542	1.17993050643
0.001189	1.536	1.1868883688
0.00119	1.528	1.20217136882
0.001191	1.544	1.20335530913
0.001192	1.542	1.2017637039
0.001193	1.554	1.20792549439
0.001194	1.554	1.21288251698
0.001195	1.556	1.20617743305
0.001196	1.56	1.20929731663
0.001197	1.546	1.21814777429
0.001198	1.538	1.21842357167
0.001199	1.532	1.22840384239
0.0012	1.522	1.22045729135
0.001201	1.514	1.2205752742
0.001202	1.498	1.22392646838
0.001203	1.484	1.21562494216
0.001204	1.48	1.20731106182
0.001205	1.476	1.21384677781
0.001206	1.484	1.20405315497
0.001207	1.466	1.2036793593
0.001208	1.454	1.20660018233
0.001209	1.456	1.18661872562
0.00121	1.44	1.18591736643
0.001211	1.438	1.18074383335
0.001212	1.446	1.17434407224
0.001213	1.446	1.18451846756
0.001214	1.444	1.19952657328
0.001215	1.44	1.19096599448
0.001216	1.448	1.19301969808
0.001217	1.456	1.20002666637
0.001218	1.462	1.19522215508
0.001219	1.448	1.20801324496
0.00122	1.46	1.21507201433
0.001221	1.448	1.19636783641
0.001222	1.446	1.19961827262
0.001223	1.448	1.19134210032
0.001224	1.436	1.18739378472
0.001225	1.43	1.17520211028
0.001226	1.438	1.18412668241
0.001227	1.442	1.19441868706
0.001228	1.436	1.18739378472
0.001229	1.444	1.17595237999
0.00123	1.438	1.17394889156
0.001231	1.436	1.18063711614
0.001232	1.412	1.1620051635
0.001233	1.414	1.16043267793
0.001234	1.418	1.15727092766
0.001235	1.42	1.16601886777
0.001236	1.418	1.15899784297
0.001237	1.416	1.18107747417
0.001238	1.418	1.18290997122
0.001239	1.416	1.19119435862
0.00124	1.41	1.18907527096
0.001241	1.396	1.17608843205
0.001242	1.392	1.17402555338
0.001243	1.39	1.17724254086
0.001244	1.378	1.17945580672
0.001245	1.378	1.1709466256
0.001246	1.376	1.16388315565
0.001247	1.362	1.1519357621
0.001248	1.346	1.14292781924
0.001249	1.356	1.14946248308
0.00125	1.35	1.15390640868
0.001251	1.35	1.15217186218
0.001252	1.35	1.15909447415
0.001253	1.342	1.16663447575
0.001254	1.338	1.15747829353
0.001255	1.344	1.16002758588
0.001256	1.336	1.16236999273
0.001257	1.32	1.17200682592
0.001258	1.324	1.17431852578
0.001259	1.316	1.17649649383
0.00126	1.316	1.18665243437
0.001261	1.304	1.16943747161
0.001262	1.302	1.1759234669
0.001263	1.294	1.16942892046
0.001264	1.282	1.15692523527
0.001265	1.282	1.15346261318
0.001266	1.282	1.17238048431
0.001267	1.28	1.16858889264
0.001268	1.266	1.15379547581
0.001269	1.268	1.15072846493
0.00127	1.264	1.13943143717
0.001271	1.26	1.13683771929
0.001272	1.256	1.12537282711
0.001273	1.244	1.10836095204
0.001274	1.242	1.09701230622
0.001275	1.234	1.10056530928
0.001276	1.226	1.10947014381
0.001277	1.224	1.09810017758
0.001278	1.234	1.09874655858
0.001279	1.232	1.0982604427
0.00128	1.222	1.09211537852
0.001281	1.224	1.08527600176
0.001282	1.21	1.09631199939
0.001283	1.21	1.09995454452
0.001284	1.206	1.10071067952
0.001285	1.198	1.08940167064
0.001286	1.194	1.08644558078
0.001287	1.198	1.1003617587
0.001288	1.2	1.10634533488
0.001289	1.21	1.1144056712
0.00129	1.188	1.10844756304
0.001291	1.18	1.10616454472
0.001292	1.188	1.10302130532
0.001293	1.184	1.11271919189
0.001294	1.172	1.10381882571
0.001295	1.174	1.09896496759
0.001296	1.168	1.09534286869
0.001297	1.16	1.09471457467
0.001298	1.162	1.10079789244
0.001299	1.16	1.09105453576
0.0013	1.146	1.08659284003
0.001301	1.15	1.07680081724
0.001302	1.15	1.07307968017
0.001303	1.136	1.07214924334
0.001304	1.13	1.05313816757
0.001305	1.134	1.0545349686
0.001306	1.128	1.05053129416
0.001307	1.112	1.04281158413
0.001308	1.11	1.04398275848
0.001309	1.1	1.04785495179
0.00131	1.096	1.0444060513
0.001311	1.092	1.04476600251
0.001312	1.09	1.05541461047
0.001313	1.086	1.04814312
0.001314	1.094	1.05126780603
0.001315	1.082	1.06173254636
0.001316	1.078	1.05447427659
0.001317	1.078	1.05447427659
0.001318	1.068	1.03507294429
0.001319	1.07	1.02620660688
0.00132	1.068	1.0214577818
0.001321	1.066	1.0264716265
0.001322	1.054	1.02131483882
0.001323	1.044	1.01688937451
0.001324	1.046	1.02170641576
0.001325	1.046	1.01778386704
0.001326	1.044	1.00700744784
0.001327	1.042	0.992086689761
0.001328	1.028	0.993587439534
0.001329	1.026	1.00066178102
0.00133	1.022	1.00871998097
0.001331	1.016	1.00585486031
0.001332	1.008	1.01189722798
0.001333	1.004	1.01389545812
0.001334	1.016	1.01771508783
0.001335	1.018	1.01866383071
0.001336	1.02	1.02352332655
0.001337	1.006	1.01487142043
0.001338	1.014	1.01479258965
0.001339	1.004	1.00796031668
0.00134	1.012	0.999927997408
0.001341	1.004	1.00796031668
0.001342	1.004	1.01783299219
0.001343	0.998	1.01291460647
0.001344	1.002	1.00697368387
0.001345	0.998	1.00498557204
0.001346	0.998	1.00099750249
0.001347	0.996	1.00597415474
0.001348	0.99	1.00493780902
0.001349	0.986	0.996897186273
0.00135	0.99	0.99894944817
0.001351	0.984	0.985770764428
0.001352	0.974	0.988596985632
0.001353	0.98	1.00179838291
0.001354	0.974	0.988596985632
0.001355	0.972	0.981435683068
0.001356	0.972	0.981435683068
0.001357	0.958	0.973774101114
0.001358	0.956	0.968537041109
0.001359	0.95	0.96721248958
0.00136	0.942	0.95427249777
0.001361	0.94	0.957287835502
0.001362	0.942	0.96261934325
0.001363	0.94	0.957287835502
0.001364	0.942	0.950071576251
0.001365	0.948	0.955665213346
0.001366	0.95	0.956817641978
0.001367	0.954	0.957018286137
0.001368	0.954	0.952829470577
0.001369	0.962	0.959456095921
0.00137	0.948	0.949366104303
0.001371	0.95	0.956817641978
0.001372	0.944	0.938543552532
0.001373	0.944	0.942795842163
0.001374	0.94	0.940425435641
0.001375	0.934	0.93895899804
0.001376	0.932	0.939880843512
0.001377	0.93	0.94079753401
0.001378	0.93	0.93866927083
0.001379	0.932	0.937750499867
0.00138	0.938	0.939231600831
0.001381	0.938	0.947710926391
0.001382	0.932	0.937750499867
0.001383	0.922	0.938038378746
0.001384	0.914	0.937338786139
0.001385	0.91	0.936963179639
0.001386	0.904	0.928861668926
0.001387	0.902	0.914546882341
0.001388	0.906	0.93228965456
0.001389	0.898	0.92714400176
0.00139	0.898	0.9335930591
0.001391	0.89	0.934826187053
0.001392	0.9	0.947628619239
0.001393	0.898	0.956867806962
0.001394	0.902	0.953098106178
0.001395	0.904	0.948042193154
0.001396	0.898	0.944243612634
0.001397	0.898	0.948470347454
0.001398	0.904	0.941692094052
0.001399	0.91	0.953886785735
0.0014	0.902	0.955194221088
0.001401	0.894	0.950138937209
0.001402	0.89	0.932684298142
0.001403	0.89	0.932684298142
0.001404	0.88	0.92822411087
0.001405	0.882	0.931705962201
0.001406	0.888	0.94628536922
0.001407	0.89	0.949684158023
0.001408	0.884	0.947915608058
0.001409	0.88	0.945304183848
0.00141	0.872	0.9400085106
0.001411	0.87	0.94079753401
0.001412	0.87	0.961821189203
0.001413	0.862	0.952342375409
0.001414	0.858	0.953853238187
0.001415	0.864	0.955774031872
0.001416	0.864	0.957864291014
0.001417	0.85	0.954725091322
0.001418	0.848	0.951260216765
0.001419	0.848	0.953360372577
0.00142	0.836	0.947155742209
0.001421	0.83	0.942920993509
0.001422	0.832	0.937963751965
0.001423	0.832	0.925081618021
0.001424	0.824	0.927913789099
0.001425	0.814	0.918370295687
0.001426	0.816	0.928517097312
0.001427	0.812	0.923393740503
0.001428	0.814	0.911813577438
0.001429	0.816	0.913314841662
0.00143	0.818	0.914809269739
0.001431	0.816	0.90892463934
0.001432	0.81	0.910988474131
0.001433	0.812	0.901474347943
0.001434	0.814	0.907416111825
0.001435	0.802	0.898218236288
0.001436	0.798	0.895095525628
0.001437	0.796	0.891282222419
0.001438	0.8	0.883176086633
0.001439	0.794	0.880661115299
0.00144	0.802	0.882494192615
0.001441	0.798	0.879315642986
0.001442	0.796	0.879990909044
0.001443	0.79	0.875157128749
0.001444	0.802	0.89375388111
0.001445	0.79	0.891010662114
0.001446	0.784	0.892941207471
0.001447	0.778	0.881314926686
0.001448	0.772	0.869491805597
0.001449	0.778	0.869894246446
0.00145	0.78	0.887468309293
0.001451	0.786	0.892302639243
0.001452	0.79	0.886510011224
0.001453	0.788	0.882641490074
0.001454	0.774	0.88256671136
0.001455	0.77	0.886058688801
0.001456	0.764	0.883348175976
0.001457	0.768	0.882142845575
0.001458	0.766	0.882747982156
0.001459	0.768	0.884407146059
0.00146	0.764	0.878808283985
0.001461	0.764	0.871954127234
0.001462	0.774	0.878022778748
0.001463	0.75	0.873784870549
0.001464	0.752	0.870916758364
0.001465	0.756	0.878899311639
0.001466	0.762	0.883943437104
0.001467	0.756	0.878899311639
0.001468	0.75	0.869195029898
0.001469	0.756	0.867446828342
0.00147	0.75	0.855277732669
0.001471	0.748	0.858193451385
0.001472	0.744	0.85232857514
0.001473	0.742	0.852898587172
0.001474	0.742	0.848195732128
0.001475	0.742	0.850550410029
0.001476	0.738	0.851678343038
0.001477	0.726	0.850249375184
0.001478	0.72	0.837615663655
0.001479	0.714	0.839168636211
0.00148	0.704	0.841655511477
0.001481	0.702	0.839759489378
0.001482	0.702	0.827765667324
0.001483	0.716	0.836267899659
0.001484	0.708	0.826278403445
0.001485	0.716	0.838656067766
0.001486	0.712	0.83967612804
0.001487	0.708	0.831105288155
0.001488	0.708	0.83350824831
0.001489	0.71	0.830602191184
0.00149	0.7	0.828251169634
0.001491	0.694	0.812627836097
0.001492	0.69	0.808640834982
0.001493	0.688	0.809108150991
0.001494	0.678	0.80393780854
0.001495	0.674	0.804813021763
0.001496	0.676	0.801887772696
0.001497	0.668	0.803601891486
0.001498	0.664	0.799439803863
0.001499	0.66	0.790189850606
0.0015	0.656	0.780809836004
0.001501	0.656	0.77824417762
0.001502	0.658	0.775265115944
0.001503	0.66	0.785111457056
0.001504	0.664	0.786831621124
0.001505	0.66	0.785111457056
0.001506	0.662	0.782148323529
0.001507	0.66	0.78
0.001508	0.656	0.77824417762
0.001509	0.652	0.773883712195
0.00151	0.644	0.767635330088
0.001511	0.642	0.773198551473
0.001512	0.644	0.775412148473
0.001513	0.642	0.775780896903
0.001514	0.638	0.7687366259
0.001515	0.634	0.769443955074
0.001516	0.632	0.761955379271
0.001517	0.632	0.756687518068
0.001518	0.63	0.754387168502
0.001519	0.632	0.759326016939
0.00152	0.624	0.755396584583
0.001521	0.616	0.754018567411
0.001522	0.61	0.7601973428
0.001523	0.606	0.76076540405
0.001524	0.604	0.761041391778
0.001525	0.61	0.754917214004
0.001526	0.602	0.748061494798
0.001527	0.602	0.748061494798
0.001528	0.612	0.751968084429
0.001529	0.61	0.746927037936
0.00153	0.606	0.75283729982
0.001531	0.598	0.748596019225
0.001532	0.588	0.744483713724
0.001533	0.586	0.744717396064
0.001534	0.584	0.736847338327
0.001535	0.578	0.732062838833
0.001536	0.578	0.72105200922
0.001537	0.576	0.724033148412
0.001538	0.58	0.726360791893
0.001539	0.58	0.726360791893
0.00154	0.576	0.724033148412
0.001541	0.58	0.734574706888
0.001542	0.58	0.74
0.001543	0.574	0.737918694708
0.001544	0.578	0.74021348272
0.001545	0.578	0.74291049259
0.001546	0.58	0.748064168371
0.001547	0.586	0.750069330129
0.001548	0.592	0.746683333147
0.001549	0.596	0.751521124121
0.00155	0.596	0.754177697894
0.001551	0.6	0.761577310586
0.001552	0.59	0.749599893276
0.001553	0.586	0.747398153597
0.001554	0.586	0.750069330129
0.001555	0.59	0.749599893276
0.001556	0.59	0.754917214004
0.001557	0.586	0.752731027659
0.001558	0.584	0.742256020521
0.001559	0.584	0.742256020521
0.00156	0.572	0.746201045295
0.001561	0.564	0.741555122698
0.001562	0.562	0.73902368027
0.001563	0.56	0.74188947964
0.001564	0.564	0.744247270737
0.001565	0.562	0.73902368027
0.001566	0.56	0.739188744503
0.001567	0.56	0.736478105581
0.001568	0.566	0.735964673065
0.001569	0.574	0.743319581338
0.00157	0.576	0.745804263866
0.001571	0.568	0.741199028602
0.001572	0.568	0.746576184994
0.001573	0.57	0.751731334986
0.001574	0.568	0.749250291959
0.001575	0.568	0.751914888801
0.001576	0.572	0.754198912754
0.001577	0.568	0.743892465347
0.001578	0.556	0.723093354969
0.001579	0.556	0.731343968321
0.00158	0.552	0.717841208068
0.001581	0.55	0.712390342439
0.001582	0.552	0.720621953593
0.001583	0.554	0.726005509621
0.001584	0.55	0.723532998556
0.001585	0.534	0.721695226533
0.001586	0.53	0.72463784058
0.001587	0.534	0.735420967882
0.001588	0.534	0.738135488918
0.001589	0.53	0.735594997264
0.00159	0.536	0.740745570355
0.001591	0.536	0.738040649287
0.001592	0.528	0.735673840775
0.001593	0.53	0.741012820402
0.001594	0.536	0.738040649287
0.001595	0.54	0.740540343263
0.001596	0.534	0.738135488918
0.001597	0.536	0.738040649287
0.001598	0.532	0.743623560681
0.001599	0.53	0.743706931526
0.0016	0.524	0.738528266216
0.001601	0.524	0.738528266216
0.001602	0.52	0.741350119714
0.001603	0.518	0.738698856098
0.001604	0.508	0.733441204187
0.001605	0.514	0.733351211903
0.001606	0.516	0.730577853483
0.001607	0.516	0.736032607973
0.001608	0.506	0.73346029204
0.001609	0.5	0.728010988928
0.00161	0.486	0.716801227678
0.001611	0.484	0.708338901939
0.001612	0.488	0.714042015571
0.001613	0.48	0.708237248385
0.001614	0.484	0.708338901939
0.001615	0.482	0.705461551043
0.001616	0.484	0.708338901939
0.001617	0.484	0.708338901939
0.001618	0.492	0.708474417322
0.001619	0.494	0.705665643205
0.00162	0.488	0.70841795573
0.001621	0.486	0.708381253281
0.001622	0.49	0.711266476083
0.001623	0.478	0.702506939468
0.001624	0.478	0.699654200302
0.001625	0.478	0.696789781785
0.001626	0.478	0.705348140991
0.001627	0.48	0.696850055607
0.001628	0.492	0.708474417322
0.001629	0.492	0.711291782604
0.00163	0.492	0.711291782604
0.001631	0.492	0.705645803502
0.001632	0.494	0.708494177817
0.001633	0.49	0.702780193233
0.001634	0.492	0.699954284221
0.001635	0.484	0.699817118968
0.001636	0.478	0.691025325151
0.001637	0.484	0.682454394081
0.001638	0.494	0.688450433946
0.001639	0.486	0.673649760632
0.00164	0.482	0.673554749074
0.001641	0.478	0.664466703455
0.001642	0.47	0.661135387043
0.001643	0.468	0.661041602322
0.001644	0.464	0.657802401941
0.001645	0.462	0.648502891281
0.001646	0.462	0.642305223395
0.001647	0.464	0.636163500996
0.001648	0.456	0.635660286631
0.001649	0.456	0.648123445032
0.00165	0.456	0.654266000951
0.001651	0.452	0.653984709301
0.001652	0.448	0.650612019563
0.001653	0.454	0.654128427757
0.001654	0.456	0.654266000951
0.001655	0.458	0.654397432758
0.001656	0.456	0.654266000951
0.001657	0.458	0.657446575776
0.001658	0.45	0.653834841531
0.001659	0.452	0.657035767672
0.00166	0.454	0.657178818892
0.001661	0.45	0.644592894779
0.001662	0.446	0.653516640951
0.001663	0.44	0.646838465152
0.001664	0.442	0.640808863859
0.001665	0.444	0.640986739332
0.001666	0.442	0.640808863859
0.001667	0.434	0.633753895452
0.001668	0.422	0.629218562981
0.001669	0.426	0.636022012198
0.00167	0.424	0.635786127562
0.001671	0.416	0.618824692461
0.001672	0.42	0.622575296651
0.001673	0.416	0.62525514792
0.001674	0.41	0.62120849962
0.001675	0.414	0.624983199774
0.001676	0.412	0.624704730253
0.001677	0.41	0.62441973063
0.001678	0.412	0.624704730253
0.001679	0.412	0.624704730253
0.00168	0.406	0.620615823195
0.001681	0.408	0.620915453182
0.001682	0.404	0.617076980611
0.001683	0.408	0.617686004374
0.001684	0.406	0.617384807069
0.001685	0.398	0.612858874456
0.001686	0.398	0.612858874456
0.001687	0.392	0.61183004176
0.001688	0.392	0.61183004176
0.001689	0.398	0.619351273511
0.00169	0.4	0.619677335393
0.001691	0.404	0.623525460587
0.001692	0.404	0.623525460587
0.001693	0.394	0.618679238378
0.001694	0.394	0.618679238378
0.001695	0.394	0.612179712176
0.001696	0.392	0.60525697022
0.001697	0.39	0.601581249708
0.001698	0.394	0.60890393331
0.001699	0.394	0.60890393331
0.0017	0.392	0.608552380654
0.001701	0.392	0.61183004176
0.001702	0.392	0.615090237282
0.001703	0.386	0.61725521464
0.001704	0.392	0.618333243486
0.001705	0.394	0.618679238378
0.001706	0.392	0.618333243486
0.001707	0.39	0.62120849962
0.001708	0.388	0.620851028831
0.001709	0.388	0.617621243158
0.00171	0.386	0.61725521464
0.001711	0.384	0.613631811431
0.001712	0.38	0.609590026165
0.001713	0.384	0.610363825927
0.001714	0.382	0.606692673435
0.001715	0.382	0.606692673435
0.001716	0.382	0.606692673435
0.001717	0.374	0.598434624667
0.001718	0.372	0.598010033361
0.001719	0.364	0.589494698874
0.00172	0.358	0.581236612749
0.001721	0.362	0.589029710626
0.001722	0.356	0.590985617422
0.001723	0.358	0.591469356772
0.001724	0.354	0.583681419954
0.001725	0.354	0.580244775935
0.001726	0.358	0.581236612749
0.001727	0.362	0.582199278598
0.001728	0.356	0.580744349951
0.001729	0.354	0.580244775935
0.00173	0.352	0.579737871801
0.001731	0.35	0.575760366819
0.001732	0.348	0.578701995849
0.001733	0.354	0.583681419954
0.001734	0.352	0.579737871801
0.001735	0.35	0.579223618303
0.001736	0.346	0.578172984495
0.001737	0.342	0.573616596692
0.001738	0.338	0.575982638627
0.001739	0.334	0.574842587149
0.00174	0.332	0.570767903793
0.001741	0.33	0.570175411606
0.001742	0.316	0.565812689854
0.001743	0.318	0.5664591777
0.001744	0.316	0.562266840566
0.001745	0.32	0.563560112144
0.001746	0.316	0.558698487558
0.001747	0.32	0.56
0.001748	0.318	0.559353197899
0.001749	0.32	0.563560112144
0.00175	0.312	0.557365230347
0.001751	0.318	0.56291740069
0.001752	0.326	0.56896748589
0.001753	0.33	0.570175411606
0.001754	0.328	0.5625086666
0.001755	0.33	0.570175411606
0.001756	0.328	0.569575280362
0.001757	0.326	0.572471833368
0.001758	0.318	0.559353197899
0.001759	0.326	0.565441420485
0.00176	0.322	0.560638921232
0.001761	0.32	0.56
0.001762	0.318	0.559353197899
0.001763	0.316	0.558698487558
0.001764	0.316	0.558698487558
0.001765	0.312	0.560942064745
0.001766	0.314	0.568686205213
0.001767	0.316	0.569336455885
0.001768	0.312	0.568028168316
0.001769	0.318	0.56997894698
0.00177	0.322	0.571240754849
0.001771	0.322	0.571240754849
0.001772	0.322	0.571240754849
0.001773	0.326	0.572471833368
0.001774	0.322	0.56419500175
0.001775	0.322	0.55706014038
0.001776	0.32	0.55641710973
0.001777	0.32	0.55641710973
0.001778	0.31	0.54580216196
0.001779	0.306	0.544393240223
0.00178	0.294	0.532507276946
0.001781	0.296	0.537013966299
0.001782	0.296	0.533276663656
0.001783	0.29	0.527162214124
0.001784	0.284	0.517053188753
0.001785	0.284	0.517053188753
0.001786	0.272	0.507952753708
0.001787	0.272	0.507952753708
0.001788	0.272	0.511874984737
0.001789	0.282	0.516213134277
0.00179	0.28	0.51923019943
0.001791	0.276	0.517517149474
0.001792	0.276	0.517517149474
0.001793	0.274	0.516646881342
0.001794	0.272	0.511874984737
0.001795	0.274	0.512761152975
0.001796	0.278	0.514505587919
0.001797	0.278	0.514505587919
0.001798	0.278	0.514505587919
0.001799	0.28	0.530659966457
0.0018	0.274	0.524331955921
0.001801	0.274	0.524331955921
0.001802	0.276	0.528983931703
0.001803	0.278	0.541032346538
0.001804	0.272	0.538531336136
0.001805	0.27	0.537680202351
0.001806	0.268	0.533081607261
0.001807	0.272	0.538531336136
0.001808	0.276	0.540207367591
0.001809	0.274	0.539373710891
0.00181	0.276	0.543897049082
0.001811	0.274	0.53565287267
0.001812	0.276	0.53275134913
0.001813	0.276	0.53275134913
0.001814	0.274	0.531906006734
0.001815	0.268	0.521704897428
0.001816	0.27	0.530188645672
0.001817	0.27	0.530188645672
0.001818	0.274	0.531906006734
0.001819	0.272	0.531051786552
0.00182	0.272	0.538531336136
0.001821	0.268	0.529316540456
0.001822	0.268	0.529316540456
0.001823	0.268	0.529316540456
0.001824	0.264	0.527545258722
0.001825	0.262	0.530430014234
0.001826	0.26	0.521919534028
0.001827	0.26	0.521919534028
0.001828	0.252	0.514291745996
0.001829	0.254	0.515251394952
0.00183	0.254	0.511355062554
0.001831	0.258	0.520995201513
0.001832	0.26	0.521919534028
0.001833	0.26	0.51807335388
0.001834	0.256	0.508393548346
0.001835	0.254	0.507428812741
0.001836	0.258	0.509348603611
0.001837	0.254	0.507428812741
0.001838	0.254	0.507428812741
0.001839	0.26	0.514198405287
0.00184	0.264	0.519907684113
0.001841	0.254	0.515251394952
0.001842	0.252	0.502489800892
0.001843	0.254	0.503471945594
0.001844	0.26	0.506359556047
0.001845	0.258	0.505406766872
0.001846	0.262	0.507302670996
0.001847	0.26	0.502394267483
0.001848	0.252	0.494465367847
0.001849	0.252	0.490403915156
0.00185	0.248	0.488360522565
0.001851	0.246	0.48732330131
0.001852	0.242	0.485217477014
0.001853	0.238	0.483069353199
0.001854	0.24	0.48
0.001855	0.234	0.476701164253
0.001856	0.234	0.476701164253
0.001857	0.234	0.472487036859
0.001858	0.234	0.472487036859
0.001859	0.236	0.473607432374
0.00186	0.24	0.475815090135
0.001861	0.236	0.473607432374
0.001862	0.244	0.482145206343
0.001863	0.244	0.482145206343
0.001864	0.242	0.47690250576
0.001865	0.24	0.471593044902
0.001866	0.244	0.47797907904
0.001867	0.242	0.47690250576
0.001868	0.236	0.469365529199
0.001869	0.236	0.469365529199
0.00187	0.236	0.473607432374
0.001871	0.23	0.465939910289
0.001872	0.228	0.464775214485
0.001873	0.222	0.456854462603
0.001874	0.226	0.459264629598
0.001875	0.226	0.459264629598
0.001876	0.228	0.464775214485
0.001877	0.228	0.46905863173
0.001878	0.228	0.46905863173
0.001879	0.224	0.462411072532
0.00188	0.222	0.46980421454
0.001881	0.218	0.467414163243
0.001882	0.224	0.470981952945
0.001883	0.224	0.470981952945
0.001884	0.224	0.466716187849
0.001885	0.224	0.466716187849
0.001886	0.224	0.466716187849
0.001887	0.218	0.463115536341
0.001888	0.218	0.467414163243
0.001889	0.214	0.464977418807
0.00189	0.212	0.463741307196
0.001891	0.214	0.464977418807
0.001892	0.216	0.474704118373
0.001893	0.22	0.481248376621
0.001894	0.22	0.477074417675
0.001895	0.22	0.477074417675
0.001896	0.214	0.473501847937
0.001897	0.214	0.473501847937
0.001898	0.214	0.481875502594
0.001899	0.214	0.481875502594
0.0019	0.214	0.481875502594
0.001901	0.212	0.4722880477
0.001902	0.212	0.468034186786
0.001903	0.214	0.469258990324
0.001904	0.214	0.469258990324
0.001905	0.218	0.471673615968
0.001906	0.218	0.471673615968
0.001907	0.22	0.472863616701
0.001908	0.218	0.467414163243
0.001909	0.222	0.474042192215
0.00191	0.222	0.474042192215
0.001911	0.22	0.468614980554
0.001912	0.22	0.468614980554
0.001913	0.22	0.468614980554
0.001914	0.216	0.466201673099
0.001915	0.216	0.466201673099
0.001916	0.218	0.467414163243
0.001917	0.216	0.466201673099
0.001918	0.216	0.466201673099
0.001919	0.214	0.464977418807
0.00192	0.21	0.462493243194
0.001921	0.21	0.462493243194
0.001922	0.21	0.466797600679
0.001923	0.208	0.465549138115
0.001924	0.21	0.471062628533
0.001925	0.21	0.475289385533
0.001926	0.208	0.474063286914
0.001927	0.206	0.472825549225
0.001928	0.206	0.472825549225
0.001929	0.2	0.464758001545
0.00193	0.198	0.463460893712
0.001931	0.198	0.463460893712
0.001932	0.196	0.462151490315
0.001933	0.198	0.463460893712
0.001934	0.2	0.460434577329
0.001935	0.196	0.448981068643
0.001936	0.198	0.45032876879
0.001937	0.196	0.448981068643
0.001938	0.198	0.45032876879
0.001939	0.196	0.448981068643
0.00194	0.198	0.445865450557
0.001941	0.196	0.444504218203
0.001942	0.192	0.43719103376
0.001943	0.19	0.43577517139
0.001944	0.184	0.43144408676
0.001945	0.178	0.426984777246
0.001946	0.178	0.426984777246
0.001947	0.184	0.440617748167
0.001948	0.184	0.440617748167
0.001949	0.184	0.440617748167
0.00195	0.184	0.43144408676
0.001951	0.18	0.423792402008
0.001952	0.18	0.423792402008
0.001953	0.176	0.420742201354
0.001954	0.176	0.420742201354
0.001955	0.176	0.425469152818
0.001956	0.178	0.431643371315
0.001957	0.172	0.427101861387
0.001958	0.172	0.422393181763
0.001959	0.168	0.414458683104
0.00196	0.17	0.416052881254
0.001961	0.17	0.416052881254
0.001962	0.168	0.404692475838
0.001963	0.164	0.401377627677
0.001964	0.168	0.404692475838
0.001965	0.17	0.411217703899
0.001966	0.166	0.40797548946
0.001967	0.17	0.411217703899
0.001968	0.17	0.411217703899
0.001969	0.168	0.409604687473
0.00197	0.164	0.406329915217
0.001971	0.164	0.406329915217
0.001972	0.168	0.404692475838
0.001973	0.168	0.404692475838
0.001974	0.166	0.403043421978
0.001975	0.168	0.404692475838
0.001976	0.17	0.406324993078
0.001977	0.168	0.399719901931
0.001978	0.162	0.389558724713
0.001979	0.162	0.389558724713
0.00198	0.164	0.391285062327
0.001981	0.164	0.391285062327
0.001982	0.162	0.394659346779
0.001983	0.164	0.396363469558
0.001984	0.162	0.39969488363
0.001985	0.164	0.401377627677
0.001986	0.168	0.404692475838
0.001987	0.168	0.404692475838
0.001988	0.168	0.404692475838
0.001989	0.164	0.401377627677
0.00199	0.16	0.397994974843
0.001991	0.16	0.397994974843
0.001992	0.164	0.401377627677
0.001993	0.166	0.403043421978
0.001994	0.17	0.411217703899
0.001995	0.17	0.406324993078
0.001996	0.17	0.406324993078
0.001997	0.172	0.40794117223
0.001998	0.17	0.406324993078
[truncated: 8,002 more rows]
