# Supplementary material for: The Influence of Synaptic Size on AMPA Receptor Activation: A Monte Carlo Model
Source: PLoS One. 2015 Jun 24;10(6):e0130924. doi: 10.1371/journal.pone.0130924 (PMC4479604; doi:10.1371/journal.pone.0130924)
Supplement: S1 Dataset — This package contains the experimental data used as basis for the analysis presented in the paper. (ZIP) [file pone.0130924.s001.zip › S1 Simulation data/training/1407_11367_239_458.csv]

time	AMPA.O.mean	AMPA.O.stdev
0.0	0.0	0.0
1e-06	0.0	0.0
2e-06	0.024	0.153049011758
3e-06	0.212	0.441651446279
4e-06	0.496	0.711325523231
5e-06	0.868	0.92659376212
6e-06	1.254	1.0702728624
7e-06	1.848	1.2684226425
8e-06	2.444	1.42367973927
9e-06	3.094	1.69739918699
1e-05	3.704	1.81889636868
1.1e-05	4.446	1.93573861872
1.2e-05	5.242	2.09557533866
1.3e-05	6.114	2.23450307675
1.4e-05	6.94	2.47232683923
1.5e-05	7.788	2.51774820028
1.6e-05	8.614	2.68272324327
1.7e-05	9.35	2.76685742314
1.8e-05	10.23	2.86864079313
1.9e-05	11.046	3.01593832828
2e-05	11.876	3.11522455049
2.1e-05	12.816	3.29880948222
2.2e-05	13.59	3.37785434855
2.3e-05	14.334	3.52114242825
2.4e-05	15.08	3.63450134131
2.5e-05	15.824	3.67600652883
2.6e-05	16.448	3.79569440287
2.7e-05	17.114	3.87466179169
2.8e-05	17.712	3.9437362995
2.9e-05	18.368	4.03838779713
3e-05	18.992	4.09974828496
3.1e-05	19.556	4.1606326442
3.2e-05	20.192	4.24442410699
3.3e-05	20.742	4.28152262636
3.4e-05	21.214	4.35800458926
3.5e-05	21.75	4.4676056227
3.6e-05	22.328	4.47039327129
3.7e-05	22.788	4.47471295169
3.8e-05	23.278	4.49184995297
3.9e-05	23.748	4.54097962999
4e-05	24.146	4.61656625643
4.1e-05	24.562	4.62754319267
4.2e-05	24.86	4.65450319583
4.3e-05	25.238	4.70333456178
4.4e-05	25.598	4.76659165442
4.5e-05	25.89	4.82140021156
4.6e-05	26.184	4.81021246932
4.7e-05	26.56	4.85617133141
4.8e-05	26.856	4.9033931109
4.9e-05	27.144	4.91235829312
5e-05	27.414	4.90291790672
5.1e-05	27.67	4.9409614449
5.2e-05	27.896	4.94582490592
5.3e-05	28.118	4.98398194218
5.4e-05	28.384	4.90963786852
5.5e-05	28.522	4.92031665648
5.6e-05	28.748	4.9683494241
5.7e-05	28.944	4.98245561947
5.8e-05	29.156	5.00716127162
5.9e-05	29.314	5.01152711257
6e-05	29.502	5.01497716844
6.1e-05	29.608	5.00383213148
6.2e-05	29.63	4.97002012068
6.3e-05	29.728	4.92767856095
6.4e-05	29.878	4.88908130429
6.5e-05	29.954	4.93273595482
6.6e-05	30.06	4.93400445885
6.7e-05	30.162	4.91607119558
6.8e-05	30.272	4.95923542494
6.9e-05	30.326	4.96021410828
7e-05	30.374	4.99541029346
7.1e-05	30.414	4.94273244269
7.2e-05	30.43	5.01648283163
7.3e-05	30.428	5.01126890119
7.4e-05	30.476	5.10778073139
7.5e-05	30.578	5.07345207921
7.6e-05	30.594	5.05936399165
7.7e-05	30.582	5.0294409232
7.8e-05	30.632	5.00125744188
7.9e-05	30.704	5.0363065832
8e-05	30.764	5.04185521411
8.1e-05	30.784	5.06017232908
8.2e-05	30.78	5.06434595975
8.3e-05	30.736	5.02417197158
8.4e-05	30.764	5.09630297373
8.5e-05	30.762	5.04949066738
8.6e-05	30.704	5.02955107341
8.7e-05	30.686	5.04890126661
8.8e-05	30.712	4.99930555177
8.9e-05	30.68	5.06454341476
9e-05	30.662	5.08721495516
9.1e-05	30.702	5.12612875375
9.2e-05	30.646	5.16881843365
9.3e-05	30.63	5.18547008477
9.4e-05	30.598	5.17613716974
9.5e-05	30.562	5.15462471961
9.6e-05	30.51	5.18708974281
9.7e-05	30.502	5.20672603466
9.8e-05	30.48	5.18898834071
9.9e-05	30.414	5.22939805331
0.0001	30.366	5.22762316928
0.000101	30.276	5.22989713092
0.000102	30.202	5.19896105006
0.000103	30.206	5.15708871361
0.000104	30.24	5.15813919936
0.000105	30.216	5.08107705118
0.000106	30.146	5.06958420386
0.000107	30.148	5.0285282141
0.000108	30.12	5.09328970313
0.000109	30.054	5.03816276037
0.00011	30.04	5.0126240633
0.000111	29.99	5.02253919845
0.000112	29.93	4.97966866368
0.000113	29.91	4.94185187961
0.000114	29.874	4.92809537245
0.000115	29.878	4.9569260636
0.000116	29.888	4.93107047202
0.000117	29.762	5.01730565144
0.000118	29.708	5.01584848256
0.000119	29.716	5.02347927238
0.00012	29.708	5.02302060517
0.000121	29.638	5.01706647355
0.000122	29.612	5.01292888439
0.000123	29.546	4.97110490736
0.000124	29.51	4.99458707002
0.000125	29.436	4.98617127664
0.000126	29.384	4.89985142632
0.000127	29.342	4.92676729712
0.000128	29.224	4.96163521432
0.000129	29.17	4.84820585372
0.00013	29.114	4.91009205616
0.000131	29.048	4.90567997326
0.000132	28.978	4.92275491976
0.000133	28.93	4.94136620784
0.000134	28.912	4.92343944819
0.000135	28.87	4.94622077954
0.000136	28.776	4.88362815947
0.000137	28.708	4.88740585587
0.000138	28.618	4.87484112562
0.000139	28.536	4.89333260672
0.00014	28.466	4.80758192858
0.000141	28.442	4.79735718912
0.000142	28.402	4.84607016045
0.000143	28.344	4.86144669826
0.000144	28.272	4.83880315781
0.000145	28.162	4.79830761832
0.000146	28.078	4.82160927492
0.000147	28.014	4.8317495796
0.000148	27.948	4.81303397038
0.000149	27.856	4.807417602
0.00015	27.794	4.81866828076
0.000151	27.704	4.83491302921
0.000152	27.67	4.8283641122
0.000153	27.552	4.82527677963
0.000154	27.546	4.87892242201
0.000155	27.492	4.85159107922
0.000156	27.43	4.84325303902
0.000157	27.334	4.86193829661
0.000158	27.32	4.86349668449
0.000159	27.23	4.89419043357
0.00016	27.154	4.92486385599
0.000161	27.006	4.92401909013
0.000162	26.93	4.97886533258
0.000163	26.87	4.96559160624
0.000164	26.77	5.02126478091
0.000165	26.702	4.97726792528
0.000166	26.59	4.94953533173
0.000167	26.484	4.99697348402
0.000168	26.378	4.97665711095
0.000169	26.358	5.00378216952
0.00017	26.208	4.94335270844
0.000171	26.126	4.95763290291
0.000172	26.054	4.97665389594
0.000173	25.96	4.93906873813
0.000174	25.956	4.95560934699
0.000175	25.904	4.94558227108
0.000176	25.808	4.98107779502
0.000177	25.75	4.99314530131
0.000178	25.718	5.00824080891
0.000179	25.696	4.95091749073
0.00018	25.672	4.96149332359
0.000181	25.68	4.90077544884
0.000182	25.582	4.92902383845
0.000183	25.462	4.9687579937
0.000184	25.364	4.91726590699
0.000185	25.348	4.95003999984
0.000186	25.304	4.86534520872
0.000187	25.232	4.77348677593
0.000188	25.17	4.85109266042
0.000189	25.042	4.82371599496
0.00019	24.99	4.77471465116
0.000191	24.904	4.77857551996
0.000192	24.762	4.80430598526
0.000193	24.7	4.73011627764
0.000194	24.668	4.8060145651
0.000195	24.652	4.77481894945
0.000196	24.588	4.75628594599
0.000197	24.594	4.77128536141
0.000198	24.49	4.78809983187
0.000199	24.426	4.75736523719
0.0002	24.382	4.74890261008
0.000201	24.296	4.83615384371
0.000202	24.296	4.75230302064
0.000203	24.238	4.76039452147
0.000204	24.21	4.73939869604
0.000205	24.056	4.76831878129
0.000206	24.0	4.78079491298
0.000207	23.946	4.77022892532
0.000208	23.9	4.70382822816
0.000209	23.892	4.64158765941
0.00021	23.846	4.63230871165
0.000211	23.75	4.61687123494
0.000212	23.67	4.68370579776
0.000213	23.654	4.64481259041
0.000214	23.65	4.63934262585
0.000215	23.61	4.6387390528
0.000216	23.528	4.63478327433
0.000217	23.454	4.65659575226
0.000218	23.396	4.68734295737
0.000219	23.338	4.68142670561
0.00022	23.292	4.67576047291
0.000221	23.222	4.71091456089
0.000222	23.132	4.78231910269
0.000223	23.018	4.76378798857
0.000224	22.972	4.70693275924
0.000225	22.862	4.7781749654
0.000226	22.82	4.76273030939
0.000227	22.788	4.73952065087
0.000228	22.804	4.74231842035
0.000229	22.68	4.68845390294
0.00023	22.542	4.70576625004
0.000231	22.57	4.68114302281
0.000232	22.51	4.69402812092
0.000233	22.44	4.69408137978
0.000234	22.416	4.72979323015
0.000235	22.358	4.66752996777
0.000236	22.318	4.63086125899
0.000237	22.202	4.56652997362
0.000238	22.134	4.63465683735
0.000239	22.08	4.61839799065
0.00024	22.008	4.56770576986
0.000241	21.924	4.57757839911
0.000242	21.88	4.53977973034
0.000243	21.81	4.48975500445
0.000244	21.764	4.4240596741
0.000245	21.686	4.41762424839
0.000246	21.584	4.38074696827
0.000247	21.49	4.33749927954
0.000248	21.374	4.32783132758
0.000249	21.282	4.29074305919
0.00025	21.234	4.32472473112
0.000251	21.27	4.30129050402
0.000252	21.184	4.27108229843
0.000253	21.134	4.30302730644
0.000254	21.084	4.28263283507
0.000255	21.032	4.23780320449
0.000256	20.95	4.22273607984
0.000257	20.94	4.21620682605
0.000258	20.84	4.20552018186
0.000259	20.77	4.22292552622
0.00026	20.788	4.20464695307
0.000261	20.72	4.2101781435
0.000262	20.65	4.21752296971
0.000263	20.538	4.20101844795
0.000264	20.516	4.18924145878
0.000265	20.398	4.21136509935
0.000266	20.352	4.1501922847
0.000267	20.27	4.09696228931
0.000268	20.226	4.07859338498
0.000269	20.176	4.12613911544
0.00027	20.128	4.07720688707
0.000271	20.082	4.08206761335
0.000272	20.01	4.07944849214
0.000273	19.98	4.08455627945
0.000274	19.928	4.09375329008
0.000275	19.88	4.14072457427
0.000276	19.842	4.12274617215
0.000277	19.786	4.15742757002
0.000278	19.754	4.15902440483
0.000279	19.682	4.13822135706
0.00028	19.68	4.0838217395
0.000281	19.7	4.07504601201
0.000282	19.678	4.10491364099
0.000283	19.63	4.08278091501
0.000284	19.552	4.09185728001
0.000285	19.518	4.09507948641
0.000286	19.488	4.07748157568
0.000287	19.43	4.08571903097
0.000288	19.426	4.10713087203
0.000289	19.408	4.1218364839
0.00029	19.364	4.14819285955
0.000291	19.348	4.15678914548
0.000292	19.308	4.20013523592
0.000293	19.254	4.20683776725
0.000294	19.2	4.20903789482
0.000295	19.166	4.14420607596
0.000296	19.112	4.16454751444
0.000297	19.056	4.12078439135
0.000298	18.95	4.14819237741
0.000299	18.854	4.12803633705
0.0003	18.834	4.10200487567
0.000301	18.784	4.06808849461
0.000302	18.758	4.08208721122
0.000303	18.682	4.0783423103
0.000304	18.66	4.14685422941
0.000305	18.582	4.09380947285
0.000306	18.524	4.06022462433
0.000307	18.462	4.07830307849
0.000308	18.422	4.05461662799
0.000309	18.39	4.05486127999
0.00031	18.35	4.08062495214
0.000311	18.314	4.05307340175
0.000312	18.328	4.06157801846
0.000313	18.258	4.04418545569
0.000314	18.184	4.05587771019
0.000315	18.118	4.07628212959
0.000316	18.018	4.04940440065
0.000317	17.962	4.03987079001
0.000318	17.994	4.01471842101
0.000319	17.958	4.04082120367
0.00032	17.862	3.99986949787
0.000321	17.818	3.97301849983
0.000322	17.72	3.96756852493
0.000323	17.688	3.97223564256
0.000324	17.664	3.94754404662
0.000325	17.588	3.97117816271
0.000326	17.578	3.98395732909
0.000327	17.518	3.97613832757
0.000328	17.454	3.9374971746
0.000329	17.38	3.88839298425
0.00033	17.33	3.88086330602
0.000331	17.27	3.88292415584
0.000332	17.238	3.90606656369
0.000333	17.256	3.92051833308
0.000334	17.22	3.90532969159
0.000335	17.164	3.93053482366
0.000336	17.092	3.95569665167
0.000337	17.062	3.92455806429
0.000338	17.0	3.90640499692
0.000339	16.978	3.89069608168
0.00034	16.91	3.9148307754
0.000341	16.86	3.94821478646
0.000342	16.802	3.95863562355
0.000343	16.766	3.98085970614
0.000344	16.684	3.97695159639
0.000345	16.674	4.01394120535
0.000346	16.63	3.98410592229
0.000347	16.654	3.94490608253
0.000348	16.604	3.95362921883
0.000349	16.576	3.96083627533
0.00035	16.506	3.9751684241
0.000351	16.51	3.97616649551
0.000352	16.476	3.97811814807
0.000353	16.404	3.98306213861
0.000354	16.366	3.96737243021
0.000355	16.284	3.94909407333
0.000356	16.298	3.98461993169
0.000357	16.254	3.97510804885
0.000358	16.204	3.93324090287
0.000359	16.226	3.93940655429
0.00036	16.2	3.94309523091
0.000361	16.154	3.9742023099
0.000362	16.104	3.91780346623
0.000363	16.058	3.86970748248
0.000364	16.006	3.87426947953
0.000365	15.924	3.8587853011
0.000366	15.85	3.82406851403
0.000367	15.83	3.87312535299
0.000368	15.782	3.9036490621
0.000369	15.762	3.88089628823
0.00037	15.754	3.87059220275
0.000371	15.716	3.87238221254
0.000372	15.708	3.90265755608
0.000373	15.644	3.87830684707
0.000374	15.59	3.8742612199
0.000375	15.592	3.86801447774
0.000376	15.548	3.81414420283
0.000377	15.47	3.79698564654
0.000378	15.448	3.78514147688
0.000379	15.38	3.82774084807
0.00038	15.334	3.80978267097
0.000381	15.306	3.79267240874
0.000382	15.25	3.78939309125
0.000383	15.144	3.79410911809
0.000384	15.094	3.79225051915
0.000385	15.042	3.80896783919
0.000386	14.974	3.73273679758
0.000387	14.872	3.75281441055
0.000388	14.842	3.72196668443
0.000389	14.836	3.73109956983
0.00039	14.77	3.68253988437
0.000391	14.746	3.65424191865
0.000392	14.678	3.60587243257
0.000393	14.634	3.55078075921
0.000394	14.582	3.57425180982
0.000395	14.51	3.58634911853
0.000396	14.45	3.56644080282
0.000397	14.414	3.52967477255
0.000398	14.378	3.51555344149
0.000399	14.336	3.54839456656
0.0004	14.33	3.54359986454
0.000401	14.3	3.5312887166
0.000402	14.298	3.53909536464
0.000403	14.324	3.54274244054
0.000404	14.322	3.52679968243
0.000405	14.268	3.54459814365
0.000406	14.146	3.56155640135
0.000407	14.076	3.57578299118
0.000408	14.018	3.56842766495
0.000409	13.996	3.57938318709
0.00041	13.978	3.60132142414
0.000411	13.964	3.56632920522
0.000412	13.954	3.59831682874
0.000413	13.904	3.61646014771
0.000414	13.87	3.57226818702
0.000415	13.842	3.59458425969
0.000416	13.818	3.67217592171
0.000417	13.786	3.64200549148
0.000418	13.752	3.60589739177
0.000419	13.716	3.61709054352
0.00042	13.704	3.63158147368
0.000421	13.638	3.58928349396
0.000422	13.622	3.58540318514
0.000423	13.61	3.58690674537
0.000424	13.556	3.59761921276
0.000425	13.482	3.56842766495
0.000426	13.438	3.58526930648
0.000427	13.396	3.54615058902
0.000428	13.382	3.53384719534
0.000429	13.356	3.5458798626
0.00043	13.342	3.5300192634
0.000431	13.312	3.55958649284
0.000432	13.27	3.52435809758
0.000433	13.278	3.52373608546
0.000434	13.234	3.45474224798
0.000435	13.2	3.45195596727
0.000436	13.136	3.41548005411
0.000437	13.098	3.39004365754
0.000438	13.074	3.42294084086
0.000439	13.078	3.43742869017
0.00044	13.064	3.45773104796
0.000441	13.028	3.41514509209
0.000442	13.024	3.4104873552
0.000443	12.994	3.39322324641
0.000444	12.926	3.37172418801
0.000445	12.91	3.34214003297
0.000446	12.878	3.32191450823
0.000447	12.862	3.34588642963
0.000448	12.856	3.38456260099
0.000449	12.822	3.41442762407
0.00045	12.806	3.41355591722
0.000451	12.816	3.44298475164
0.000452	12.784	3.49761976207
0.000453	12.702	3.49588272114
0.000454	12.688	3.47888717839
0.000455	12.658	3.44688787169
0.000456	12.618	3.41585655437
0.000457	12.57	3.42127169339
0.000458	12.508	3.38968081093
0.000459	12.448	3.40048467134
0.00046	12.418	3.40342121989
0.000461	12.316	3.37522502954
0.000462	12.29	3.35468329355
0.000463	12.248	3.34462195173
0.000464	12.22	3.33460642355
0.000465	12.188	3.3681828929
0.000466	12.164	3.34441384999
0.000467	12.138	3.29893255463
0.000468	12.13	3.32100888285
0.000469	12.092	3.31474523908
0.00047	12.052	3.26393872492
0.000471	12.016	3.25326666598
0.000472	11.994	3.29271377438
0.000473	11.91	3.25973925338
0.000474	11.916	3.25897898121
0.000475	11.892	3.27297051621
0.000476	11.906	3.27065192278
0.000477	11.846	3.26898822268
0.000478	11.798	3.23190284507
0.000479	11.776	3.22456570719
0.00048	11.786	3.2717279838
0.000481	11.728	3.26466169763
0.000482	11.742	3.2898990866
0.000483	11.718	3.29885980302
0.000484	11.66	3.29793875019
0.000485	11.626	3.27934810595
0.000486	11.596	3.28767151644
0.000487	11.55	3.27589682377
0.000488	11.548	3.25571743246
0.000489	11.51	3.28479831953
0.00049	11.47	3.33663003643
0.000491	11.474	3.31682438486
0.000492	11.474	3.36352850441
0.000493	11.444	3.38922764063
0.000494	11.452	3.38462641956
0.000495	11.436	3.34393540607
0.000496	11.374	3.34815232628
0.000497	11.386	3.33181692174
0.000498	11.342	3.34440368377
0.000499	11.292	3.31100226518
0.0005	11.274	3.31103065525
0.000501	11.22	3.33520614056
0.000502	11.192	3.32673052711
0.000503	11.168	3.36210886201
0.000504	11.112	3.34835123606
0.000505	11.08	3.35225297375
0.000506	11.02	3.3969986753
0.000507	11.014	3.41083626109
0.000508	11.002	3.3760918234
0.000509	11.018	3.35464990722
0.00051	10.996	3.3484300799
0.000511	10.97	3.34799940263
0.000512	10.924	3.32959817395
0.000513	10.944	3.29497556895
0.000514	10.882	3.29364175344
0.000515	10.852	3.27262830153
0.000516	10.85	3.28199634369
0.000517	10.79	3.25236836782
0.000518	10.75	3.22234386744
0.000519	10.692	3.2528658134
0.00052	10.66	3.21689291087
0.000521	10.614	3.23187314107
0.000522	10.596	3.21943846035
0.000523	10.526	3.21454880193
0.000524	10.492	3.18212759015
0.000525	10.468	3.163064337
0.000526	10.46	3.17559443254
0.000527	10.436	3.18777414507
0.000528	10.458	3.19878664496
0.000529	10.404	3.21757424157
0.00053	10.418	3.21236299319
0.000531	10.442	3.2573971204
0.000532	10.416	3.25498755758
0.000533	10.376	3.26597979173
0.000534	10.34	3.21253793752
0.000535	10.308	3.21265248665
0.000536	10.252	3.1705671417
0.000537	10.198	3.18037670725
0.000538	10.198	3.18979560474
0.000539	10.162	3.19307939143
0.00054	10.098	3.18377072039
0.000541	10.07	3.19892169332
0.000542	10.016	3.15970631547
0.000543	10.006	3.20966727248
0.000544	9.988	3.20622145211
0.000545	9.96	3.17842728405
0.000546	9.924	3.19847213525
0.000547	9.93	3.16434827413
0.000548	9.858	3.17519070293
0.000549	9.86	3.13630355674
0.00055	9.838	3.12662053982
0.000551	9.814	3.12400448143
0.000552	9.82	3.12723520062
0.000553	9.786	3.12669218184
0.000554	9.742	3.17103074725
0.000555	9.72	3.16569107779
0.000556	9.69	3.13526713375
0.000557	9.676	3.13417038465
0.000558	9.624	3.10783268533
0.000559	9.61	3.10835969605
0.00056	9.612	3.1089316493
0.000561	9.562	3.14040697999
0.000562	9.55	3.15776819922
0.000563	9.534	3.13446071917
0.000564	9.514	3.14162442058
0.000565	9.506	3.13080884118
0.000566	9.466	3.11461779357
0.000567	9.442	3.18600627746
0.000568	9.38	3.14890457143
0.000569	9.334	3.13917887353
0.00057	9.302	3.12646701566
0.000571	9.304	3.13936044442
0.000572	9.27	3.11273191907
0.000573	9.232	3.08515412905
0.000574	9.212	3.08659294368
0.000575	9.218	3.08131076005
0.000576	9.204	3.07219530629
0.000577	9.174	3.10607855664
0.000578	9.168	3.11380410431
0.000579	9.128	3.08668365726
0.00058	9.12	3.07597139128
0.000581	9.112	3.07041625842
0.000582	9.086	3.08262939712
0.000583	9.056	3.09271143174
0.000584	9.04	3.10264403372
0.000585	8.97	3.07978895381
0.000586	8.94	3.06274386784
0.000587	8.928	3.06509640958
0.000588	8.91	3.04924580839
0.000589	8.908	3.06064306968
0.00059	8.872	3.05345967715
0.000591	8.826	3.03639984192
0.000592	8.808	3.03564424793
0.000593	8.74	3.04899983601
0.000594	8.732	3.06336024653
0.000595	8.71	3.04202235363
0.000596	8.692	3.0101720881
0.000597	8.674	3.00993754088
0.000598	8.668	2.98224345083
0.000599	8.69	2.99564684167
0.0006	8.66	2.98402412859
0.000601	8.65	2.98722279049
0.000602	8.588	2.98098238841
0.000603	8.554	2.95957496948
0.000604	8.536	2.97937980123
0.000605	8.494	2.91855512197
0.000606	8.456	2.92917462777
0.000607	8.398	2.94611540847
0.000608	8.4	2.94006802642
0.000609	8.448	2.92904352989
0.00061	8.428	2.88458246545
0.000611	8.408	2.88609355358
0.000612	8.432	2.95522858676
0.000613	8.412	2.98835339276
0.000614	8.368	2.97061879076
0.000615	8.352	2.99200534759
0.000616	8.362	2.97841501474
0.000617	8.35	2.99324238912
0.000618	8.354	3.01673399557
0.000619	8.306	3.03057156325
0.00062	8.3	3.04138126515
0.000621	8.264	3.00304911715
0.000622	8.238	3.01419242916
0.000623	8.24	3.0010664771
0.000624	8.25	3.01189309239
0.000625	8.188	2.96524130553
0.000626	8.188	2.95375286712
0.000627	8.134	2.983964477
0.000628	8.17	2.97474368644
0.000629	8.128	2.92978087918
0.00063	8.124	2.93336393923
0.000631	8.1	2.95194850904
0.000632	8.072	2.9351006797
0.000633	8.06	2.92513247563
0.000634	8.026	2.93416495787
0.000635	8.0	2.92711462024
0.000636	7.974	2.93348325374
0.000637	7.932	2.91605486917
0.000638	7.934	2.93012695971
0.000639	7.938	2.90897851487
0.00064	7.908	2.90302187384
0.000641	7.836	2.88809695128
0.000642	7.824	2.86513943814
0.000643	7.798	2.85047294321
0.000644	7.778	2.83773078357
0.000645	7.77	2.83497795406
0.000646	7.746	2.84279510341
0.000647	7.72	2.8251725611
0.000648	7.698	2.82892134921
0.000649	7.698	2.83950629512
0.00065	7.69	2.82380948366
0.000651	7.644	2.82369686758
0.000652	7.62	2.8297703087
0.000653	7.606	2.84090900945
0.000654	7.546	2.8092497219
0.000655	7.52	2.8180844558
0.000656	7.478	2.79383535664
0.000657	7.494	2.80249246208
0.000658	7.486	2.80460407188
0.000659	7.468	2.79731585632
0.00066	7.438	2.7803158094
0.000661	7.402	2.80506613113
0.000662	7.404	2.80727341027
0.000663	7.364	2.7927592091
0.000664	7.342	2.81585439964
0.000665	7.314	2.80060779118
0.000666	7.292	2.81757626339
0.000667	7.294	2.817013312
0.000668	7.264	2.80683166578
0.000669	7.29	2.79891050232
0.00067	7.248	2.77605763629
0.000671	7.232	2.76444858878
0.000672	7.224	2.79102561794
0.000673	7.202	2.77366111845
0.000674	7.16	2.79828518918
0.000675	7.178	2.80398216827
0.000676	7.194	2.80862315023
0.000677	7.162	2.80067063397
0.000678	7.134	2.79786418541
0.000679	7.108	2.77998848918
0.00068	7.104	2.77221644177
0.000681	7.084	2.77505747688
0.000682	7.092	2.76107515291
0.000683	7.066	2.74256157634
0.000684	7.038	2.7321339645
0.000685	7.014	2.74259074599
0.000686	6.998	2.72213078304
0.000687	6.932	2.70247590184
0.000688	6.946	2.70094131739
0.000689	6.934	2.69400148478
0.00069	6.914	2.66657158164
0.000691	6.886	2.68346865083
0.000692	6.862	2.67487495035
0.000693	6.848	2.66024359787
0.000694	6.806	2.64355139916
0.000695	6.792	2.62996882111
0.000696	6.77	2.66253638473
0.000697	6.748	2.67291900364
0.000698	6.742	2.66372596188
0.000699	6.708	2.66434532296
0.0007	6.668	2.6430618608
0.000701	6.628	2.60952409454
0.000702	6.594	2.59329211621
0.000703	6.576	2.59773439751
0.000704	6.568	2.56541926398
0.000705	6.55	2.55254774686
0.000706	6.546	2.55105546784
0.000707	6.55	2.56427377634
0.000708	6.54	2.58154992204
0.000709	6.522	2.5856364787
0.00071	6.518	2.58953200405
0.000711	6.464	2.62463406973
0.000712	6.45	2.61141723974
0.000713	6.446	2.59289105055
0.000714	6.42	2.58758574737
0.000715	6.404	2.58626835421
0.000716	6.412	2.57337443836
0.000717	6.382	2.56906130717
0.000718	6.344	2.51270053926
0.000719	6.322	2.52948927651
0.00072	6.304	2.55256420096
0.000721	6.288	2.53398026827
0.000722	6.252	2.53465895142
0.000723	6.228	2.54086914264
0.000724	6.186	2.5580078186
0.000725	6.18	2.60453450735
0.000726	6.178	2.57027547162
0.000727	6.12	2.54825430442
0.000728	6.11	2.53256786681
0.000729	6.102	2.53684765014
0.00073	6.088	2.5464202324
0.000731	6.078	2.57369695186
0.000732	6.05	2.55489725821
0.000733	6.028	2.53677275293
0.000734	6.006	2.54282598697
0.000735	5.998	2.55146938057
0.000736	6.0	2.54165300543
0.000737	6.008	2.58068518033
0.000738	5.974	2.5817288781
0.000739	5.912	2.5768694185
0.00074	5.89	2.55380108857
0.000741	5.896	2.53558356202
0.000742	5.898	2.5218239431
0.000743	5.91	2.54123985487
0.000744	5.888	2.55645379383
0.000745	5.866	2.54794897908
0.000746	5.86	2.55037252181
0.000747	5.858	2.54201416204
0.000748	5.864	2.55294026565
0.000749	5.886	2.55205877675
0.00075	5.882	2.5589208663
0.000751	5.844	2.50752148545
0.000752	5.854	2.48851039781
0.000753	5.832	2.47462643645
0.000754	5.822	2.49285298403
0.000755	5.818	2.46269689568
0.000756	5.812	2.49973118555
0.000757	5.804	2.49270615998
0.000758	5.788	2.46232735435
0.000759	5.75	2.48263972416
0.00076	5.756	2.48283386476
0.000761	5.752	2.48082566901
0.000762	5.724	2.47301920737
0.000763	5.72	2.45796663932
0.000764	5.686	2.46483346293
0.000765	5.658	2.44725070232
0.000766	5.65	2.47052625973
0.000767	5.64	2.46625221743
0.000768	5.614	2.44233576725
0.000769	5.606	2.46632601251
0.00077	5.598	2.45283427895
0.000771	5.574	2.44878010446
0.000772	5.54	2.44384942253
0.000773	5.518	2.41861034481
0.000774	5.494	2.42197522696
0.000775	5.498	2.43022550394
0.000776	5.452	2.42068089595
0.000777	5.466	2.42174399968
0.000778	5.438	2.41953631921
0.000779	5.444	2.40559015628
0.00078	5.44	2.41958674157
0.000781	5.426	2.41174708458
0.000782	5.444	2.41637414322
0.000783	5.442	2.4303571754
0.000784	5.42	2.42643771814
0.000785	5.388	2.42599587798
0.000786	5.372	2.40782391383
0.000787	5.346	2.37955542066
0.000788	5.344	2.3667834713
0.000789	5.334	2.35593802975
0.00079	5.318	2.38597485318
0.000791	5.302	2.39724758838
0.000792	5.292	2.38971462731
0.000793	5.264	2.35505923492
0.000794	5.284	2.36036946261
0.000795	5.258	2.37137850205
0.000796	5.232	2.34822826829
0.000797	5.24	2.36101673014
0.000798	5.204	2.34144912394
0.000799	5.204	2.37789486731
0.0008	5.212	2.40313461962
0.000801	5.182	2.40517691657
0.000802	5.136	2.38442949151
0.000803	5.134	2.38412331896
0.000804	5.122	2.40481101129
0.000805	5.126	2.44583809767
0.000806	5.112	2.44611038181
0.000807	5.104	2.44155360375
0.000808	5.108	2.42741343821
0.000809	5.084	2.40934513924
0.00081	5.07	2.3910457963
0.000811	5.03	2.3691981766
0.000812	4.996	2.38159274436
0.000813	4.99	2.38031510519
0.000814	4.972	2.35100319013
0.000815	4.96	2.35677746086
0.000816	4.956	2.37193254542
0.000817	4.966	2.35559843776
0.000818	4.956	2.35160881101
0.000819	4.936	2.29867440061
0.00082	4.912	2.28216037999
0.000821	4.906	2.27181953509
0.000822	4.868	2.26596028209
0.000823	4.854	2.26200884172
0.000824	4.838	2.26974800363
0.000825	4.834	2.26945896636
0.000826	4.826	2.27941308235
0.000827	4.838	2.2644549013
0.000828	4.832	2.26622505502
0.000829	4.8	2.23964282867
0.00083	4.794	2.24133085465
0.000831	4.784	2.22830518556
0.000832	4.74	2.21187703094
0.000833	4.726	2.22416815911
0.000834	4.72	2.22207110597
0.000835	4.696	2.2261141031
0.000836	4.696	2.26529998014
0.000837	4.698	2.23669309473
0.000838	4.682	2.2317876243
0.000839	4.672	2.23078820151
0.00084	4.65	2.23506152041
0.000841	4.642	2.24272958691
0.000842	4.636	2.24488396137
0.000843	4.608	2.24551464034
0.000844	4.612	2.2363935253
0.000845	4.604	2.24303009342
0.000846	4.588	2.21229654432
0.000847	4.596	2.19744943059
0.000848	4.596	2.17733414983
0.000849	4.574	2.16160218357
0.00085	4.552	2.13712330014
0.000851	4.546	2.13632488166
0.000852	4.55	2.12591156919
0.000853	4.504	2.10475271707
0.000854	4.498	2.09618606044
0.000855	4.476	2.06916021613
0.000856	4.456	2.05427943571
0.000857	4.452	2.08031151513
0.000858	4.446	2.07535153649
0.000859	4.418	2.05603404641
0.00086	4.406	2.04967412044
0.000861	4.39	2.05277860472
0.000862	4.378	2.07535924601
0.000863	4.354	2.10349328499
0.000864	4.34	2.08336266646
0.000865	4.328	2.10912683355
0.000866	4.328	2.11575423904
0.000867	4.294	2.1060778713
0.000868	4.29	2.10378230813
0.000869	4.274	2.10307489168
0.00087	4.284	2.09364371372
0.000871	4.284	2.09841463967
0.000872	4.28	2.09035882087
0.000873	4.252	2.06409689695
0.000874	4.228	2.06204170666
0.000875	4.22	2.05805733642
0.000876	4.198	2.03931262929
0.000877	4.188	2.03387708577
0.000878	4.164	2.04477480423
0.000879	4.164	2.06714876097
0.00088	4.152	2.06225507637
0.000881	4.15	2.07930276776
0.000882	4.154	2.06356099983
0.000883	4.158	2.04573605336
0.000884	4.16	2.04411349978
0.000885	4.146	2.05734877938
0.000886	4.134	2.06689235327
0.000887	4.128	2.05222221019
0.000888	4.124	2.06509660791
0.000889	4.116	2.07618496286
0.00089	4.112	2.06384495542
0.000891	4.1	2.06252272715
0.000892	4.076	2.03131090678
0.000893	4.07	2.05063404829
0.000894	4.078	2.06492518024
0.000895	4.086	2.07330750252
0.000896	4.06	2.08624063809
0.000897	4.044	2.08759766239
0.000898	4.02	2.09370485026
0.000899	4.036	2.10777228372
0.0009	4.032	2.09927987653
0.000901	4.012	2.11183711493
0.000902	3.98	2.08988037935
0.000903	3.98	2.08028844154
0.000904	3.954	2.06975457482
0.000905	3.952	2.05759471228
0.000906	3.94	2.04558060218
0.000907	3.922	2.04546229493
0.000908	3.9	2.06446118879
0.000909	3.894	2.06076781807
0.00091	3.876	2.06315874329
0.000911	3.848	2.05545518073
0.000912	3.828	2.02445449443
0.000913	3.832	2.00991940137
0.000914	3.81	1.99647188811
0.000915	3.806	1.99006633055
0.000916	3.81	1.9864289567
0.000917	3.792	1.99216866756
0.000918	3.78	1.99689759377
0.000919	3.778	1.98209888754
0.00092	3.74	1.98403628999
0.000921	3.734	1.98676722341
0.000922	3.754	1.98330128826
0.000923	3.732	1.98700176145
0.000924	3.712	1.99525837926
0.000925	3.698	1.98564750145
0.000926	3.7	1.99449241663
0.000927	3.684	1.96574260777
0.000928	3.662	1.98790241209
0.000929	3.652	2.0017232576
0.00093	3.642	2.00045894734
0.000931	3.624	1.98258013709
0.000932	3.606	1.97554144477
0.000933	3.578	1.96568461356
0.000934	3.552	1.96654417698
0.000935	3.542	1.96271138989
0.000936	3.522	1.95895788622
0.000937	3.506	1.95498439891
0.000938	3.51	1.93439913151
0.000939	3.504	1.9146759517
0.00094	3.486	1.91880275172
0.000941	3.486	1.90730280763
0.000942	3.482	1.9104125209
0.000943	3.514	1.91044602122
0.000944	3.48	1.90724932822
0.000945	3.486	1.90835112073
0.000946	3.492	1.91987916286
0.000947	3.474	1.90087453558
0.000948	3.45	1.88984126318
0.000949	3.438	1.88842685853
0.00095	3.428	1.88913101716
0.000951	3.412	1.88739397053
0.000952	3.408	1.8872032217
0.000953	3.384	1.86454927529
0.000954	3.374	1.87246468592
0.000955	3.354	1.8688723873
0.000956	3.346	1.87357519198
0.000957	3.342	1.8657534671
0.000958	3.316	1.83851679351
0.000959	3.32	1.85623274403
0.00096	3.324	1.87270499545
0.000961	3.314	1.86317041625
0.000962	3.296	1.86343339028
0.000963	3.28	1.85946228787
0.000964	3.256	1.8532306926
0.000965	3.24	1.85105375395
0.000966	3.224	1.84223342712
0.000967	3.206	1.84595882944
0.000968	3.184	1.82047905783
0.000969	3.174	1.82858524548
0.00097	3.144	1.81418411414
0.000971	3.154	1.81941858845
0.000972	3.164	1.82019339632
0.000973	3.154	1.81501625337
0.000974	3.13	1.78131973548
0.000975	3.15	1.80651598388
0.000976	3.122	1.78972511856
0.000977	3.118	1.80667539973
0.000978	3.112	1.81203090481
0.000979	3.082	1.81087713553
0.00098	3.044	1.80501080329
0.000981	3.042	1.8199549445
0.000982	3.05	1.8087288354
0.000983	3.04	1.82384209843
0.000984	3.036	1.84355743062
0.000985	3.05	1.84377330494
0.000986	3.05	1.85027025053
0.000987	3.024	1.83505422263
0.000988	3.034	1.86248328852
0.000989	3.022	1.83888988251
0.00099	3.024	1.83505422263
0.000991	3.028	1.83172487017
0.000992	3.03	1.80806526431
0.000993	3.016	1.82749664842
0.000994	3.01	1.81160150143
0.000995	2.994	1.8027656531
0.000996	2.99	1.80496537363
0.000997	2.98	1.79209374755
0.000998	2.968	1.77397181488
0.000999	2.976	1.79092825094
0.001	2.952	1.77248300415
0.001001	2.928	1.76034542065
0.001002	2.92	1.76227126175
0.001003	2.932	1.76390929472
0.001004	2.922	1.77085177245
0.001005	2.918	1.74449878189
0.001006	2.908	1.74457330027
0.001007	2.91	1.74180940404
0.001008	2.896	1.72313203209
0.001009	2.89	1.74295725708
0.00101	2.89	1.74066079407
0.001011	2.872	1.7400045977
0.001012	2.86	1.74482090772
0.001013	2.88	1.73942519241
0.001014	2.872	1.74917580592
0.001015	2.88	1.756587601
0.001016	2.864	1.75997272706
0.001017	2.842	1.73350396596
0.001018	2.828	1.72000465116
0.001019	2.822	1.69773849576
0.00102	2.822	1.68235430276
0.001021	2.804	1.67498776115
0.001022	2.798	1.66529156606
0.001023	2.782	1.66807553786
0.001024	2.766	1.67428910287
0.001025	2.746	1.66537803516
0.001026	2.732	1.68290700872
0.001027	2.72	1.69398937423
0.001028	2.708	1.69196217452
0.001029	2.698	1.70258509332
0.00103	2.72	1.6916264363
0.001031	2.704	1.67343479108
0.001032	2.702	1.67367738827
0.001033	2.698	1.68605931094
0.001034	2.71	1.71403033812
0.001035	2.69	1.72449992752
0.001036	2.674	1.71572841674
0.001037	2.678	1.71764839242
0.001038	2.654	1.7012595334
0.001039	2.666	1.70482961025
0.00104	2.646	1.69607900759
0.001041	2.634	1.69589032664
0.001042	2.628	1.68570934624
0.001043	2.642	1.681022308
0.001044	2.622	1.65260884664
0.001045	2.602	1.64182703108
0.001046	2.608	1.62798525792
0.001047	2.61	1.64739187809
0.001048	2.61	1.638871563
0.001049	2.596	1.63241661349
0.00105	2.6	1.64438438329
0.001051	2.596	1.61145400183
0.001052	2.582	1.61222703116
0.001053	2.6	1.63707055437
0.001054	2.578	1.60870009635
0.001055	2.584	1.61955055494
0.001056	2.566	1.62285057846
0.001057	2.556	1.62445806348
0.001058	2.548	1.64185748468
0.001059	2.546	1.64920708221
0.00106	2.544	1.63709010137
0.001061	2.538	1.64090097203
0.001062	2.536	1.64702884006
0.001063	2.526	1.6386958229
0.001064	2.52	1.62160414405
0.001065	2.498	1.60062362846
0.001066	2.488	1.6204493204
0.001067	2.49	1.62785134456
0.001068	2.476	1.61413258439
0.001069	2.47	1.60034371308
0.00107	2.46	1.58883605196
0.001071	2.428	1.57506063375
0.001072	2.418	1.58596216853
0.001073	2.428	1.59273852217
0.001074	2.442	1.61450797459
0.001075	2.43	1.5990934932
0.001076	2.416	1.56554910495
0.001077	2.422	1.55689305991
0.001078	2.426	1.56093689815
0.001079	2.418	1.57075650564
0.00108	2.41	1.58047461226
0.001081	2.408	1.58667450978
0.001082	2.396	1.56945340804
0.001083	2.394	1.56293441961
0.001084	2.368	1.57117026448
0.001085	2.352	1.57101750468
0.001086	2.352	1.57229004958
0.001087	2.35	1.58350876221
0.001088	2.342	1.57893508416
0.001089	2.332	1.58170035089
0.00109	2.354	1.5838825714
0.001091	2.336	1.56815305375
0.001092	2.308	1.56497156524
0.001093	2.298	1.56754457672
0.001094	2.3	1.58177115918
0.001095	2.298	1.56881993868
0.001096	2.286	1.54279097742
0.001097	2.29	1.57031843904
0.001098	2.266	1.54247982159
0.001099	2.264	1.54347141211
0.0011	2.258	1.53213445885
0.001101	2.248	1.54612289292
0.001102	2.248	1.56284868109
0.001103	2.242	1.56314938506
0.001104	2.226	1.54107884289
0.001105	2.234	1.52553072732
0.001106	2.212	1.52284470646
0.001107	2.206	1.52301149044
0.001108	2.218	1.5134318617
0.001109	2.214	1.50073448684
0.00111	2.194	1.51008741469
0.001111	2.188	1.50221702826
0.001112	2.182	1.53129879514
0.001113	2.172	1.53310664991
0.001114	2.168	1.52176739353
0.001115	2.162	1.51913001419
0.001116	2.162	1.5178129002
0.001117	2.182	1.54171203537
0.001118	2.184	1.53562495421
0.001119	2.148	1.52384251155
0.00112	2.164	1.52482917076
0.001121	2.158	1.52218132954
0.001122	2.144	1.50042127418
0.001123	2.128	1.50453182087
0.001124	2.122	1.50569452413
0.001125	2.126	1.53039994773
0.001126	2.134	1.52054069331
0.001127	2.13	1.50900629555
0.001128	2.12	1.51314242555
0.001129	2.112	1.49514414021
0.00113	2.116	1.5081591428
0.001131	2.12	1.52236657872
0.001132	2.126	1.52778401615
0.001133	2.124	1.51678080157
0.001134	2.126	1.505365072
0.001135	2.126	1.50004133276
0.001136	2.118	1.4778619692
0.001137	2.096	1.47335806917
0.001138	2.09	1.47305804366
0.001139	2.1	1.4812157169
0.00114	2.098	1.47526133278
0.001141	2.1	1.46765118472
0.001142	2.11	1.47712558708
0.001143	2.098	1.47118863508
0.001144	2.082	1.47216711008
0.001145	2.082	1.49508394413
0.001146	2.094	1.49972130744
0.001147	2.062	1.49738305053
0.001148	2.062	1.49738305053
0.001149	2.066	1.48244527724
0.00115	2.066	1.47703892975
0.001151	2.076	1.47858851612
0.001152	2.042	1.45747590032
0.001153	2.038	1.45346344983
0.001154	2.028	1.45437821766
0.001155	2.026	1.46742086669
0.001156	2.024	1.45582416521
0.001157	2.006	1.45669626209
0.001158	1.994	1.45669626209
0.001159	1.982	1.45934094714
0.00116	1.976	1.45582416521
0.001161	1.97	1.44813673388
0.001162	1.964	1.45557686159
0.001163	1.968	1.46115570697
0.001164	1.968	1.46252384596
0.001165	1.954	1.45872684215
0.001166	1.95	1.45859521458
0.001167	1.938	1.45813442453
0.001168	1.926	1.44931846052
0.001169	1.936	1.4407997779
0.00117	1.93	1.43146777819
0.001171	1.91	1.42193530092
0.001172	1.904	1.43623953434
0.001173	1.902	1.4520316801
0.001174	1.904	1.45697769372
0.001175	1.906	1.46872870197
0.001176	1.896	1.46600954976
0.001177	1.902	1.48337318299
0.001178	1.892	1.4765960856
0.001179	1.898	1.46410245543
0.00118	1.892	1.467084183
0.001181	1.88	1.44
0.001182	1.878	1.40965102064
0.001183	1.89	1.41347090525
0.001184	1.884	1.4080284088
0.001185	1.88	1.40484874631
0.001186	1.872	1.40271736284
0.001187	1.866	1.38709913128
0.001188	1.864	1.39481324915
0.001189	1.854	1.40167185889
0.00119	1.854	1.41162459599
0.001191	1.858	1.42892826972
0.001192	1.852	1.436
0.001193	1.862	1.44877741562
0.001194	1.86	1.43958327303
0.001195	1.846	1.41925473401
0.001196	1.85	1.41827359843
0.001197	1.836	1.40467220375
0.001198	1.824	1.3989367391
0.001199	1.816	1.39217240312
0.0012	1.798	1.3817365885
0.001201	1.8	1.38996402831
0.001202	1.806	1.39727019577
0.001203	1.796	1.41080969659
0.001204	1.788	1.39823317083
0.001205	1.768	1.38353749497
0.001206	1.764	1.37269953012
0.001207	1.746	1.36436212202
0.001208	1.744	1.36178706118
0.001209	1.744	1.35737393521
0.00121	1.746	1.35995735227
0.001211	1.76	1.36323145504
0.001212	1.754	1.36729075182
0.001213	1.742	1.37820027572
0.001214	1.736	1.37342782846
0.001215	1.728	1.37040723874
0.001216	1.734	1.36793420894
0.001217	1.756	1.37857317542
0.001218	1.732	1.36681234996
0.001219	1.718	1.3559041264
0.00122	1.704	1.34327361323
0.001221	1.702	1.33611227073
0.001222	1.694	1.3462406917
0.001223	1.706	1.33699813014
0.001224	1.696	1.33700560956
0.001225	1.704	1.35513246585
0.001226	1.688	1.35744465817
0.001227	1.69	1.34977775948
0.001228	1.694	1.34920865695
0.001229	1.69	1.34383778783
0.00123	1.684	1.34615898021
0.001231	1.676	1.34871197815
0.001232	1.662	1.35194526516
0.001233	1.666	1.35145995131
0.001234	1.66	1.33880543769
0.001235	1.658	1.33155397938
0.001236	1.664	1.32932464056
0.001237	1.658	1.33904294181
0.001238	1.66	1.33731073427
0.001239	1.652	1.33525128721
0.00124	1.646	1.3389114982
0.001241	1.656	1.3452375255
0.001242	1.66	1.3462540622
0.001243	1.67	1.34799851632
0.001244	1.666	1.33058032452
0.001245	1.674	1.31594984707
0.001246	1.646	1.30410275669
0.001247	1.644	1.28111826152
0.001248	1.624	1.27695888736
0.001249	1.614	1.27318655349
0.00125	1.602	1.27106097415
0.001251	1.606	1.26915877651
0.001252	1.588	1.25309855957
0.001253	1.58	1.25522906276
0.001254	1.58	1.25043992259
0.001255	1.572	1.25092605697
0.001256	1.568	1.24634505656
0.001257	1.558	1.22418789408
0.001258	1.546	1.21978850626
0.001259	1.54	1.21671689394
0.00126	1.548	1.21971144128
0.001261	1.55	1.22780291578
0.001262	1.538	1.22986015465
0.001263	1.54	1.22979673117
0.001264	1.532	1.23813407998
0.001265	1.526	1.26226938488
0.001266	1.514	1.25769789695
0.001267	1.51	1.2561448961
0.001268	1.496	1.24658894588
0.001269	1.494	1.24336800667
0.00127	1.486	1.23685245684
0.001271	1.47	1.23008129813
0.001272	1.466	1.23808077281
0.001273	1.488	1.24974237345
0.001274	1.482	1.25446243467
0.001275	1.482	1.24806890835
0.001276	1.484	1.25448953762
0.001277	1.492	1.25137364524
0.001278	1.492	1.25297086957
0.001279	1.478	1.25439866071
0.00128	1.484	1.2640189872
0.001281	1.484	1.27033224001
0.001282	1.488	1.27352110308
0.001283	1.486	1.27192924332
0.001284	1.484	1.26560025284
0.001285	1.476	1.23508056417
0.001286	1.48	1.23838604643
0.001287	1.482	1.24967035653
0.001288	1.464	1.24767944601
0.001289	1.448	1.23907061946
0.00129	1.436	1.2320324671
0.001291	1.444	1.23242200565
0.001292	1.444	1.22264631026
0.001293	1.452	1.22135007267
0.001294	1.46	1.21671689394
0.001295	1.464	1.22339854504
0.001296	1.454	1.21156262735
0.001297	1.464	1.22503224447
0.001298	1.456	1.23614885835
0.001299	1.438	1.23537686558
0.0013	1.412	1.22076041876
0.001301	1.406	1.21703081309
0.001302	1.406	1.20214974109
0.001303	1.406	1.22358653147
0.001304	1.41	1.22715117243
0.001305	1.418	1.23583008541
0.001306	1.388	1.18888855659
0.001307	1.384	1.19688930148
0.001308	1.374	1.18916945807
0.001309	1.374	1.19420433762
0.00131	1.374	1.2008846739
0.001311	1.37	1.1887388275
0.001312	1.374	1.18242293618
0.001313	1.36	1.17064085013
0.001314	1.35	1.16425942126
0.001315	1.342	1.15975687107
0.001316	1.334	1.14474626009
0.001317	1.332	1.14270556138
0.001318	1.326	1.14180733927
0.001319	1.326	1.1522690658
0.00132	1.332	1.16523645669
0.001321	1.334	1.15518137104
0.001322	1.338	1.15747829353
0.001323	1.334	1.15344874182
0.001324	1.33	1.14939114317
0.001325	1.312	1.1307767242
0.001326	1.312	1.13607042035
0.001327	1.304	1.14524407879
0.001328	1.304	1.1417460313
0.001329	1.28	1.11964280018
0.00133	1.27	1.12298708808
0.001331	1.258	1.13817221895
0.001332	1.254	1.13731438046
0.001333	1.258	1.13465236967
0.001334	1.252	1.12271813025
0.001335	1.244	1.14037888441
0.001336	1.248	1.14126946862
0.001337	1.238	1.13901536425
0.001338	1.234	1.14159712684
0.001339	1.226	1.14670135606
0.00134	1.21	1.13573764576
0.001341	1.214	1.14376745888
0.001342	1.21	1.14275981728
0.001343	1.202	1.15117157713
0.001344	1.202	1.15810016838
0.001345	1.21	1.14973910084
0.001346	1.196	1.14086984358
0.001347	1.19	1.11977676347
0.001348	1.192	1.11496008897
0.001349	1.196	1.11066826731
0.00135	1.2	1.10995495404
0.001351	1.192	1.1005162425
0.001352	1.19	1.10900856624
0.001353	1.194	1.12087644279
0.001354	1.18	1.09890854943
0.001355	1.178	1.10196007187
0.001356	1.176	1.1068080231
0.001357	1.166	1.11105535416
0.001358	1.164	1.10503574603
0.001359	1.168	1.11345228905
0.00136	1.162	1.10984503423
0.001361	1.152	1.0994980673
0.001362	1.154	1.09648711803
0.001363	1.166	1.10020179967
0.001364	1.16	1.08738217753
0.001365	1.152	1.08669038829
0.001366	1.146	1.07735045366
0.001367	1.146	1.07920526315
0.001368	1.14	1.07907367682
0.001369	1.136	1.08143608225
0.00137	1.134	1.07333312629
0.001371	1.132	1.08193160597
0.001372	1.128	1.08977795904
0.001373	1.128	1.0787103411
0.001374	1.128	1.08425827182
0.001375	1.12	1.06845683114
0.001376	1.1	1.06677082825
0.001377	1.1	1.07610408419
0.001378	1.076	1.0574611104
0.001379	1.08	1.04575331699
0.00138	1.08	1.05905618359
0.001381	1.074	1.06420110881
0.001382	1.072	1.05963012415
0.001383	1.056	1.04922066316
0.001384	1.058	1.05006475991
0.001385	1.056	1.05492369392
0.001386	1.03	1.06447169995
0.001387	1.028	1.06170429028
0.001388	1.04	1.06883113727
0.001389	1.062	1.06120497549
0.00139	1.05	1.05995282914
0.001391	1.058	1.05954518545
0.001392	1.062	1.06308795497
0.001393	1.044	1.04406130088
0.001394	1.038	1.04716569845
0.001395	1.03	1.03590540109
0.001396	1.032	1.05781661927
0.001397	1.036	1.07084265884
0.001398	1.048	1.07596282464
0.001399	1.058	1.09664761888
0.0014	1.064	1.09904685978
0.001401	1.056	1.08851458419
0.001402	1.056	1.0848336278
0.001403	1.052	1.08871300167
0.001404	1.042	1.08084966577
0.001405	1.046	1.08253591164
0.001406	1.038	1.07357160916
0.001407	1.046	1.06952512827
0.001408	1.038	1.06045084752
0.001409	1.032	1.0597056195
0.00141	1.03	1.05503554442
0.001411	1.034	1.05301661905
0.001412	1.028	1.0579300544
0.001413	1.03	1.05313816757
0.001414	1.036	1.04819082232
0.001415	1.024	1.04853421499
0.001416	1.022	1.0380346815
0.001417	1.018	1.03037663017
0.001418	1.022	1.03610617217
0.001419	1.016	1.029438682
0.00142	1.02	1.04288062596
0.001421	1.014	1.03817339592
0.001422	1.012	1.03723478538
0.001423	1.016	1.04294966321
0.001424	1.018	1.04195777266
0.001425	1.008	1.04304170578
0.001426	1.0	1.05071404293
0.001427	0.99	1.02854265833
0.001428	0.982	1.01472952061
0.001429	0.98	1.02547549946
0.00143	0.978	1.0205469122
0.001431	0.982	1.01866383071
0.001432	0.972	1.01351665009
0.001433	0.968	1.00348193805
0.001434	0.95	0.995740930162
0.001435	0.958	1.00211576178
0.001436	0.954	1.00592445044
0.001437	0.95	0.995740930162
0.001438	0.944	0.99038578342
0.001439	0.946	1.00154081295
0.00144	0.94	0.992169340385
0.001441	0.938	0.991037839843
0.001442	0.928	0.989351302622
0.001443	0.93	0.988483687271
0.001444	0.928	0.989351302622
0.001445	0.924	0.997107817641
0.001446	0.91	0.9828021164
0.001447	0.902	0.979997959182
0.001448	0.894	0.968898343481
0.001449	0.902	0.97795500919
0.00145	0.902	0.967675565466
0.001451	0.892	0.955162813346
0.001452	0.89	0.962236977049
0.001453	0.888	0.96304517028
0.001454	0.878	0.962868630707
0.001455	0.88	0.96
0.001456	0.87	0.953467356547
0.001457	0.874	0.956098321304
0.001458	0.874	0.954004192863
0.001459	0.876	0.959491532011
0.00146	0.868	0.96466367196
0.001461	0.864	0.941012220962
0.001462	0.872	0.942133748467
0.001463	0.876	0.953217708606
0.001464	0.878	0.950324155223
0.001465	0.874	0.956098321304
0.001466	0.872	0.944254203062
0.001467	0.866	0.933832961509
0.001468	0.868	0.92659376212
0.001469	0.876	0.942668552568
0.00147	0.884	0.947915608058
0.001471	0.878	0.933335952377
0.001472	0.882	0.933850095037
0.001473	0.876	0.940544523135
0.001474	0.87	0.94079753401
0.001475	0.87	0.930107520666
0.001476	0.864	0.930324674509
0.001477	0.862	0.933250234396
0.001478	0.846	0.937168074574
0.001479	0.838	0.931534218373
0.00148	0.848	0.938560600068
0.001481	0.848	0.940689109111
0.001482	0.83	0.936536171218
0.001483	0.824	0.944999470899
0.001484	0.826	0.94431138932
0.001485	0.826	0.94431138932
0.001486	0.836	0.951369539138
0.001487	0.848	0.953360372577
0.001488	0.84	0.943610088967
0.001489	0.836	0.942923114575
0.00149	0.836	0.938671401503
0.001491	0.832	0.935829044217
0.001492	0.822	0.915595980769
0.001493	0.814	0.911813577438
0.001494	0.808	0.918224373451
0.001495	0.816	0.922032537387
0.001496	0.804	0.901988913457
0.001497	0.812	0.912499863014
0.001498	0.802	0.911480114978
0.001499	0.8	0.909945053286
0.0015	0.78	0.894203556244
0.001501	0.782	0.884576734942
0.001502	0.784	0.883936649314
0.001503	0.79	0.902164064902
0.001504	0.788	0.900586475581
0.001505	0.766	0.885010734398
0.001506	0.768	0.888918443953
0.001507	0.764	0.894597116025
0.001508	0.766	0.902908633251
0.001509	0.77	0.906145683651
0.00151	0.762	0.892947926813
0.001511	0.76	0.88
0.001512	0.758	0.873748247495
0.001513	0.754	0.874919424862
0.001514	0.752	0.87777901547
0.001515	0.754	0.884015836962
0.001516	0.756	0.878899311639
0.001517	0.748	0.878917516039
0.001518	0.736	0.873100223342
0.001519	0.73	0.867813343986
0.00152	0.724	0.862452317523
0.001521	0.718	0.849985882236
0.001522	0.714	0.853348697778
0.001523	0.718	0.861670470656
0.001524	0.718	0.854678887068
0.001525	0.716	0.855186529361
0.001526	0.714	0.858023309707
0.001527	0.708	0.852488123084
0.001528	0.714	0.860351091125
0.001529	0.716	0.864490601453
0.00153	0.712	0.870089650553
0.001531	0.71	0.854341851954
0.001532	0.7	0.854400374532
0.001533	0.69	0.847289796941
0.001534	0.684	0.848612985995
0.001535	0.684	0.853313541437
0.001536	0.692	0.858566246716
0.001537	0.692	0.856233612982
0.001538	0.694	0.855782682695
0.001539	0.682	0.858414818139
0.00154	0.682	0.851396499875
0.001541	0.672	0.86047428782
0.001542	0.67	0.858545281275
0.001543	0.676	0.859665051052
0.001544	0.678	0.866207827256
0.001545	0.676	0.866616408799
0.001546	0.682	0.869986206787
0.001547	0.678	0.863895827053
0.001548	0.68	0.868101376568
0.001549	0.674	0.864710356131
0.00155	0.656	0.851859143286
0.001551	0.652	0.859590600228
0.001552	0.646	0.855969625629
0.001553	0.65	0.845872330792
0.001554	0.65	0.841130192063
0.001555	0.642	0.837756527877
0.001556	0.644	0.830219248151
0.001557	0.654	0.835633891127
0.001558	0.65	0.833966426183
0.001559	0.648	0.829515521253
0.00156	0.644	0.825387181873
0.001561	0.634	0.81243092014
0.001562	0.644	0.82052666014
0.001563	0.634	0.822218948942
0.001564	0.63	0.815536633144
0.001565	0.62	0.819512049942
0.001566	0.624	0.816470452619
0.001567	0.612	0.813299452846
0.001568	0.61	0.806163755077
0.001569	0.6	0.80249610591
0.00157	0.61	0.813572369246
0.001571	0.608	0.808910378225
0.001572	0.608	0.811379072937
0.001573	0.602	0.797242748478
0.001574	0.608	0.79895932312
0.001575	0.61	0.79868642157
0.001576	0.604	0.794470893111
0.001577	0.606	0.789153977371
0.001578	0.606	0.79420652226
0.001579	0.596	0.792959015334
0.00158	0.602	0.794730142879
0.001581	0.598	0.792714324331
0.001582	0.594	0.790673130946
0.001583	0.59	0.783517708798
0.001584	0.594	0.788139581546
0.001585	0.59	0.791138420253
0.001586	0.588	0.786292566415
0.001587	0.59	0.788606365686
0.001588	0.59	0.786066154977
0.001589	0.592	0.783285388604
0.00159	0.6	0.787400787401
0.001591	0.594	0.788139581546
0.001592	0.582	0.781841416145
0.001593	0.582	0.781841416145
0.001594	0.58	0.789683480896
0.001595	0.58	0.789683480896
0.001596	0.56	0.781280999385
0.001597	0.558	0.776296335171
0.001598	0.558	0.783987244794
0.001599	0.544	0.774637979962
0.0016	0.548	0.774400413223
0.001601	0.552	0.771554275473
0.001602	0.55	0.771686464829
0.001603	0.548	0.758746334423
0.001604	0.55	0.761248973727
0.001605	0.544	0.758988800971
0.001606	0.538	0.759312847251
0.001607	0.536	0.756772092509
0.001608	0.53	0.749066085202
0.001609	0.518	0.74677707517
0.00161	0.51	0.746927037936
0.001611	0.506	0.741595577117
0.001612	0.51	0.744244583454
0.001613	0.514	0.752199441638
0.001614	0.516	0.749495830542
0.001615	0.526	0.751880309624
0.001616	0.522	0.749343712858
0.001617	0.512	0.744215022692
0.001618	0.508	0.744268768658
0.001619	0.51	0.749599893276
0.00162	0.512	0.746897583341
0.001621	0.518	0.741401375774
0.001622	0.516	0.741447233456
0.001623	0.52	0.741350119714
0.001624	0.53	0.754387168502
0.001625	0.534	0.759502468725
0.001626	0.524	0.751946806629
0.001627	0.524	0.762511639255
0.001628	0.518	0.757414021523
0.001629	0.52	0.76
0.00163	0.532	0.759589362748
0.001631	0.536	0.764659401302
0.001632	0.536	0.767270486856
0.001633	0.536	0.764659401302
0.001634	0.536	0.762039369062
0.001635	0.534	0.759502468725
0.001636	0.532	0.75695178182
0.001637	0.518	0.744094080073
0.001638	0.506	0.741595577117
0.001639	0.5	0.738918128076
0.00164	0.494	0.719697158533
0.001641	0.492	0.727967032221
0.001642	0.5	0.738918128076
0.001643	0.494	0.736182042704
0.001644	0.496	0.728
0.001645	0.49	0.727942305406
0.001646	0.488	0.727912082603
0.001647	0.484	0.72783514617
0.001648	0.484	0.713963584506
0.001649	0.49	0.722426466846
0.00165	0.492	0.725214451042
0.001651	0.49	0.738850458483
0.001652	0.49	0.730684610485
0.001653	0.486	0.727876363128
0.001654	0.486	0.727876363128
0.001655	0.482	0.722271417128
0.001656	0.476	0.71653611214
0.001657	0.476	0.719321902906
0.001658	0.474	0.719252389638
0.001659	0.47	0.719096655534
0.00166	0.47	0.716309988762
0.001661	0.47	0.716309988762
0.001662	0.466	0.707703327673
0.001663	0.466	0.707703327673
0.001664	0.466	0.704871619517
0.001665	0.464	0.704772303656
0.001666	0.464	0.707604409257
0.001667	0.46	0.704556598152
0.001668	0.458	0.7072736387
0.001669	0.46	0.713021738799
0.00167	0.452	0.706891788041
0.001671	0.452	0.706891788041
0.001672	0.446	0.677557377644
0.001673	0.448	0.671785680109
0.001674	0.438	0.667949099857
0.001675	0.432	0.670355129763
0.001676	0.428	0.672916042311
0.001677	0.42	0.66302337817
0.001678	0.414	0.662271847507
0.001679	0.404	0.651754555028
0.00168	0.406	0.661183786855
0.001681	0.402	0.660602755065
0.001682	0.408	0.661465040648
0.001683	0.404	0.660896361013
0.001684	0.404	0.654816004691
0.001685	0.404	0.64558810398
0.001686	0.406	0.645882342227
0.001687	0.404	0.642482684592
0.001688	0.402	0.642180659939
0.001689	0.402	0.64528753281
0.00169	0.4	0.644980619864
0.001691	0.404	0.654816004691
0.001692	0.4	0.651152823844
0.001693	0.392	0.646788991867
0.001694	0.398	0.647762302083
0.001695	0.4	0.648074069841
0.001696	0.398	0.647762302083
0.001697	0.396	0.64744420609
0.001698	0.394	0.647119772531
0.001699	0.396	0.650525941066
0.0017	0.396	0.653593145619
0.001701	0.398	0.653908250445
0.001702	0.4	0.663324958071
0.001703	0.398	0.65999696969
0.001704	0.392	0.652944101742
0.001705	0.392	0.652944101742
0.001706	0.392	0.652944101742
0.001707	0.396	0.659684773206
0.001708	0.396	0.659684773206
0.001709	0.394	0.659366362503
0.00171	0.392	0.656
0.001711	0.388	0.655328925045
0.001712	0.382	0.641931460516
0.001713	0.382	0.641931460516
0.001714	0.386	0.642653872625
0.001715	0.378	0.631756282122
0.001716	0.374	0.640409244156
0.001717	0.378	0.64118328113
0.001718	0.38	0.63843558798
0.001719	0.374	0.634132478272
0.00172	0.372	0.627388237059
0.001721	0.366	0.629320268226
0.001722	0.368	0.629742804643
0.001723	0.368	0.632910736202
0.001724	0.374	0.643524669302
0.001725	0.366	0.626134170925
0.001726	0.366	0.626134170925
0.001727	0.37	0.626976873577
0.001728	0.364	0.63206328797
0.001729	0.362	0.628455249003
0.00173	0.352	0.613266663043
0.001731	0.352	0.613266663043
0.001732	0.354	0.620228989971
0.001733	0.354	0.620228989971
0.001734	0.354	0.629828548099
0.001735	0.348	0.625216762411
0.001736	0.346	0.624727140438
0.001737	0.346	0.624727140438
0.001738	0.346	0.624727140438
0.001739	0.348	0.631582140343
0.00174	0.348	0.631582140343
0.001741	0.348	0.628407511095
0.001742	0.35	0.628887907341
0.001743	0.356	0.630288822684
0.001744	0.356	0.630288822684
0.001745	0.35	0.622494979899
0.001746	0.346	0.621517497742
0.001747	0.346	0.621517497742
0.001748	0.35	0.625699608438
0.001749	0.354	0.626645035088
0.00175	0.348	0.625216762411
0.001751	0.346	0.624727140438
0.001752	0.346	0.624727140438
0.001753	0.346	0.621517497742
0.001754	0.35	0.625699608438
0.001755	0.35	0.622494979899
0.001756	0.346	0.611787544823
0.001757	0.348	0.612287514163
0.001758	0.348	0.612287514163
0.001759	0.344	0.604701579293
0.00176	0.34	0.600333240792
0.001761	0.336	0.602581114872
0.001762	0.332	0.601478179155
0.001763	0.338	0.609717967588
0.001764	0.336	0.609183059515
0.001765	0.336	0.609183059515
0.001766	0.336	0.612457345454
0.001767	0.338	0.616243458383
0.001768	0.334	0.615178023014
0.001769	0.338	0.619480427455
0.00177	0.33	0.614084684714
0.001771	0.326	0.606402506591
0.001772	0.326	0.606402506591
0.001773	0.324	0.60251473011
0.001774	0.322	0.598595021697
0.001775	0.324	0.599186114659
0.001776	0.322	0.598595021697
0.001777	0.314	0.592793387278
0.001778	0.312	0.585368260158
0.001779	0.308	0.570206979964
0.00178	0.306	0.573030540198
0.001781	0.298	0.559639169465
0.001782	0.288	0.541346469463
0.001783	0.288	0.541346469463
0.001784	0.29	0.549454274713
0.001785	0.288	0.537639284279
0.001786	0.294	0.539966665638
0.001787	0.29	0.538423625039
0.001788	0.288	0.533906358831
0.001789	0.28	0.51923019943
0.00179	0.284	0.528530036989
0.001791	0.286	0.53310786901
0.001792	0.276	0.528983931703
0.001793	0.27	0.522589705218
0.001794	0.264	0.519907684113
0.001795	0.272	0.527272225705
0.001796	0.268	0.517857123153
0.001797	0.262	0.51122988958
0.001798	0.258	0.509348603611
0.001799	0.254	0.507428812741
0.0018	0.252	0.510388087635
0.001801	0.25	0.517204021639
0.001802	0.252	0.5258288695
0.001803	0.254	0.526767500896
0.001804	0.248	0.523923658561
0.001805	0.242	0.520995201513
0.001806	0.242	0.513260167946
0.001807	0.238	0.507302670996
0.001808	0.236	0.502298715905
0.001809	0.24	0.504380808517
0.00181	0.24	0.508330601086
0.001811	0.246	0.519118483585
0.001812	0.244	0.518135117513
0.001813	0.248	0.523923658561
0.001814	0.246	0.515251394952
0.001815	0.248	0.516232505757
0.001816	0.242	0.509348603611
0.001817	0.242	0.509348603611
0.001818	0.24	0.516139516023
0.001819	0.24	0.52
0.00182	0.24	0.52
0.001821	0.24	0.516139516023
0.001822	0.242	0.517142146803
0.001823	0.244	0.518135117513
0.001824	0.248	0.520092299501
0.001825	0.246	0.511355062554
0.001826	0.244	0.510356737978
0.001827	0.244	0.514260634309
0.001828	0.246	0.515251394952
0.001829	0.24	0.508330601086
0.00183	0.242	0.509348603611
0.001831	0.242	0.509348603611
0.001832	0.242	0.505406766872
0.001833	0.234	0.497236362307
0.001834	0.232	0.504158705171
0.001835	0.228	0.49397975667
0.001836	0.228	0.48581477952
0.001837	0.226	0.484689591388
0.001838	0.222	0.478242616252
0.001839	0.224	0.479399624531
0.00184	0.226	0.480545523338
0.001841	0.226	0.480545523338
0.001842	0.22	0.477074417675
0.001843	0.22	0.477074417675
0.001844	0.224	0.479399624531
0.001845	0.216	0.474704118373
0.001846	0.218	0.47589494639
0.001847	0.214	0.473501847937
0.001848	0.208	0.474063286914
0.001849	0.208	0.474063286914
0.00185	0.21	0.483632091574
0.001851	0.212	0.488933533315
0.001852	0.206	0.468576567916
0.001853	0.204	0.467315739089
0.001854	0.204	0.467315739089
0.001855	0.21	0.471062628533
0.001856	0.214	0.473501847937
0.001857	0.218	0.480079160139
0.001858	0.224	0.483553513068
0.001859	0.228	0.48581477952
0.00186	0.226	0.484689591388
0.001861	0.226	0.484689591388
0.001862	0.224	0.483553513068
0.001863	0.224	0.483553513068
0.001864	0.224	0.483553513068
0.001865	0.224	0.483553513068
0.001866	0.22	0.481248376621
0.001867	0.218	0.480079160139
0.001868	0.222	0.482406467618
0.001869	0.224	0.483553513068
0.00187	0.224	0.483553513068
0.001871	0.222	0.482406467618
0.001872	0.226	0.484689591388
0.001873	0.224	0.483553513068
0.001874	0.222	0.474042192215
0.001875	0.222	0.474042192215
0.001876	0.224	0.479399624531
0.001877	0.224	0.479399624531
0.001878	0.222	0.478242616252
0.001879	0.218	0.471673615968
0.00188	0.214	0.469258990324
0.001881	0.212	0.468034186786
0.001882	0.212	0.463741307196
0.001883	0.216	0.466201673099
0.001884	0.216	0.466201673099
0.001885	0.208	0.465549138115
0.001886	0.204	0.463016198421
0.001887	0.206	0.464288703287
0.001888	0.202	0.457379492326
0.001889	0.2	0.45607017004
0.00189	0.2	0.45607017004
0.001891	0.2	0.45607017004
0.001892	0.202	0.461731523723
0.001893	0.202	0.461731523723
0.001894	0.2	0.460434577329
0.001895	0.2	0.451663591625
0.001896	0.196	0.453413718363
0.001897	0.196	0.453413718363
0.001898	0.196	0.453413718363
0.001899	0.198	0.45474828202
0.0019	0.196	0.448981068643
0.001901	0.2	0.451663591625
0.001902	0.196	0.444504218203
0.001903	0.192	0.441742006153
0.001904	0.194	0.44312977783
0.001905	0.2	0.451663591625
0.001906	0.2	0.451663591625
0.001907	0.2	0.451663591625
0.001908	0.2	0.451663591625
0.001909	0.198	0.45032876879
0.00191	0.198	0.45032876879
0.001911	0.198	0.45032876879
0.001912	0.2	0.451663591625
0.001913	0.2	0.4472135955
0.001914	0.198	0.441356998358
0.001915	0.192	0.432592186707
0.001916	0.194	0.434009216492
0.001917	0.19	0.426497362243
0.001918	0.19	0.431161222746
0.001919	0.19	0.431161222746
0.00192	0.19	0.431161222746
0.001921	0.19	0.431161222746
0.001922	0.192	0.432592186707
0.001923	0.194	0.434009216492
0.001924	0.192	0.432592186707
0.001925	0.194	0.434009216492
0.001926	0.196	0.439981817806
0.001927	0.196	0.439981817806
0.001928	0.196	0.439981817806
0.001929	0.196	0.439981817806
0.00193	0.19	0.43577517139
0.001931	0.188	0.420304651414
0.001932	0.188	0.429716185406
0.001933	0.198	0.441356998358
0.001934	0.202	0.444067562427
0.001935	0.2	0.442718872424
0.001936	0.196	0.439981817806
0.001937	0.194	0.438593205602
0.001938	0.192	0.432592186707
0.001939	0.192	0.423244610125
0.00194	0.194	0.424692830173
0.001941	0.19	0.421781934179
0.001942	0.19	0.421781934179
0.001943	0.188	0.420304651414
0.001944	0.188	0.420304651414
0.001945	0.192	0.42794392156
0.001946	0.192	0.42794392156
0.001947	0.184	0.42207108406
0.001948	0.186	0.423561093586
0.001949	0.182	0.41578359756
0.00195	0.186	0.41881260726
0.001951	0.184	0.417305643384
0.001952	0.188	0.429716185406
0.001953	0.186	0.428256932226
0.001954	0.186	0.428256932226
0.001955	0.186	0.428256932226
0.001956	0.184	0.426783317387
0.001957	0.184	0.426783317387
0.001958	0.18	0.419046536795
0.001959	0.18	0.419046536795
0.00196	0.18	0.419046536795
0.001961	0.184	0.42207108406
0.001962	0.186	0.423561093586
0.001963	0.188	0.425036469024
0.001964	0.188	0.425036469024
0.001965	0.19	0.426497362243
0.001966	0.19	0.426497362243
0.001967	0.19	0.426497362243
0.001968	0.192	0.42794392156
0.001969	0.2	0.433589667774
0.00197	0.2	0.433589667774
0.001971	0.202	0.434966665389
0.001972	0.2	0.433589667774
0.001973	0.198	0.432199028227
0.001974	0.198	0.432199028227
0.001975	0.198	0.4275464887
0.001976	0.202	0.430344048408
0.001977	0.2	0.424264068712
0.001978	0.198	0.413274727028
0.001979	0.194	0.410321824913
0.00198	0.188	0.410677489035
0.001981	0.186	0.409150339118
0.001982	0.188	0.410677489035
0.001983	0.188	0.410677489035
0.001984	0.188	0.410677489035
0.001985	0.184	0.407607654491
0.001986	0.18	0.404474968323
0.001987	0.176	0.401277958528
0.001988	0.176	0.401277958528
0.001989	0.174	0.39965485109
0.00199	0.172	0.398015075091
0.001991	0.172	0.398015075091
0.001992	0.172	0.398015075091
0.001993	0.166	0.392993638625
0.001994	0.17	0.396358423652
0.001995	0.17	0.39127995093
0.001996	0.17	0.39127995093
0.001997	0.17	0.39127995093
0.001998	0.17	0.39127995093
[truncated: 8,002 more rows]
