# Supplementary material for: The Influence of Synaptic Size on AMPA Receptor Activation: A Monte Carlo Model
Source: PLoS One. 2015 Jun 24;10(6):e0130924. doi: 10.1371/journal.pone.0130924 (PMC4479604; doi:10.1371/journal.pone.0130924)
Supplement: S1 Dataset — This package contains the experimental data used as basis for the analysis presented in the paper. (ZIP) [file pone.0130924.s001.zip › S1 Simulation data/training/1426_7988_257_321.csv]

time	AMPA.O.mean	AMPA.O.stdev
0.0	0.0	0.0
1e-06	0.0	0.0
2e-06	0.042	0.200589132308
3e-06	0.224	0.479399624531
4e-06	0.466	0.675902359812
5e-06	0.858	0.941188610216
6e-06	1.32	1.17881296226
7e-06	1.84	1.39799856938
8e-06	2.442	1.58953955597
9e-06	3.098	1.75510569482
1e-05	3.802	1.9603050783
1.1e-05	4.594	2.15804633871
1.2e-05	5.386	2.29107049215
1.3e-05	6.204	2.43605911258
1.4e-05	7.082	2.62207475103
1.5e-05	8.108	2.8510236758
1.6e-05	8.958	3.02989042706
1.7e-05	9.78	3.14890457143
1.8e-05	10.656	3.25847571726
1.9e-05	11.526	3.4585147101
2e-05	12.444	3.53876588658
2.1e-05	13.414	3.73558616552
2.2e-05	14.226	3.83808858678
2.3e-05	15.044	3.98221847718
2.4e-05	15.914	4.14663767407
2.5e-05	16.634	4.24311725032
2.6e-05	17.48	4.40109077389
2.7e-05	18.316	4.57516600792
2.8e-05	19.104	4.61618717125
2.9e-05	19.846	4.65985879614
3e-05	20.598	4.62735302306
3.1e-05	21.282	4.74578507731
3.2e-05	21.918	4.84925520054
3.3e-05	22.626	4.85779003251
3.4e-05	23.316	4.8682793675
3.5e-05	23.976	4.99113454036
3.6e-05	24.598	5.07113360108
3.7e-05	25.266	5.01948642791
3.8e-05	25.746	5.0534625753
3.9e-05	26.228	5.11898583706
4e-05	26.722	5.14127571717
4.1e-05	27.166	5.19715729991
4.2e-05	27.612	5.21971800005
4.3e-05	27.99	5.1936403418
4.4e-05	28.334	5.15930654255
4.5e-05	28.652	5.16128821129
4.6e-05	29.058	5.22787107722
4.7e-05	29.392	5.31510451449
4.8e-05	29.812	5.28740541287
4.9e-05	30.216	5.29918333331
5e-05	30.462	5.25248093761
5.1e-05	30.758	5.22565172969
5.2e-05	30.904	5.3305519414
5.3e-05	31.08	5.2753767638
5.4e-05	31.332	5.2522162941
5.5e-05	31.518	5.29392822014
5.6e-05	31.64	5.37572320716
5.7e-05	31.798	5.3703999851
5.8e-05	31.968	5.36460399284
5.9e-05	32.208	5.39413904159
6e-05	32.418	5.50593098395
6.1e-05	32.64	5.48291893064
6.2e-05	32.742	5.46035127075
6.3e-05	32.85	5.45045869629
6.4e-05	32.944	5.4377259953
6.5e-05	33.066	5.49341824368
6.6e-05	33.212	5.52404344661
6.7e-05	33.31	5.5441771256
6.8e-05	33.454	5.52701402206
6.9e-05	33.548	5.65399823134
7e-05	33.68	5.63290333665
7.1e-05	33.708	5.63939145653
7.2e-05	33.78	5.57490807099
7.3e-05	33.81	5.62333530923
7.4e-05	33.878	5.61988576396
7.5e-05	33.93	5.64810587719
7.6e-05	33.99	5.61799786401
7.7e-05	34.058	5.59844942819
7.8e-05	34.072	5.58988515088
7.9e-05	34.07	5.55275607244
8e-05	34.046	5.60498742193
8.1e-05	34.088	5.64129914116
8.2e-05	33.996	5.57996272389
8.3e-05	33.98	5.53602745658
8.4e-05	33.934	5.51449399311
8.5e-05	33.94	5.50603305475
8.6e-05	33.974	5.55637687707
8.7e-05	33.956	5.51670771385
8.8e-05	33.926	5.48530072102
8.9e-05	33.944	5.47474784807
9e-05	33.854	5.4878669809
9.1e-05	33.768	5.58768073533
9.2e-05	33.766	5.53744020284
9.3e-05	33.636	5.49213109822
9.4e-05	33.612	5.55962732564
9.5e-05	33.564	5.55282846845
9.6e-05	33.564	5.5420126308
9.7e-05	33.478	5.45687786193
9.8e-05	33.468	5.45829423905
9.9e-05	33.428	5.45937871923
0.0001	33.426	5.4929522117
0.000101	33.292	5.51930575344
0.000102	33.258	5.49248905324
0.000103	33.232	5.48435739171
0.000104	33.168	5.540737857
0.000105	33.178	5.56617606621
0.000106	33.104	5.5685890493
0.000107	33.054	5.53887028193
0.000108	32.934	5.56683428889
0.000109	32.91	5.49271335498
0.00011	32.854	5.54081979494
0.000111	32.8	5.5544576693
0.000112	32.786	5.5497931493
0.000113	32.714	5.49110225729
0.000114	32.7	5.5
0.000115	32.618	5.49837030401
0.000116	32.568	5.50793754503
0.000117	32.48	5.47992700681
0.000118	32.414	5.47928863996
0.000119	32.344	5.48102764087
0.00012	32.266	5.47240751407
0.000121	32.162	5.42731572695
0.000122	32.064	5.38181233415
0.000123	32.074	5.38818373852
0.000124	31.966	5.37260123218
0.000125	31.926	5.35728699997
0.000126	31.882	5.32015751647
0.000127	31.776	5.29129700546
0.000128	31.708	5.30195586553
0.000129	31.582	5.3121818493
0.00013	31.49	5.25603462698
0.000131	31.362	5.30951560879
0.000132	31.23	5.33489456316
0.000133	31.136	5.30372548309
0.000134	31.092	5.32311337471
0.000135	31.06	5.32582387993
0.000136	31.052	5.28216773683
0.000137	31.002	5.33310378673
0.000138	30.952	5.35216741143
0.000139	30.834	5.33314578837
0.00014	30.808	5.29784257977
0.000141	30.712	5.30933668173
0.000142	30.602	5.35458644528
0.000143	30.548	5.30053733125
0.000144	30.502	5.33122837628
0.000145	30.38	5.34785938484
0.000146	30.298	5.35921598744
0.000147	30.294	5.347856019
0.000148	30.228	5.3411624203
0.000149	30.106	5.28154939388
0.00015	29.948	5.26662092807
0.000151	29.882	5.25966500834
0.000152	29.79	5.23086034989
0.000153	29.686	5.18800578257
0.000154	29.602	5.21992298794
0.000155	29.598	5.1815437854
0.000156	29.506	5.18825249964
0.000157	29.532	5.16575028432
0.000158	29.424	5.19925225393
0.000159	29.376	5.1616493488
0.00016	29.294	5.15980270941
0.000161	29.276	5.10997299406
0.000162	29.184	5.16663759132
0.000163	29.118	5.18575703249
0.000164	29.148	5.15423088346
0.000165	29.106	5.18408757642
0.000166	29.082	5.19492791095
0.000167	29.0	5.16875226723
0.000168	28.904	5.14730842286
0.000169	28.772	5.12796411844
0.00017	28.654	5.12740519171
0.000171	28.566	5.10741069428
0.000172	28.458	5.08844141167
0.000173	28.364	5.0083434387
0.000174	28.304	5.05327458189
0.000175	28.25	5.05722255789
0.000176	28.208	5.02759743814
0.000177	28.126	5.08390833906
0.000178	28.064	5.05330624443
0.000179	28.0	5.02394267483
0.00018	27.89	5.0281109773
0.000181	27.842	5.03676840841
0.000182	27.796	5.06106550047
0.000183	27.712	5.04787638517
0.000184	27.656	5.02371018272
0.000185	27.566	4.98694736287
0.000186	27.484	4.92399675061
0.000187	27.4	4.89693781868
0.000188	27.362	4.87021108372
0.000189	27.338	4.86454067719
0.00019	27.308	4.85356940818
0.000191	27.194	4.90228150966
0.000192	27.102	4.91483428001
0.000193	27.048	4.90731046501
0.000194	26.984	4.91322134653
0.000195	26.912	4.88428664188
0.000196	26.838	4.94123021119
0.000197	26.768	4.89021226533
0.000198	26.66	4.843180773
0.000199	26.572	4.81547671576
0.0002	26.532	4.79217862772
0.000201	26.516	4.7885012269
0.000202	26.498	4.81809049313
0.000203	26.444	4.89845526671
0.000204	26.378	4.86406373314
0.000205	26.338	4.87603896621
0.000206	26.292	4.88003442611
0.000207	26.184	4.8783341419
0.000208	26.062	4.90654216328
0.000209	25.998	4.90693346195
0.00021	25.874	4.94551554441
0.000211	25.796	4.96330373844
0.000212	25.726	4.92574095949
0.000213	25.642	4.86228711616
0.000214	25.552	4.86613768815
0.000215	25.5	4.8421069794
0.000216	25.42	4.83979338402
0.000217	25.35	4.84721569563
0.000218	25.284	4.84596161768
0.000219	25.198	4.84714307608
0.00022	25.148	4.7993849606
0.000221	25.066	4.85856398538
0.000222	24.972	4.87188012989
0.000223	24.9	4.81352261862
0.000224	24.872	4.79870982661
0.000225	24.812	4.75148987161
0.000226	24.768	4.80439132461
0.000227	24.718	4.82187473914
0.000228	24.642	4.7851683356
0.000229	24.596	4.78338624826
0.00023	24.56	4.78146421089
0.000231	24.492	4.78893892214
0.000232	24.48	4.73049680266
0.000233	24.386	4.72239388446
0.000234	24.358	4.6923166986
0.000235	24.254	4.71608778544
0.000236	24.234	4.74164992381
0.000237	24.148	4.73012642537
0.000238	24.074	4.71810597592
0.000239	23.964	4.72130320992
0.00024	23.87	4.69053301875
0.000241	23.802	4.7026371325
0.000242	23.692	4.6571596494
0.000243	23.642	4.60932055731
0.000244	23.602	4.62077872225
0.000245	23.562	4.63876664643
0.000246	23.516	4.62706645727
0.000247	23.486	4.59149256778
0.000248	23.426	4.57608173004
0.000249	23.38	4.55978069648
0.00025	23.344	4.55781351088
0.000251	23.322	4.58151896209
0.000252	23.178	4.59546689685
0.000253	23.124	4.58613388378
0.000254	23.02	4.60647370556
0.000255	22.976	4.53425010338
0.000256	22.884	4.53194704294
0.000257	22.858	4.47502357536
0.000258	22.752	4.48714786919
0.000259	22.664	4.49745528049
0.00026	22.618	4.47616755719
0.000261	22.534	4.46148450631
0.000262	22.528	4.4852219566
0.000263	22.49	4.47368975232
0.000264	22.42	4.4832577441
0.000265	22.382	4.48107978059
0.000266	22.338	4.52324617946
0.000267	22.288	4.49722759042
0.000268	22.246	4.50616067179
0.000269	22.106	4.48405664549
0.00027	22.038	4.45292667804
0.000271	22.012	4.46675004897
0.000272	21.928	4.39349701263
0.000273	21.892	4.38136234521
0.000274	21.86	4.45739834433
0.000275	21.754	4.41559554307
0.000276	21.754	4.4106103886
0.000277	21.656	4.45933447949
0.000278	21.628	4.4656036546
0.000279	21.614	4.47314251953
0.00028	21.568	4.43185920354
0.000281	21.478	4.3951696213
0.000282	21.436	4.38974987898
0.000283	21.4	4.3598165099
0.000284	21.286	4.3635082216
0.000285	21.188	4.37637475543
0.000286	21.104	4.36086963804
0.000287	21.072	4.37799223389
0.000288	21.048	4.33931976236
0.000289	21.008	4.31693595042
0.00029	20.98	4.28481038087
0.000291	20.926	4.28678480915
0.000292	20.854	4.22571698058
0.000293	20.864	4.22628725952
0.000294	20.794	4.20993634156
0.000295	20.778	4.2313964598
0.000296	20.664	4.26978969037
0.000297	20.598	4.30771354665
0.000298	20.552	4.36340417564
0.000299	20.506	4.3929447982
0.0003	20.448	4.38352552177
0.000301	20.384	4.3364206438
0.000302	20.368	4.36171709307
0.000303	20.25	4.37304241919
0.000304	20.152	4.32815156851
0.000305	20.088	4.29607448725
0.000306	20.096	4.27162545175
0.000307	20.052	4.29060555167
0.000308	20.034	4.30079574033
0.000309	19.95	4.2656183608
0.00031	19.948	4.24891703849
0.000311	19.914	4.25706518625
0.000312	19.918	4.23358902115
0.000313	19.886	4.24323037319
0.000314	19.732	4.24171851966
0.000315	19.648	4.24265200081
0.000316	19.502	4.21449830941
0.000317	19.466	4.19438243368
0.000318	19.416	4.21698280765
0.000319	19.386	4.20820674397
0.00032	19.312	4.1988874717
0.000321	19.26	4.23277686631
0.000322	19.158	4.1632962902
0.000323	19.1	4.14656484334
0.000324	19.034	4.13918397755
0.000325	19.026	4.13682535285
0.000326	18.986	4.144128859
0.000327	18.946	4.15440537261
0.000328	18.872	4.16168427443
0.000329	18.88	4.16432467514
0.00033	18.808	4.16162660507
0.000331	18.766	4.14671484431
0.000332	18.742	4.18753340285
0.000333	18.726	4.18125866217
0.000334	18.718	4.17976985012
0.000335	18.684	4.21380398215
0.000336	18.674	4.27126725926
0.000337	18.654	4.21548146716
0.000338	18.6	4.25581954505
0.000339	18.616	4.21717251248
0.00034	18.526	4.16044757208
0.000341	18.46	4.14444206136
0.000342	18.364	4.13612185507
0.000343	18.306	4.10954547365
0.000344	18.252	4.11539742917
0.000345	18.198	4.16206631374
0.000346	18.124	4.11687065621
0.000347	18.112	4.16358691515
0.000348	18.038	4.13963235083
0.000349	17.982	4.1450785276
0.00035	17.96	4.12145605339
0.000351	17.908	4.12935055426
0.000352	17.878	4.14814609193
0.000353	17.788	4.13122935698
0.000354	17.786	4.17997655496
0.000355	17.752	4.16731280323
0.000356	17.67	4.1570542455
0.000357	17.618	4.15211705037
0.000358	17.586	4.10835782278
0.000359	17.524	4.04393669584
0.00036	17.508	4.05091792067
0.000361	17.442	4.03765228815
0.000362	17.394	4.03271174274
0.000363	17.308	4.05032541902
0.000364	17.264	4.02620218072
0.000365	17.198	4.06580816075
0.000366	17.146	4.03146176963
0.000367	17.146	4.08175011484
0.000368	17.126	4.05981822253
0.000369	17.066	4.02313857579
0.00037	17.01	4.00573339103
0.000371	16.998	4.02666065121
0.000372	16.92	4.0794117223
0.000373	16.912	4.07385026725
0.000374	16.864	4.11017079937
0.000375	16.806	4.05220483194
0.000376	16.758	4.03824664923
0.000377	16.714	4.06794837725
0.000378	16.69	4.05831245717
0.000379	16.638	4.019820394
0.00038	16.546	4.01744744832
0.000381	16.516	4.00471522084
0.000382	16.428	4.06949824917
0.000383	16.398	4.11188472601
0.000384	16.308	4.04489010976
0.000385	16.316	4.04278913623
0.000386	16.284	4.04961035163
0.000387	16.26	4.0075428881
0.000388	16.212	3.95866846301
0.000389	16.236	3.98400602409
0.00039	16.214	3.89976973679
0.000391	16.122	3.91600766087
0.000392	16.082	3.96525862965
0.000393	16.064	3.96382441589
0.000394	16.028	3.93131224911
0.000395	15.972	3.93029464544
0.000396	15.922	3.88431667092
0.000397	15.888	3.87291311547
0.000398	15.908	3.85428800169
0.000399	15.906	3.83055661752
0.0004	15.852	3.82231552858
0.000401	15.82	3.84754467161
0.000402	15.754	3.87007545146
0.000403	15.702	3.90707000193
0.000404	15.656	3.87835841562
0.000405	15.638	3.86923196513
0.000406	15.612	3.89068837097
0.000407	15.6	3.84135392798
0.000408	15.56	3.82758409444
0.000409	15.486	3.82646102816
0.00041	15.426	3.79848969987
0.000411	15.376	3.79823959223
0.000412	15.316	3.76883854788
0.000413	15.328	3.77894376777
0.000414	15.304	3.74213628827
0.000415	15.28	3.75307873618
0.000416	15.206	3.72445485944
0.000417	15.19	3.76641739588
0.000418	15.164	3.76524952692
0.000419	15.08	3.76584651838
0.00042	15.07	3.735384853
0.000421	15.02	3.78412473367
0.000422	14.972	3.77295852084
0.000423	14.92	3.76584651838
0.000424	14.886	3.76151618367
0.000425	14.838	3.75656172583
0.000426	14.826	3.78149758694
0.000427	14.776	3.7653451369
0.000428	14.752	3.79874926785
0.000429	14.68	3.7828031934
0.00043	14.642	3.77436564206
0.000431	14.61	3.76801008491
0.000432	14.598	3.76515550808
0.000433	14.548	3.7677176115
0.000434	14.512	3.76959626485
0.000435	14.484	3.75043250839
0.000436	14.476	3.72899772057
0.000437	14.382	3.73845904083
0.000438	14.374	3.74140668733
0.000439	14.324	3.75273553558
0.00044	14.288	3.7663053514
0.000441	14.204	3.73287878185
0.000442	14.164	3.73163556634
0.000443	14.134	3.73898970311
0.000444	14.114	3.73965292507
0.000445	14.074	3.7443990172
0.000446	14.06	3.73314880496
0.000447	14.006	3.70917295364
0.000448	13.972	3.68879600954
0.000449	13.968	3.69363993914
0.00045	13.934	3.68424266302
0.000451	13.882	3.68131443916
0.000452	13.828	3.67184095516
0.000453	13.78	3.65726673897
0.000454	13.754	3.67987554137
0.000455	13.72	3.65863362473
0.000456	13.66	3.65792290788
0.000457	13.602	3.65835974174
0.000458	13.528	3.65311045549
0.000459	13.498	3.63840569481
0.00046	13.422	3.60997451515
0.000461	13.38	3.61767881383
0.000462	13.33	3.66238993009
0.000463	13.3	3.64444783198
0.000464	13.24	3.60699320765
0.000465	13.216	3.60850994179
0.000466	13.216	3.60518293572
0.000467	13.174	3.59551442773
0.000468	13.136	3.5706447597
0.000469	13.1	3.55612148274
0.00047	13.074	3.57330715165
0.000471	13.022	3.53291890651
0.000472	12.998	3.51425610905
0.000473	12.992	3.5190816984
0.000474	12.994	3.56117452535
0.000475	12.898	3.57261752781
0.000476	12.832	3.52700666288
0.000477	12.812	3.55874359852
0.000478	12.742	3.52582415897
0.000479	12.716	3.51615471787
0.00048	12.732	3.52195627457
0.000481	12.694	3.48831821943
0.000482	12.636	3.49792852986
0.000483	12.596	3.49067099567
0.000484	12.562	3.52564263646
0.000485	12.508	3.51253982184
0.000486	12.502	3.46496695511
0.000487	12.448	3.47955399441
0.000488	12.394	3.46853917377
0.000489	12.346	3.49374927549
0.00049	12.32	3.46952446309
0.000491	12.27	3.44573649602
0.000492	12.266	3.44023894519
0.000493	12.264	3.43195337964
0.000494	12.22	3.44899985503
0.000495	12.16	3.47252069828
0.000496	12.126	3.50572731398
0.000497	12.098	3.50833236738
0.000498	12.052	3.49131722993
0.000499	12.048	3.47126720377
0.0005	11.996	3.45079469108
0.000501	11.946	3.49100042968
0.000502	11.942	3.4909362641
0.000503	11.906	3.50673124148
0.000504	11.86	3.49919990855
0.000505	11.788	3.45645135941
0.000506	11.784	3.45330913762
0.000507	11.734	3.47552068042
0.000508	11.686	3.49562641024
0.000509	11.66	3.505481422
0.00051	11.634	3.52364073084
0.000511	11.602	3.52754815701
0.000512	11.568	3.52439725343
0.000513	11.558	3.5194653003
0.000514	11.492	3.48624956077
0.000515	11.454	3.51509373986
0.000516	11.46	3.48315948529
0.000517	11.462	3.44623794884
0.000518	11.464	3.40832862265
0.000519	11.41	3.41904957554
0.00052	11.396	3.41631146121
0.000521	11.36	3.36071420981
0.000522	11.348	3.34886488231
0.000523	11.306	3.35326169572
0.000524	11.262	3.35698614832
0.000525	11.21	3.3819964518
0.000526	11.172	3.41092597398
0.000527	11.136	3.38371157163
0.000528	11.112	3.34954564083
0.000529	11.068	3.36204937501
0.00053	11.066	3.36535941617
0.000531	11.054	3.35485975862
0.000532	11.03	3.35038803723
0.000533	11.04	3.38266167389
0.000534	10.998	3.4114507178
0.000535	10.996	3.38703173885
0.000536	10.956	3.34814336611
0.000537	10.938	3.371966192
0.000538	10.92	3.4008234297
0.000539	10.904	3.38626401806
0.00054	10.88	3.39199056602
0.000541	10.81	3.35229771948
0.000542	10.758	3.38636028798
0.000543	10.736	3.34698431427
0.000544	10.694	3.37999467455
0.000545	10.684	3.37166783655
0.000546	10.64	3.34998507459
0.000547	10.616	3.37113393386
0.000548	10.58	3.34239435136
0.000549	10.554	3.32251170051
0.00055	10.54	3.33172627927
0.000551	10.522	3.29932053611
0.000552	10.534	3.29861243556
0.000553	10.486	3.26646659251
0.000554	10.472	3.2926001883
0.000555	10.43	3.31135923753
0.000556	10.402	3.28761250758
0.000557	10.376	3.27332002713
0.000558	10.322	3.2720507331
0.000559	10.256	3.26473031045
0.00056	10.258	3.26058829048
0.000561	10.252	3.22869880912
0.000562	10.206	3.24462077907
0.000563	10.158	3.22630376747
0.000564	10.14	3.21689291087
0.000565	10.136	3.22265480621
0.000566	10.156	3.2483324953
0.000567	10.138	3.28921814418
0.000568	10.146	3.29858818284
0.000569	10.104	3.32222575994
0.00057	10.092	3.30447212123
0.000571	10.066	3.29448690998
0.000572	10.024	3.31533165762
0.000573	9.986	3.32532765303
0.000574	9.938	3.25056241288
0.000575	9.886	3.22195654843
0.000576	9.836	3.21015638248
0.000577	9.822	3.20722871027
0.000578	9.812	3.20884028895
0.000579	9.822	3.22153938359
0.00058	9.804	3.20711459103
0.000581	9.742	3.16408533387
0.000582	9.726	3.18228282841
0.000583	9.7	3.17773504245
0.000584	9.676	3.19108508191
0.000585	9.634	3.17364837372
0.000586	9.602	3.17987358239
0.000587	9.576	3.1918997478
0.000588	9.526	3.16754226491
0.000589	9.5	3.16701752442
0.00059	9.442	3.13602232135
0.000591	9.426	3.13313325602
0.000592	9.356	3.08759841948
0.000593	9.266	3.0612487648
0.000594	9.262	3.03205474885
0.000595	9.256	3.00507304404
0.000596	9.22	3.01124558945
0.000597	9.208	3.04643004187
0.000598	9.182	3.03263515775
0.000599	9.12	3.01224169017
0.0006	9.074	3.00741151158
0.000601	9.062	3.04731947784
0.000602	9.032	3.03956839041
0.000603	9.032	3.05073368225
0.000604	9.016	3.04758002356
0.000605	8.992	3.06005490147
0.000606	8.974	3.07592652708
0.000607	8.956	3.09161187732
0.000608	8.942	3.09429087191
0.000609	8.89	3.07732026283
0.00061	8.862	3.0664239759
0.000611	8.844	3.07435586749
0.000612	8.812	3.03918673332
0.000613	8.824	3.05565443072
0.000614	8.776	3.01427006089
0.000615	8.76	3.03354578011
0.000616	8.732	3.03844960465
0.000617	8.716	3.00255624427
0.000618	8.722	3.00011933096
0.000619	8.71	2.97756612017
0.00062	8.684	2.96042969854
0.000621	8.686	2.9851974809
0.000622	8.678	2.98769409411
0.000623	8.668	2.94987728558
0.000624	8.618	2.95636195348
0.000625	8.578	2.9434530742
0.000626	8.532	2.90120250931
0.000627	8.542	2.90796079753
0.000628	8.502	2.90137829316
0.000629	8.496	2.9171876868
0.00063	8.438	2.91515968688
0.000631	8.398	2.9078507527
0.000632	8.41	2.91305681373
0.000633	8.37	2.91085897975
0.000634	8.352	2.9003613568
0.000635	8.312	2.92961703982
0.000636	8.272	2.91856403048
0.000637	8.232	2.91996164358
0.000638	8.204	2.90833010506
0.000639	8.166	2.88486464154
0.00064	8.138	2.86826707264
0.000641	8.124	2.90183114602
0.000642	8.142	2.91304582868
0.000643	8.096	2.87450587058
0.000644	8.088	2.84398593527
0.000645	8.09	2.86529230621
0.000646	8.084	2.88044163281
0.000647	8.078	2.92299777626
0.000648	8.072	2.93305574444
0.000649	8.048	2.93354665891
0.00065	8.002	2.9075756224
0.000651	7.98	2.88852903742
0.000652	7.92	2.88887521364
0.000653	7.91	2.87713399062
0.000654	7.876	2.82570769897
0.000655	7.866	2.85517845327
0.000656	7.84	2.85629130167
0.000657	7.814	2.85296407268
0.000658	7.776	2.81528399988
0.000659	7.764	2.80790028313
0.00066	7.778	2.83067412466
0.000661	7.766	2.8438080104
0.000662	7.712	2.81372635485
0.000663	7.696	2.79563660013
0.000664	7.704	2.77423575062
0.000665	7.652	2.75079915661
0.000666	7.632	2.74163746692
0.000667	7.588	2.76156767073
0.000668	7.562	2.74921006837
0.000669	7.548	2.74949013455
0.00067	7.536	2.72409691458
0.000671	7.498	2.71919032067
0.000672	7.494	2.70369450937
0.000673	7.476	2.70063399964
0.000674	7.45	2.71062723369
0.000675	7.444	2.70015999526
0.000676	7.418	2.70023628596
0.000677	7.404	2.71160174067
0.000678	7.414	2.70972397118
0.000679	7.378	2.72527356425
0.00068	7.346	2.72365269445
0.000681	7.346	2.75722396624
0.000682	7.368	2.75037742865
0.000683	7.332	2.71914986715
0.000684	7.33	2.72416959824
0.000685	7.308	2.74392711273
0.000686	7.272	2.73605847891
0.000687	7.234	2.74940793627
0.000688	7.22	2.72609610982
0.000689	7.184	2.70076729838
0.00069	7.136	2.693975501
0.000691	7.104	2.70133004278
0.000692	7.084	2.670757196
0.000693	7.01	2.6392991494
0.000694	6.996	2.64272283829
0.000695	6.986	2.64382374602
0.000696	6.998	2.63248855648
0.000697	6.958	2.60619185786
0.000698	6.938	2.58034028764
0.000699	6.922	2.60382718321
0.0007	6.892	2.61846061647
0.000701	6.888	2.61217457303
0.000702	6.85	2.58369889887
0.000703	6.852	2.58342718109
0.000704	6.822	2.58037129111
0.000705	6.814	2.59063775932
0.000706	6.784	2.5825073088
0.000707	6.766	2.62054269189
0.000708	6.748	2.61925485587
0.000709	6.71	2.62562373542
0.00071	6.688	2.62881265974
0.000711	6.64	2.63939386981
0.000712	6.616	2.65415598637
0.000713	6.584	2.63646429902
0.000714	6.586	2.64850976966
0.000715	6.582	2.66144246603
0.000716	6.578	2.67580193587
0.000717	6.572	2.69755741366
0.000718	6.564	2.67018800836
0.000719	6.524	2.66859963277
0.00072	6.532	2.65875459567
0.000721	6.526	2.64297635252
0.000722	6.528	2.64900283126
0.000723	6.512	2.66568115123
0.000724	6.488	2.66117568003
0.000725	6.452	2.64720531882
0.000726	6.444	2.64931387344
0.000727	6.442	2.64776056319
0.000728	6.434	2.64530603145
0.000729	6.426	2.63448742643
0.00073	6.418	2.64561448439
0.000731	6.404	2.63377751528
0.000732	6.406	2.65201131219
0.000733	6.36	2.61732688062
0.000734	6.354	2.62615384165
0.000735	6.352	2.61917849716
0.000736	6.3	2.5903667694
0.000737	6.256	2.58194965094
0.000738	6.226	2.55713198721
0.000739	6.23	2.52370759003
0.00074	6.214	2.51718175744
0.000741	6.2	2.52348964729
0.000742	6.206	2.53131665344
0.000743	6.208	2.52204995985
0.000744	6.2	2.4899799196
0.000745	6.162	2.48027337203
0.000746	6.14	2.48604102943
0.000747	6.11	2.47828569782
0.000748	6.104	2.46681657202
0.000749	6.088	2.47472341889
0.00075	6.032	2.47284775108
0.000751	6.024	2.47212944645
0.000752	6.002	2.46454782871
0.000753	5.996	2.45438057359
0.000754	5.962	2.46181965221
0.000755	5.962	2.47073997013
0.000756	5.932	2.48261475062
0.000757	5.932	2.50826154936
0.000758	5.918	2.51779188973
0.000759	5.916	2.50378593334
0.00076	5.89	2.50796730441
0.000761	5.86	2.50527443606
0.000762	5.856	2.51222292005
0.000763	5.842	2.49099096747
0.000764	5.836	2.50780860514
0.000765	5.818	2.51810960842
0.000766	5.778	2.50693358508
0.000767	5.764	2.51958409266
0.000768	5.754	2.53485384194
0.000769	5.736	2.52553043933
0.00077	5.726	2.5161327469
0.000771	5.68	2.51825336295
0.000772	5.646	2.4820725211
0.000773	5.644	2.49344420431
0.000774	5.618	2.48838823338
0.000775	5.596	2.46592457306
0.000776	5.566	2.47904094359
0.000777	5.544	2.49079585675
0.000778	5.526	2.48863898547
0.000779	5.496	2.49037828452
0.00078	5.484	2.49434239831
0.000781	5.476	2.48865907669
0.000782	5.426	2.4981040811
0.000783	5.408	2.50470277678
0.000784	5.394	2.50255149797
0.000785	5.384	2.44633276559
0.000786	5.358	2.4277223894
0.000787	5.338	2.43387674298
0.000788	5.332	2.39870298286
0.000789	5.314	2.38398909393
0.00079	5.298	2.39190217191
0.000791	5.27	2.39020919587
0.000792	5.272	2.38285878726
0.000793	5.28	2.38947693021
0.000794	5.242	2.34508763162
0.000795	5.224	2.33705455649
0.000796	5.196	2.34810221243
0.000797	5.172	2.33632531981
0.000798	5.168	2.33233273784
0.000799	5.21	2.33107271444
0.0008	5.19	2.30952376043
0.000801	5.176	2.29107485692
0.000802	5.15	2.259977876
0.000803	5.156	2.28465839897
0.000804	5.198	2.32094722043
0.000805	5.216	2.32149606935
0.000806	5.202	2.3257678302
0.000807	5.19	2.31212023909
0.000808	5.174	2.30558539204
0.000809	5.158	2.29543808455
0.00081	5.138	2.30975236768
0.000811	5.104	2.30329850432
0.000812	5.114	2.34371585308
0.000813	5.096	2.33982563453
0.000814	5.092	2.34936927706
0.000815	5.082	2.33394001637
0.000816	5.07	2.33175899269
0.000817	5.042	2.33928108615
0.000818	5.014	2.34985191023
0.000819	5.016	2.34685832551
0.00082	5.04	2.37453153274
0.000821	5.004	2.36219897553
0.000822	4.986	2.37019070963
0.000823	4.966	2.34709266967
0.000824	4.956	2.34735255128
0.000825	4.964	2.37122415642
0.000826	4.946	2.34756980727
0.000827	4.922	2.32807130475
0.000828	4.924	2.32340784194
0.000829	4.91	2.28427231301
0.00083	4.884	2.28441327259
0.000831	4.862	2.27661063865
0.000832	4.846	2.27206602017
0.000833	4.834	2.27474042475
0.000834	4.814	2.28372590299
0.000835	4.806	2.26635478246
0.000836	4.802	2.26512604506
0.000837	4.82	2.27850828394
0.000838	4.806	2.26635478246
0.000839	4.792	2.25493591927
0.00084	4.774	2.255421025
0.000841	4.766	2.22424009495
0.000842	4.76	2.21684460439
0.000843	4.738	2.22651207048
0.000844	4.73	2.21384281285
0.000845	4.706	2.21710712416
0.000846	4.686	2.23414502663
0.000847	4.68	2.23910696484
0.000848	4.676	2.22868212179
0.000849	4.648	2.23698368345
0.00085	4.632	2.19740210248
0.000851	4.614	2.21291753122
0.000852	4.596	2.23534874237
0.000853	4.594	2.25768996986
0.000854	4.606	2.26688420525
0.000855	4.61	2.25696699134
0.000856	4.592	2.2630810856
0.000857	4.588	2.27293994641
0.000858	4.584	2.29672462433
0.000859	4.592	2.29380382771
0.00086	4.544	2.27861010267
0.000861	4.522	2.27629435706
0.000862	4.498	2.25166516161
0.000863	4.508	2.24898554909
0.000864	4.484	2.23377348896
0.000865	4.47	2.22735268873
0.000866	4.462	2.21913406535
0.000867	4.448	2.20347362135
0.000868	4.458	2.17812671808
0.000869	4.424	2.17352800764
0.00087	4.426	2.17083486244
0.000871	4.416	2.15289200844
0.000872	4.404	2.16073691133
0.000873	4.384	2.17452155657
0.000874	4.368	2.15883672379
0.000875	4.368	2.16900345781
0.000876	4.352	2.1688928051
0.000877	4.322	2.13314697103
0.000878	4.294	2.11933102653
0.000879	4.292	2.13979812132
0.00088	4.272	2.12462137803
0.000881	4.27	2.14967439395
0.000882	4.238	2.12446605056
0.000883	4.246	2.14603914223
0.000884	4.218	2.16020276826
0.000885	4.202	2.17834707978
0.000886	4.21	2.17391352174
0.000887	4.194	2.1818258409
0.000888	4.188	2.19468813274
0.000889	4.18	2.19262399877
0.00089	4.184	2.20139592077
0.000891	4.18	2.20898166584
0.000892	4.188	2.24246649919
0.000893	4.182	2.22460693157
0.000894	4.196	2.23194623591
0.000895	4.172	2.20690190086
0.000896	4.172	2.2114284976
0.000897	4.132	2.20603173141
0.000898	4.102	2.18805758608
0.000899	4.092	2.20080348964
0.0009	4.078	2.18538692226
0.000901	4.088	2.17813130917
0.000902	4.068	2.17517263683
0.000903	4.062	2.15363785256
0.000904	4.034	2.14682183704
0.000905	4.024	2.1343439273
0.000906	4.0	2.1004761365
0.000907	3.976	2.09366281908
0.000908	3.992	2.10141285806
0.000909	3.97	2.09787988217
0.00091	3.966	2.09972474387
0.000911	3.956	2.07414175022
0.000912	3.93	2.05744987788
0.000913	3.916	2.05838383204
0.000914	3.924	2.06645203187
0.000915	3.906	2.08738209248
0.000916	3.888	2.08217578509
0.000917	3.874	2.07897186128
0.000918	3.87	2.06327409716
0.000919	3.862	2.05984368339
0.00092	3.838	2.05906677891
0.000921	3.832	2.0444500483
0.000922	3.818	2.0230857619
0.000923	3.792	2.02897412502
0.000924	3.794	1.99588677034
0.000925	3.778	1.95056812237
0.000926	3.768	1.9334363191
0.000927	3.758	1.92858393647
0.000928	3.75	1.93481265243
0.000929	3.758	1.93169252212
0.00093	3.746	1.9394545625
0.000931	3.722	1.9689377847
0.000932	3.698	1.97656166107
0.000933	3.708	2.00567594591
0.000934	3.724	1.99093545852
0.000935	3.704	1.99609218224
0.000936	3.682	1.98918978481
0.000937	3.684	1.99302383327
0.000938	3.678	1.99356865946
0.000939	3.682	1.99320746537
0.00094	3.688	1.9734882822
0.000941	3.698	1.98363202233
0.000942	3.71	1.99446734744
0.000943	3.684	1.988
0.000944	3.698	1.99168170148
0.000945	3.676	1.99474910703
0.000946	3.672	1.99208835145
0.000947	3.684	2.00702366703
0.000948	3.664	1.99476915958
0.000949	3.664	1.98974973301
0.00095	3.662	1.98991356596
0.000951	3.65	1.97876223938
0.000952	3.616	1.96889410584
0.000953	3.59	1.96517174822
0.000954	3.566	1.96001122446
0.000955	3.546	1.94316340023
0.000956	3.536	1.95977141524
0.000957	3.512	1.94367075401
0.000958	3.514	1.92608514869
0.000959	3.498	1.91676706983
0.00096	3.484	1.90413865041
0.000961	3.466	1.90495249285
0.000962	3.442	1.90437286265
0.000963	3.418	1.88872337837
0.000964	3.41	1.90207781124
0.000965	3.394	1.8917621415
0.000966	3.414	1.89383314999
0.000967	3.42	1.89409609049
0.000968	3.4	1.90578067993
0.000969	3.404	1.92062073299
0.00097	3.406	1.9362758068
0.000971	3.398	1.93999896907
0.000972	3.402	1.93917405098
0.000973	3.384	1.9027727137
0.000974	3.38	1.90357558295
0.000975	3.366	1.91625781146
0.000976	3.366	1.91521382618
0.000977	3.354	1.90491049659
0.000978	3.346	1.90112703416
0.000979	3.338	1.89519286617
0.00098	3.328	1.9069389083
0.000981	3.314	1.9181772598
0.000982	3.302	1.9054647727
0.000983	3.27	1.88178107122
0.000984	3.266	1.87916045084
0.000985	3.268	1.87727888179
0.000986	3.266	1.86848708853
0.000987	3.252	1.87629848372
0.000988	3.258	1.88240165746
0.000989	3.23	1.89449201635
0.00099	3.246	1.89564870163
0.000991	3.226	1.87481305735
0.000992	3.226	1.88226565606
0.000993	3.212	1.88442458061
0.000994	3.212	1.88336294962
0.000995	3.214	1.90373422515
0.000996	3.2	1.8889150325
0.000997	3.192	1.86952828275
0.000998	3.164	1.84854104634
0.000999	3.14	1.8320480343
0.001	3.114	1.82126439596
0.001001	3.112	1.82851196332
0.001002	3.108	1.844
0.001003	3.116	1.84893050167
0.001004	3.118	1.84067270312
0.001005	3.114	1.8179669964
0.001006	3.12	1.81151869988
0.001007	3.112	1.78422420116
0.001008	3.11	1.7927353402
0.001009	3.102	1.78314217044
0.00101	3.072	1.7974470785
0.001011	3.058	1.79850938279
0.001012	3.054	1.79418059292
0.001013	3.042	1.8056123615
0.001014	3.06	1.8122913673
0.001015	3.046	1.8121490005
0.001016	3.044	1.81935812857
0.001017	3.018	1.82364360553
0.001018	3.022	1.82030656759
0.001019	3.014	1.82915390276
0.00102	3.02	1.82745724984
0.001021	3.004	1.82317964008
0.001022	2.978	1.7881599481
0.001023	2.984	1.79659232994
0.001024	2.984	1.80879628483
0.001025	2.96	1.79287478648
0.001026	2.95	1.79763733829
0.001027	2.94	1.80233182294
0.001028	2.928	1.78628553149
0.001029	2.936	1.80219421817
0.00103	2.934	1.8082156951
0.001031	2.924	1.80505512381
0.001032	2.902	1.80787057059
0.001033	2.886	1.78689787061
0.001034	2.89	1.79385060693
0.001035	2.882	1.78439793768
0.001036	2.878	1.78412891911
0.001037	2.858	1.78489103309
0.001038	2.856	1.78976646521
0.001039	2.858	1.79494735299
0.00104	2.836	1.79139722005
0.001041	2.828	1.80178134078
0.001042	2.816	1.79391861577
0.001043	2.818	1.78125685964
0.001044	2.824	1.7700350279
0.001045	2.822	1.77152928285
0.001046	2.824	1.79806117805
0.001047	2.818	1.77788526064
0.001048	2.812	1.78119510442
0.001049	2.794	1.76509603138
0.00105	2.79	1.76349085623
0.001051	2.788	1.76154931807
0.001052	2.772	1.77426491821
0.001053	2.764	1.77096132087
0.001054	2.782	1.79066356416
0.001055	2.762	1.78699636262
0.001056	2.754	1.77129444193
0.001057	2.74	1.7641995352
0.001058	2.75	1.74456298253
0.001059	2.744	1.74541227222
0.00106	2.73	1.72078470472
0.001061	2.73	1.72890138527
0.001062	2.73	1.73698013806
0.001063	2.736	1.73156114533
0.001064	2.726	1.73404844223
0.001065	2.698	1.73285775527
0.001066	2.688	1.70840744555
0.001067	2.676	1.70499970674
0.001068	2.692	1.71147188116
0.001069	2.676	1.68968162682
0.00107	2.658	1.67959399856
0.001071	2.642	1.69051353145
0.001072	2.634	1.68761488498
0.001073	2.64	1.69894084653
0.001074	2.63	1.69266062753
0.001075	2.6	1.68878654661
0.001076	2.6	1.70997075998
0.001077	2.596	1.71836666634
0.001078	2.586	1.72702171382
0.001079	2.568	1.73360203046
0.00108	2.576	1.72749066568
0.001081	2.558	1.70018704853
0.001082	2.534	1.71021753002
0.001083	2.54	1.7182549287
0.001084	2.524	1.71622376163
0.001085	2.52	1.71860408472
0.001086	2.518	1.70460435292
0.001087	2.52	1.701058494
0.001088	2.508	1.6858042591
0.001089	2.492	1.67628637172
0.00109	2.49	1.68104134393
0.001091	2.48	1.6773789077
0.001092	2.48	1.65215011425
0.001093	2.49	1.65224090253
0.001094	2.474	1.65206658461
0.001095	2.456	1.64804854297
0.001096	2.448	1.63685552203
0.001097	2.43	1.63740648588
0.001098	2.414	1.64517597843
0.001099	2.408	1.6277395369
0.0011	2.412	1.61810259254
0.001101	2.42	1.62098735344
0.001102	2.43	1.61774534461
0.001103	2.436	1.61922944637
0.001104	2.424	1.61623760629
0.001105	2.422	1.60621169215
0.001106	2.408	1.60172906573
0.001107	2.396	1.60473798484
0.001108	2.392	1.59822901988
0.001109	2.37	1.58148664237
0.00111	2.366	1.59249615384
0.001111	2.366	1.60625153696
0.001112	2.378	1.61960365522
0.001113	2.364	1.61972343318
0.001114	2.34	1.59511755053
0.001115	2.354	1.59645983351
0.001116	2.334	1.58696061703
0.001117	2.324	1.56557465488
0.001118	2.32	1.55228863295
0.001119	2.32	1.56767343538
0.00112	2.312	1.56033842483
0.001121	2.312	1.56928518759
0.001122	2.304	1.56319672466
0.001123	2.308	1.56752543839
0.001124	2.3	1.5703502794
0.001125	2.31	1.57413468293
0.001126	2.308	1.57389199121
0.001127	2.31	1.57413468293
0.001128	2.302	1.56422376916
0.001129	2.278	1.54813306922
0.00113	2.272	1.55113377889
0.001131	2.272	1.56780611046
0.001132	2.246	1.55611182117
0.001133	2.224	1.54461127796
0.001134	2.222	1.55071467395
0.001135	2.202	1.5649907348
0.001136	2.18	1.57721273137
0.001137	2.168	1.56197823288
0.001138	2.17	1.56878934214
0.001139	2.184	1.57801901129
0.00114	2.154	1.5512201649
0.001141	2.148	1.52515441841
0.001142	2.148	1.54340403006
0.001143	2.128	1.53349796218
0.001144	2.124	1.54033243165
0.001145	2.122	1.54890800243
0.001146	2.12	1.54583310872
0.001147	2.124	1.55197422659
0.001148	2.114	1.53264607787
0.001149	2.114	1.55338469157
0.00115	2.09	1.55238526146
0.001151	2.082	1.5398948016
0.001152	2.078	1.53880343124
0.001153	2.066	1.52893557745
0.001154	2.058	1.53578514122
0.001155	2.054	1.52154000933
0.001156	2.046	1.51389695818
0.001157	2.046	1.50594953435
0.001158	2.046	1.51257528738
0.001159	2.052	1.50641826861
0.00116	2.042	1.4967417947
0.001161	2.034	1.49024964352
0.001162	2.016	1.48315339733
0.001163	2.002	1.49197721162
0.001164	2.012	1.49661484691
0.001165	2.016	1.50058122073
0.001166	2.016	1.5112061408
0.001167	2.014	1.51848740528
0.001168	2.002	1.50930315046
0.001169	2.002	1.51986709945
0.00117	2.008	1.52837691686
0.001171	2.012	1.53878393545
0.001172	2.018	1.53937519793
0.001173	2.004	1.53622394201
0.001174	1.994	1.54336126685
0.001175	1.972	1.52158338582
0.001176	1.984	1.52044204099
0.001177	1.984	1.5217568794
0.001178	1.984	1.5217568794
0.001179	1.994	1.53295922973
0.00118	1.984	1.53614582641
0.001181	1.984	1.54134486732
0.001182	1.984	1.5217568794
0.001183	1.978	1.52889371769
0.001184	1.978	1.5104688014
0.001185	1.974	1.51172881166
0.001186	1.962	1.50484417798
0.001187	1.964	1.5227291289
0.001188	1.97	1.52088789856
0.001189	1.96	1.50943698113
0.00119	1.946	1.52809816439
0.001191	1.948	1.54573477673
0.001192	1.96	1.53570830564
0.001193	1.97	1.5482570846
0.001194	1.972	1.53857596498
0.001195	1.972	1.54764853891
0.001196	1.978	1.55226157589
0.001197	1.962	1.55838249477
0.001198	1.944	1.55076239315
0.001199	1.936	1.5387995321
0.0012	1.928	1.52801047117
0.001201	1.908	1.52037363829
0.001202	1.91	1.52901929353
0.001203	1.894	1.52274883024
0.001204	1.888	1.51111084967
0.001205	1.886	1.52610746673
0.001206	1.868	1.51214285039
0.001207	1.87	1.50103297765
0.001208	1.872	1.50320191591
0.001209	1.862	1.48153838965
0.00121	1.852	1.47040674645
0.001211	1.85	1.47224318643
0.001212	1.852	1.46359010655
0.001213	1.854	1.4521308481
0.001214	1.856	1.44888370824
0.001215	1.848	1.45770230157
0.001216	1.846	1.43884815043
0.001217	1.846	1.43884815043
0.001218	1.846	1.46228724948
0.001219	1.834	1.44583678194
0.00122	1.828	1.44582709893
0.001221	1.808	1.44192094097
0.001222	1.806	1.43957076936
0.001223	1.796	1.43191619867
0.001224	1.782	1.42494771834
0.001225	1.744	1.38941138616
0.001226	1.722	1.380114488
0.001227	1.726	1.36781723925
0.001228	1.718	1.35885098521
0.001229	1.726	1.37510872297
0.00123	1.746	1.38039269775
0.001231	1.732	1.37119509917
0.001232	1.724	1.3754359309
0.001233	1.726	1.36927864221
0.001234	1.712	1.36859636124
0.001235	1.7	1.38491877018
0.001236	1.692	1.38749270268
0.001237	1.7	1.38491877018
0.001238	1.702	1.36718543
0.001239	1.698	1.3648428481
0.00124	1.704	1.37999420289
0.001241	1.708	1.38806916254
0.001242	1.71	1.39495519641
0.001243	1.716	1.36797075992
0.001244	1.704	1.36981166589
0.001245	1.696	1.36805847828
0.001246	1.694	1.36688112139
0.001247	1.69	1.3645145657
0.001248	1.672	1.36836252506
0.001249	1.678	1.37051669089
0.00125	1.674	1.35488892534
0.001251	1.668	1.35564597148
0.001252	1.652	1.34271962822
0.001253	1.632	1.34036412963
0.001254	1.628	1.34967255288
0.001255	1.624	1.35300554323
0.001256	1.618	1.34613372293
0.001257	1.612	1.35109437124
0.001258	1.624	1.33814199545
0.001259	1.608	1.33053974011
0.00126	1.622	1.32631670426
0.001261	1.62	1.32951118837
0.001262	1.602	1.33551338443
0.001263	1.596	1.33446019049
0.001264	1.6	1.35203550249
0.001265	1.618	1.34017760017
0.001266	1.62	1.32951118837
0.001267	1.6	1.30996183151
0.001268	1.596	1.31178656801
0.001269	1.582	1.30968545842
0.00127	1.576	1.31309710227
0.001271	1.568	1.30436804622
0.001272	1.568	1.31353568661
0.001273	1.568	1.30590045562
0.001274	1.556	1.31865992583
0.001275	1.564	1.33338066583
0.001276	1.556	1.33972534499
0.001277	1.558	1.3544873569
0.001278	1.548	1.34003582042
0.001279	1.552	1.33689790186
0.00128	1.54	1.32830719339
0.001281	1.52	1.31057239403
0.001282	1.526	1.32262012687
0.001283	1.518	1.32124032636
0.001284	1.502	1.31377166966
0.001285	1.494	1.30305947677
0.001286	1.492	1.29226003575
0.001287	1.504	1.30766356529
0.001288	1.496	1.31680826243
0.001289	1.502	1.32438514036
0.00129	1.504	1.33341066442
0.001291	1.52	1.33476589708
0.001292	1.518	1.33928189714
0.001293	1.51	1.34383778783
0.001294	1.508	1.3318918875
0.001295	1.494	1.33340316484
0.001296	1.488	1.3258416195
0.001297	1.482	1.31060138868
0.001298	1.472	1.3043067124
0.001299	1.472	1.31195121861
0.0013	1.474	1.30894002918
0.001301	1.47	1.30885446097
0.001302	1.45	1.30211366631
0.001303	1.446	1.29733727303
0.001304	1.438	1.30313314746
0.001305	1.422	1.2976578902
0.001306	1.426	1.30557420318
0.001307	1.42	1.30368707902
0.001308	1.422	1.30687260282
0.001309	1.424	1.29469069665
0.00131	1.432	1.29975997784
0.001311	1.44	1.30782261794
0.001312	1.444	1.31105453739
0.001313	1.438	1.31230941473
0.001314	1.424	1.29314500347
0.001315	1.414	1.28631411405
0.001316	1.404	1.28716121756
0.001317	1.398	1.29135432783
0.001318	1.38	1.27577427471
0.001319	1.388	1.28742223066
0.00132	1.384	1.28551312712
0.001321	1.374	1.28301363983
0.001322	1.378	1.28806676846
0.001323	1.372	1.28593001365
0.001324	1.374	1.26732947571
0.001325	1.358	1.26405537853
0.001326	1.35	1.25359483088
0.001327	1.35	1.25518922876
0.001328	1.344	1.26240405576
0.001329	1.338	1.25050229908
0.00133	1.334	1.23387357537
0.001331	1.332	1.23522305678
0.001332	1.332	1.23684113774
0.001333	1.324	1.23248691677
0.001334	1.332	1.23684113774
0.001335	1.338	1.23925622855
0.001336	1.334	1.23062748222
0.001337	1.324	1.20790065817
0.001338	1.316	1.2000599985
0.001339	1.32	1.20565334985
0.00134	1.332	1.21728221872
0.001341	1.336	1.21618419658
0.001342	1.326	1.21972291936
0.001343	1.32	1.22865780427
0.001344	1.33	1.22845431335
0.001345	1.31	1.22877988265
0.001346	1.31	1.23203084377
0.001347	1.31	1.23040643691
0.001348	1.29	1.22715117243
0.001349	1.29	1.22877988265
0.00135	1.29	1.22552029767
0.001351	1.292	1.23399189625
0.001352	1.29	1.23850716591
0.001353	1.276	1.21812314648
0.001354	1.266	1.20799172183
0.001355	1.264	1.20594527239
0.001356	1.242	1.18466704183
0.001357	1.238	1.17701146978
0.001358	1.244	1.1817207792
0.001359	1.244	1.16638930036
0.00136	1.252	1.1749451051
0.001361	1.25	1.17452117903
0.001362	1.244	1.1783310231
0.001363	1.246	1.17366264318
0.001364	1.248	1.18595784073
0.001365	1.256	1.18256670002
0.001366	1.24	1.17405280972
0.001367	1.232	1.16540808303
0.001368	1.22	1.14873843846
0.001369	1.222	1.15616434818
0.00137	1.228	1.15931704033
0.001371	1.218	1.1551952216
0.001372	1.202	1.13718775934
0.001373	1.196	1.14262154714
0.001374	1.202	1.13189928881
0.001375	1.21	1.13749725274
0.001376	1.208	1.13169607227
0.001377	1.198	1.12374196326
0.001378	1.196	1.10162788636
0.001379	1.202	1.09963448473
0.00138	1.18	1.09343495463
0.001381	1.186	1.09881936641
0.001382	1.18	1.09890854943
0.001383	1.162	1.09167577604
0.001384	1.154	1.09830961026
0.001385	1.148	1.08355710509
0.001386	1.14	1.09197069558
0.001387	1.128	1.08610128441
0.001388	1.114	1.07191604149
0.001389	1.124	1.09207325762
0.00139	1.12	1.0925200227
0.001391	1.124	1.09207325762
0.001392	1.124	1.09937436754
0.001393	1.112	1.09884302792
0.001394	1.118	1.10094323196
0.001395	1.116	1.10024724494
0.001396	1.104	1.09232962058
0.001397	1.092	1.08790440757
0.001398	1.098	1.09379888462
0.001399	1.092	1.09157500887
0.0014	1.084	1.08487049918
0.001401	1.076	1.08730124621
0.001402	1.084	1.09951989523
0.001403	1.078	1.08991559306
0.001404	1.082	1.09876112054
0.001405	1.086	1.09663302887
0.001406	1.092	1.11154667019
0.001407	1.08	1.12142766151
0.001408	1.078	1.11530982243
0.001409	1.068	1.1186491854
0.00141	1.06	1.10471715837
0.001411	1.054	1.10412137014
0.001412	1.06	1.10290525432
0.001413	1.052	1.09054848585
0.001414	1.038	1.09752266491
0.001415	1.028	1.09508721114
0.001416	1.038	1.09752266491
0.001417	1.034	1.09217397881
0.001418	1.038	1.09934344042
0.001419	1.03	1.09594707901
0.00142	1.028	1.08407379823
0.001421	1.026	1.07950173691
0.001422	1.028	1.07852491858
0.001423	1.022	1.07401862181
0.001424	1.026	1.07392923417
0.001425	1.018	1.06097879338
0.001426	1.016	1.06006792235
0.001427	1.01	1.05730790217
0.001428	1.01	1.05541461047
0.001429	1.004	1.05640143885
0.00143	1.002	1.05546008925
0.001431	0.998	1.04785304313
0.001432	1.004	1.04880122044
0.001433	0.996	1.03343311346
0.001434	0.998	1.03633778277
0.001435	0.992	1.03919969207
0.001436	0.988	1.03530478604
0.001437	0.98	1.02547549946
0.001438	0.982	1.02648721375
0.001439	0.976	1.03122451484
0.00144	0.98	1.04479663093
0.001441	0.988	1.05254738611
0.001442	0.986	1.05915249138
0.001443	0.982	1.05909206399
0.001444	0.984	1.04677791341
0.001445	0.974	1.05134390187
0.001446	0.972	1.0407766331
0.001447	0.96	1.03460137251
0.001448	0.948	1.03019221507
0.001449	0.938	1.02086042141
0.00145	0.938	1.0169346095
0.001451	0.928	1.00738076217
0.001452	0.932	1.02731494684
0.001453	0.92	1.02839681057
0.001454	0.922	1.02562956276
0.001455	0.926	1.0200607825
0.001456	0.922	1.02562956276
0.001457	0.914	1.01911922757
0.001458	0.906	1.02428706914
0.001459	0.898	1.02352137252
0.00146	0.886	1.01439834385
0.001461	0.884	1.00326666445
0.001462	0.89	0.996945334509
0.001463	0.888	0.991693501037
0.001464	0.884	0.999271734815
0.001465	0.884	0.983129696429
0.001466	0.878	0.985452180474
0.001467	0.876	0.988242885125
0.001468	0.884	0.99324921344
0.001469	0.876	0.986217014658
0.00147	0.87	0.990504921744
0.001471	0.872	1.00180636852
0.001472	0.868	0.987206158814
0.001473	0.868	0.987206158814
0.001474	0.858	0.982769555898
0.001475	0.86	0.9759098319
0.001476	0.856	0.975327637258
0.001477	0.852	0.980864924442
0.001478	0.852	0.974728680198
0.001479	0.858	0.974595300625
0.00148	0.848	0.974112929798
0.001481	0.846	0.972771298919
0.001482	0.858	0.984802518275
0.001483	0.862	0.981303215118
0.001484	0.864	0.984633942133
0.001485	0.87	0.982395032561
0.001486	0.868	0.956334669454
0.001487	0.86	0.948894093142
0.001488	0.862	0.956533324041
0.001489	0.866	0.961272073869
0.00149	0.856	0.9504020202
0.001491	0.86	0.946784030284
0.001492	0.856	0.948295312653
0.001493	0.86	0.946784030284
0.001494	0.85	0.937816613203
0.001495	0.844	0.942159222212
0.001496	0.842	0.947119844581
0.001497	0.842	0.957619966375
0.001498	0.848	0.96379250879
0.001499	0.852	0.966486419977
0.0015	0.842	0.959706205044
0.001501	0.838	0.954859151917
0.001502	0.836	0.955564754478
0.001503	0.84	0.947839648886
0.001504	0.836	0.942923114575
0.001505	0.836	0.938671401503
0.001506	0.836	0.930109670953
0.001507	0.838	0.933678745608
0.001508	0.846	0.943548620899
0.001509	0.836	0.940799659864
0.00151	0.834	0.937253434243
0.001511	0.83	0.932255329832
0.001512	0.834	0.937253434243
0.001513	0.83	0.93866927083
0.001514	0.832	0.933689455868
0.001515	0.832	0.935829044217
0.001516	0.826	0.935801260952
0.001517	0.818	0.932135183329
0.001518	0.814	0.929195350828
0.001519	0.812	0.932017167224
0.00152	0.806	0.923235614564
0.001521	0.806	0.925399373244
0.001522	0.806	0.923235614564
0.001523	0.808	0.924735637899
0.001524	0.814	0.922715557472
0.001525	0.81	0.915368778144
0.001526	0.81	0.917551088496
0.001527	0.798	0.912795705511
0.001528	0.794	0.907504269962
0.001529	0.792	0.908149767384
0.00153	0.792	0.914732747856
0.001531	0.79	0.915368778144
0.001532	0.788	0.920356452686
0.001533	0.784	0.912876771531
0.001534	0.774	0.911550327738
0.001535	0.776	0.902121942977
0.001536	0.772	0.901119303977
0.001537	0.778	0.905933772414
0.001538	0.782	0.906904625636
0.001539	0.772	0.905547348293
0.00154	0.764	0.899057284048
0.001541	0.76	0.900222194794
0.001542	0.754	0.899713287664
0.001543	0.754	0.897487604371
0.001544	0.744	0.893568128348
0.001545	0.742	0.894111849826
0.001546	0.732	0.885537125139
0.001547	0.73	0.879261053385
0.001548	0.736	0.882215393201
0.001549	0.736	0.877669641722
0.00155	0.738	0.881677945738
0.001551	0.742	0.885119201012
0.001552	0.746	0.888529121639
0.001553	0.736	0.891237342126
0.001554	0.736	0.891237342126
0.001555	0.728	0.886575433903
0.001556	0.734	0.887267716081
0.001557	0.726	0.875741971131
0.001558	0.72	0.872696969171
0.001559	0.716	0.873695599165
0.00156	0.72	0.865794432877
0.001561	0.72	0.879545337092
0.001562	0.706	0.869231844792
0.001563	0.712	0.87467479671
0.001564	0.71	0.879715863219
0.001565	0.704	0.865091902632
0.001566	0.71	0.868274150254
0.001567	0.708	0.873347582581
0.001568	0.712	0.881507799171
0.001569	0.724	0.889844930311
0.00157	0.722	0.881314926686
0.001571	0.716	0.871403465681
0.001572	0.714	0.871896782882
0.001573	0.716	0.869105287063
0.001574	0.716	0.871403465681
0.001575	0.714	0.869599908004
0.001576	0.712	0.870089650553
0.001577	0.704	0.855794367824
0.001578	0.704	0.853454158113
0.001579	0.692	0.846838827641
0.00158	0.684	0.853313541437
0.001581	0.68	0.851821577562
0.001582	0.676	0.847952828877
0.001583	0.678	0.840426082413
0.001584	0.668	0.830527543192
0.001585	0.664	0.826501058681
0.001586	0.664	0.828917366207
0.001587	0.662	0.826895398463
0.001588	0.662	0.822043794454
0.001589	0.66	0.829698740508
0.00159	0.644	0.825387181873
0.001591	0.644	0.830219248151
0.001592	0.644	0.827806740731
0.001593	0.642	0.818435092112
0.001594	0.65	0.819451035755
0.001595	0.65	0.817006731918
0.001596	0.652	0.806781259078
0.001597	0.648	0.80005999775
0.001598	0.652	0.791767642683
0.001599	0.648	0.78999746835
0.0016	0.644	0.783111741707
0.001601	0.642	0.786025444881
0.001602	0.636	0.792151500661
0.001603	0.634	0.787428726933
0.001604	0.64	0.793977329651
0.001605	0.638	0.799347233685
0.001606	0.64	0.79649231007
0.001607	0.636	0.794672259488
0.001608	0.638	0.794327388424
0.001609	0.636	0.794672259488
0.00161	0.632	0.785223535052
0.001611	0.628	0.785885487842
0.001612	0.628	0.788426280638
0.001613	0.632	0.785223535052
0.001614	0.634	0.795011949596
0.001615	0.634	0.79752366736
0.001616	0.642	0.803639222537
0.001617	0.638	0.801845371627
0.001618	0.634	0.789964556167
0.001619	0.636	0.797185047527
0.00162	0.626	0.778539658592
0.001621	0.624	0.776288606125
0.001622	0.622	0.779176488352
0.001623	0.62	0.782048591841
0.001624	0.622	0.781739086908
0.001625	0.616	0.782651902189
0.001626	0.612	0.775535943719
0.001627	0.62	0.784601809837
0.001628	0.612	0.772952779929
0.001629	0.604	0.768884906862
0.00163	0.586	0.758026384765
0.001631	0.588	0.760431456477
0.001632	0.59	0.762823701782
0.001633	0.598	0.76706974911
0.001634	0.596	0.756824946735
0.001635	0.59	0.752263251794
0.001636	0.588	0.752499833887
0.001637	0.586	0.752731027659
0.001638	0.584	0.752956838072
0.001639	0.582	0.75317726997
0.00164	0.582	0.755828022767
0.001641	0.576	0.753806341178
0.001642	0.576	0.745804263866
0.001643	0.58	0.750732975165
0.001644	0.582	0.750517155034
0.001645	0.582	0.747847578053
0.001646	0.574	0.743319581338
0.001647	0.568	0.741199028602
0.001648	0.57	0.738308878451
0.001649	0.564	0.725192388267
0.00165	0.564	0.725192388267
0.001651	0.57	0.727392603757
0.001652	0.572	0.727197359731
0.001653	0.572	0.732677282301
0.001654	0.57	0.719096655534
0.001655	0.574	0.724240291616
0.001656	0.574	0.72974242031
0.001657	0.576	0.734999319728
0.001658	0.576	0.729536839371
0.001659	0.576	0.729536839371
0.00166	0.572	0.724441854119
0.001661	0.568	0.716502616883
0.001662	0.56	0.711617874986
0.001663	0.548	0.706891788041
0.001664	0.55	0.703917608815
0.001665	0.548	0.704056815889
0.001666	0.546	0.69848693617
0.001667	0.544	0.701472736462
0.001668	0.542	0.701595324956
0.001669	0.534	0.696307403379
0.00167	0.528	0.693697340344
0.001671	0.53	0.693613725354
0.001672	0.532	0.693524332666
0.001673	0.53	0.693613725354
0.001674	0.536	0.693328205109
0.001675	0.534	0.687636531897
0.001676	0.528	0.687906970455
0.001677	0.532	0.687732506139
0.001678	0.528	0.684993430625
0.001679	0.53	0.687822651561
0.00168	0.534	0.693429160044
0.001681	0.532	0.69640218265
0.001682	0.524	0.693847245437
0.001683	0.526	0.696651993466
0.001684	0.52	0.696850055607
0.001685	0.516	0.691190277709
0.001686	0.516	0.68537872742
0.001687	0.514	0.688334221146
0.001688	0.51	0.685492523665
0.001689	0.502	0.679702876263
0.00169	0.498	0.67675401735
0.001691	0.5	0.679705818719
0.001692	0.504	0.688464959166
0.001693	0.504	0.68263020736
0.001694	0.506	0.682615557983
0.001695	0.498	0.673792252849
0.001696	0.494	0.673768506239
0.001697	0.496	0.676745151442
0.001698	0.494	0.673768506239
0.001699	0.5	0.679705818719
0.0017	0.492	0.673747727269
0.001701	0.49	0.673721010508
0.001702	0.482	0.661570857883
0.001703	0.476	0.661380374671
0.001704	0.478	0.661449922519
0.001705	0.478	0.664466703455
0.001706	0.478	0.664466703455
0.001707	0.482	0.667589694348
0.001708	0.484	0.670629554971
0.001709	0.482	0.670578854424
0.00171	0.484	0.670629554971
0.001711	0.496	0.688464959166
0.001712	0.498	0.691372547907
0.001713	0.492	0.694216104682
0.001714	0.488	0.69127129262
0.001715	0.492	0.697091098781
0.001716	0.49	0.697065276714
0.001717	0.488	0.69703371511
0.001718	0.488	0.69703371511
0.001719	0.482	0.688241236777
0.00172	0.478	0.685212375837
0.001721	0.472	0.682067445345
0.001722	0.466	0.678854918226
0.001723	0.462	0.678642763168
0.001724	0.456	0.672357048004
0.001725	0.452	0.672083328167
0.001726	0.452	0.675052590544
0.001727	0.448	0.671785680109
0.001728	0.444	0.65944218852
0.001729	0.436	0.658713898442
0.00173	0.436	0.66174315259
0.001731	0.438	0.661933531406
0.001732	0.436	0.66174315259
0.001733	0.434	0.658516514599
0.001734	0.43	0.655057249406
0.001735	0.428	0.651779103685
0.001736	0.436	0.658713898442
0.001737	0.426	0.651555062907
0.001738	0.426	0.648478218601
0.001739	0.416	0.634778701596
0.00174	0.424	0.638924095648
0.001741	0.42	0.641560597294
0.001742	0.424	0.645154245123
0.001743	0.426	0.645386705782
0.001744	0.428	0.651779103685
0.001745	0.442	0.662296006329
0.001746	0.45	0.671937497093
0.001747	0.448	0.671785680109
0.001748	0.45	0.674907401056
0.001749	0.448	0.674756252287
0.00175	0.448	0.671785680109
0.001751	0.448	0.674756252287
0.001752	0.446	0.671627873156
0.001753	0.438	0.664948118277
0.001754	0.436	0.65567064903
0.001755	0.43	0.655057249406
0.001756	0.424	0.651324803765
0.001757	0.418	0.650596649238
0.001758	0.418	0.644419118276
0.001759	0.416	0.641049140082
0.00176	0.412	0.640512294964
0.001761	0.408	0.643067648074
0.001762	0.408	0.646170256202
0.001763	0.402	0.64528753281
0.001764	0.402	0.642180659939
0.001765	0.4	0.641872261435
0.001766	0.402	0.64528753281
0.001767	0.398	0.644667356084
0.001768	0.398	0.644667356084
0.001769	0.392	0.640574741931
0.00177	0.394	0.644021738764
0.001771	0.396	0.644347732207
0.001772	0.398	0.638432455315
0.001773	0.392	0.634299613747
0.001774	0.392	0.634299613747
0.001775	0.388	0.633605555531
0.001776	0.386	0.626900311054
0.001777	0.388	0.624064099272
0.001778	0.386	0.620486905583
0.001779	0.38	0.61611687203
0.00178	0.382	0.619738654596
0.001781	0.388	0.627260711347
0.001782	0.388	0.627260711347
0.001783	0.384	0.623332976827
0.001784	0.382	0.622957462432
0.001785	0.388	0.63044111541
0.001786	0.384	0.626533319146
0.001787	0.384	0.623332976827
0.001788	0.38	0.61611687203
0.001789	0.378	0.618963649983
0.00179	0.384	0.629717396933
0.001791	0.38	0.625779513886
0.001792	0.376	0.615324304737
0.001793	0.376	0.615324304737
0.001794	0.386	0.630082534276
0.001795	0.39	0.637102817448
0.001796	0.396	0.638109708436
0.001797	0.394	0.634636904064
0.001798	0.394	0.631477632225
0.001799	0.392	0.627961782277
0.0018	0.394	0.631477632225
0.001801	0.39	0.627614531381
0.001802	0.386	0.61725521464
0.001803	0.386	0.61725521464
0.001804	0.382	0.616503041355
0.001805	0.378	0.612467141976
0.001806	0.38	0.612862137842
0.001807	0.384	0.616882484757
0.001808	0.384	0.616882484757
0.001809	0.38	0.612862137842
0.00181	0.38	0.61611687203
0.001811	0.376	0.615324304737
0.001812	0.376	0.608788961792
0.001813	0.374	0.608378171864
0.001814	0.376	0.612065355987
0.001815	0.376	0.612065355987
0.001816	0.366	0.603360588703
0.001817	0.36	0.601996677732
0.001818	0.356	0.59771565146
0.001819	0.352	0.593376777436
0.00182	0.354	0.593872040089
0.001821	0.352	0.593376777436
0.001822	0.356	0.604370747141
0.001823	0.352	0.596737798367
0.001824	0.35	0.596238207431
0.001825	0.348	0.599079293583
0.001826	0.348	0.602408499276
0.001827	0.344	0.594696561281
0.001828	0.344	0.594696561281
0.001829	0.338	0.589708402518
0.00183	0.332	0.577733502577
0.001831	0.338	0.582885923659
0.001832	0.33	0.584037670018
0.001833	0.336	0.595906032861
0.001834	0.338	0.599796632201
0.001835	0.334	0.595351996721
0.001836	0.332	0.59814379542
0.001837	0.33	0.59422218067
0.001838	0.332	0.591418633457
0.001839	0.334	0.591983107867
0.00184	0.334	0.591983107867
0.001841	0.332	0.591418633457
0.001842	0.328	0.58686966185
0.001843	0.332	0.591418633457
0.001844	0.334	0.598701929177
0.001845	0.334	0.598701929177
0.001846	0.334	0.598701929177
0.001847	0.332	0.591418633457
0.001848	0.332	0.594790719497
0.001849	0.332	0.594790719497
0.00185	0.334	0.598701929177
0.001851	0.334	0.595351996721
0.001852	0.334	0.598701929177
0.001853	0.33	0.597578446733
0.001854	0.324	0.589087429844
0.001855	0.318	0.5664591777
0.001856	0.31	0.556686626389
0.001857	0.306	0.555305321422
0.001858	0.308	0.566688627025
0.001859	0.3	0.563914887195
0.00186	0.306	0.566007067094
0.001861	0.306	0.566007067094
0.001862	0.306	0.566007067094
0.001863	0.31	0.56382621436
0.001864	0.31	0.5673623181
0.001865	0.302	0.561066840938
0.001866	0.3	0.556776436283
0.001867	0.304	0.558197097807
0.001868	0.302	0.561066840938
0.001869	0.302	0.57166073855
0.00187	0.304	0.575833309214
0.001871	0.304	0.575833309214
0.001872	0.302	0.575148676431
0.001873	0.302	0.575148676431
0.001874	0.298	0.570259590011
0.001875	0.298	0.570259590011
0.001876	0.298	0.570259590011
0.001877	0.3	0.570964096945
0.001878	0.298	0.570259590011
0.001879	0.302	0.57166073855
0.00188	0.3	0.570964096945
0.001881	0.3	0.570964096945
0.001882	0.302	0.568151388276
0.001883	0.3	0.567450438364
0.001884	0.3	0.567450438364
0.001885	0.302	0.57166073855
0.001886	0.302	0.568151388276
0.001887	0.298	0.570259590011
0.001888	0.296	0.566024734442
0.001889	0.296	0.566024734442
0.00189	0.296	0.566024734442
0.001891	0.296	0.566024734442
0.001892	0.298	0.570259590011
0.001893	0.304	0.572349543548
0.001894	0.304	0.572349543548
0.001895	0.304	0.575833309214
0.001896	0.3	0.567450438364
0.001897	0.298	0.566741563678
0.001898	0.292	0.564567090787
0.001899	0.29	0.560267793113
0.0019	0.288	0.566618037129
0.001901	0.286	0.56586570845
0.001902	0.286	0.56586570845
0.001903	0.284	0.565105299922
0.001904	0.282	0.560781597416
0.001905	0.278	0.559210157275
0.001906	0.278	0.559210157275
0.001907	0.282	0.564336778883
0.001908	0.28	0.563560112144
0.001909	0.28	0.563560112144
0.00191	0.28	0.56
0.001911	0.28	0.56
0.001912	0.282	0.564336778883
0.001913	0.288	0.570136825683
0.001914	0.288	0.570136825683
0.001915	0.286	0.56586570845
0.001916	0.286	0.56586570845
0.001917	0.286	0.569389146367
0.001918	0.286	0.572890914573
0.001919	0.288	0.5771100415
0.00192	0.29	0.581291665173
0.001921	0.292	0.582010309187
0.001922	0.292	0.578563738926
0.001923	0.292	0.571608257463
0.001924	0.292	0.571608257463
0.001925	0.29	0.5673623181
0.001926	0.288	0.563077259353
0.001927	0.288	0.566618037129
0.001928	0.278	0.559210157275
0.001929	0.276	0.554818889368
0.00193	0.276	0.551202322201
0.001931	0.274	0.55400722017
0.001932	0.276	0.558412034254
0.001933	0.276	0.558412034254
0.001934	0.28	0.563560112144
0.001935	0.278	0.555622173784
0.001936	0.278	0.552010869458
0.001937	0.282	0.557203732938
0.001938	0.282	0.564336778883
0.001939	0.282	0.560781597416
0.00194	0.284	0.561554983951
0.001941	0.286	0.56586570845
0.001942	0.284	0.561554983951
0.001943	0.282	0.557203732938
0.001944	0.282	0.557203732938
0.001945	0.274	0.546739426052
0.001946	0.276	0.551202322201
0.001947	0.276	0.558412034254
0.001948	0.276	0.558412034254
0.001949	0.276	0.561982206124
0.00195	0.278	0.562775265981
0.001951	0.276	0.561982206124
0.001952	0.274	0.56118089775
0.001953	0.276	0.565529840062
0.001954	0.274	0.56118089775
0.001955	0.278	0.562775265981
0.001956	0.274	0.557605595381
0.001957	0.278	0.566317931908
0.001958	0.278	0.566317931908
0.001959	0.276	0.565529840062
0.00196	0.276	0.569055357588
0.001961	0.272	0.563929073554
0.001962	0.27	0.563116329012
0.001963	0.266	0.557892462756
0.001964	0.258	0.539848126791
0.001965	0.258	0.539848126791
0.001966	0.256	0.542645372228
0.001967	0.254	0.541741635838
0.001968	0.252	0.540828993306
0.001969	0.256	0.546318588371
0.00197	0.258	0.54720745609
0.001971	0.254	0.534307027841
0.001972	0.256	0.535223317878
0.001973	0.25	0.528677595515
0.001974	0.25	0.528677595515
0.001975	0.25	0.52488093888
0.001976	0.246	0.515251394952
0.001977	0.25	0.517204021639
0.001978	0.252	0.522011494126
0.001979	0.252	0.522011494126
0.00198	0.248	0.520092299501
0.001981	0.246	0.515251394952
0.001982	0.244	0.514260634309
0.001983	0.246	0.515251394952
0.001984	0.242	0.513260167946
0.001985	0.248	0.516232505757
0.001986	0.24	0.508330601086
0.001987	0.24	0.512249938995
0.001988	0.244	0.518135117513
0.001989	0.24	0.516139516023
0.00199	0.24	0.516139516023
0.001991	0.236	0.5101999608
0.001992	0.236	0.5101999608
0.001993	0.232	0.508110224262
0.001994	0.234	0.509160092702
0.001995	0.234	0.509160092702
0.001996	0.242	0.513260167946
0.001997	0.24	0.512249938995
0.001998	0.238	0.51122988958
[truncated: 8,002 more rows]
