# Supplementary material for: The Influence of Synaptic Size on AMPA Receptor Activation: A Monte Carlo Model
Source: PLoS One. 2015 Jun 24;10(6):e0130924. doi: 10.1371/journal.pone.0130924 (PMC4479604; doi:10.1371/journal.pone.0130924)
Supplement: S1 Dataset — This package contains the experimental data used as basis for the analysis presented in the paper. (ZIP) [file pone.0130924.s001.zip › S1 Simulation data/training/1432_10359_206_251.csv]

time	AMPA.O.mean	AMPA.O.stdev
0.0	0.0	0.0
1e-06	0.0	0.0
2e-06	0.03	0.170587221092
3e-06	0.232	0.475579646326
4e-06	0.484	0.670629554971
5e-06	0.844	0.864675661737
6e-06	1.352	1.12075688711
7e-06	1.836	1.3285721659
8e-06	2.444	1.53585936856
9e-06	3.066	1.75546119296
1e-05	3.762	1.89983051876
1.1e-05	4.498	2.09618606044
1.2e-05	5.28	2.30425693012
1.3e-05	6.016	2.43305240387
1.4e-05	6.856	2.55719846707
1.5e-05	7.622	2.67041494903
1.6e-05	8.398	2.83682851086
1.7e-05	9.134	3.00200666222
1.8e-05	9.886	3.05630561299
1.9e-05	10.6	3.17679083353
2e-05	11.386	3.28466193085
2.1e-05	12.132	3.47139395632
2.2e-05	12.744	3.47080163651
2.3e-05	13.41	3.6728599211
2.4e-05	14.06	3.80583762134
2.5e-05	14.71	3.8665100543
2.6e-05	15.322	3.93068899813
2.7e-05	15.84	4.00029998875
2.8e-05	16.428	4.0492982108
2.9e-05	16.94	4.11052308107
3e-05	17.496	4.24193163547
3.1e-05	17.948	4.27051472307
3.2e-05	18.312	4.33112641238
3.3e-05	18.768	4.415673901
3.4e-05	19.096	4.44958245232
3.5e-05	19.468	4.49454958811
3.6e-05	19.866	4.55280616763
3.7e-05	20.192	4.5789885346
3.8e-05	20.526	4.62658880818
3.9e-05	20.784	4.66018712071
4e-05	21.038	4.74221003331
4.1e-05	21.322	4.78020041421
4.2e-05	21.58	4.76524920649
4.3e-05	21.748	4.78210163004
4.4e-05	21.936	4.78830909612
4.5e-05	22.16	4.9041207163
4.6e-05	22.3	4.89836707485
4.7e-05	22.458	4.90797677256
4.8e-05	22.684	4.91081907628
4.9e-05	22.81	4.89917339967
5e-05	22.908	4.91482817604
5.1e-05	23.002	4.96366759564
5.2e-05	23.108	4.97476994443
5.3e-05	23.134	4.92707255883
5.4e-05	23.132	4.94475236994
5.5e-05	23.23	4.92352515988
5.6e-05	23.324	4.88907189556
5.7e-05	23.342	4.85644273105
5.8e-05	23.366	4.90591928185
5.9e-05	23.418	4.90787897161
6e-05	23.42	4.9229665853
6.1e-05	23.432	4.8884942467
6.2e-05	23.452	4.86494563176
6.3e-05	23.474	4.8527645729
6.4e-05	23.538	4.89372618768
6.5e-05	23.494	4.86846628827
6.6e-05	23.454	4.89161363969
6.7e-05	23.466	4.91496124095
6.8e-05	23.492	4.89059669161
6.9e-05	23.494	4.89672992925
7e-05	23.52	4.88524308505
7.1e-05	23.49	4.82678982347
7.2e-05	23.456	4.81581394989
7.3e-05	23.442	4.77395391683
7.4e-05	23.402	4.77790707319
7.5e-05	23.438	4.74069151074
7.6e-05	23.442	4.74538049054
7.7e-05	23.444	4.76810905916
7.8e-05	23.354	4.7346260676
7.9e-05	23.364	4.73661313599
8e-05	23.292	4.70985519947
8.1e-05	23.276	4.74887607756
8.2e-05	23.258	4.74757158977
8.3e-05	23.19	4.70041487531
8.4e-05	23.158	4.7295915257
8.5e-05	23.154	4.66286221113
8.6e-05	23.074	4.67894475283
8.7e-05	23.058	4.68087983183
8.8e-05	22.984	4.64496975232
8.9e-05	22.91	4.62621875834
9e-05	22.878	4.63326191791
9.1e-05	22.808	4.66295357043
9.2e-05	22.716	4.62723934976
9.3e-05	22.696	4.59821530596
9.4e-05	22.682	4.64681353187
9.5e-05	22.636	4.62293240271
9.6e-05	22.668	4.60106248599
9.7e-05	22.644	4.59448190768
9.8e-05	22.58	4.50728299533
9.9e-05	22.508	4.49510133367
0.0001	22.472	4.49146034158
0.000101	22.42	4.50239936034
0.000102	22.408	4.55736063967
0.000103	22.286	4.5629161728
0.000104	22.232	4.56357053194
0.000105	22.174	4.6281447687
0.000106	22.054	4.55972411446
0.000107	21.982	4.5503489976
0.000108	21.954	4.56463404886
0.000109	21.86	4.49493047777
0.00011	21.774	4.49743526913
0.000111	21.748	4.49938840288
0.000112	21.7	4.52879674969
0.000113	21.654	4.53941449969
0.000114	21.586	4.54649359397
0.000115	21.578	4.52679975258
0.000116	21.558	4.52842533338
0.000117	21.5	4.51154075677
0.000118	21.422	4.4770432207
0.000119	21.35	4.43931300991
0.00012	21.348	4.39487155671
0.000121	21.266	4.41715338199
0.000122	21.25	4.40947842721
0.000123	21.206	4.35563588928
0.000124	21.182	4.39373144377
0.000125	21.178	4.44728186649
0.000126	21.16	4.38661600781
0.000127	21.106	4.41030203047
0.000128	21.044	4.37790634893
0.000129	21.044	4.37425010716
0.00013	20.986	4.35313725949
0.000131	20.906	4.40875991635
0.000132	20.882	4.38407071111
0.000133	20.856	4.36889734372
0.000134	20.814	4.37623171233
0.000135	20.77	4.37093811441
0.000136	20.74	4.35067810807
0.000137	20.656	4.31157326274
0.000138	20.572	4.3479668812
0.000139	20.524	4.31803473817
0.00014	20.49	4.29905803636
0.000141	20.446	4.2590003522
0.000142	20.42	4.26656770719
0.000143	20.368	4.26386866589
0.000144	20.29	4.25933093337
0.000145	20.248	4.23066141401
0.000146	20.212	4.19798237252
0.000147	20.108	4.17328839166
0.000148	20.058	4.17404312388
0.000149	20.026	4.16477178246
0.00015	19.954	4.19379112498
0.000151	19.894	4.13989903259
0.000152	19.81	4.10875893671
0.000153	19.724	4.12308428243
0.000154	19.7	4.18640657366
0.000155	19.684	4.21570207676
0.000156	19.616	4.16323720199
0.000157	19.564	4.14317559367
0.000158	19.526	4.14407094534
0.000159	19.452	4.12306876004
0.00016	19.398	4.09629051704
0.000161	19.338	4.08506499336
0.000162	19.312	4.05939108734
0.000163	19.284	4.06538362273
0.000164	19.232	4.03511784215
0.000165	19.202	4.03598761148
0.000166	19.17	4.09891449045
0.000167	19.106	4.09911746599
0.000168	19.028	4.08695681406
0.000169	19.006	4.08533523716
0.00017	18.946	4.082534017
0.000171	18.906	4.03746999989
0.000172	18.786	4.02991364672
0.000173	18.778	3.98957591731
0.000174	18.746	3.95088395173
0.000175	18.676	3.97781648647
0.000176	18.62	3.99994999969
0.000177	18.568	3.97257800427
0.000178	18.564	3.98018894024
0.000179	18.524	3.99717700384
0.00018	18.462	4.03243797224
0.000181	18.414	3.95760078836
0.000182	18.36	3.96363469558
0.000183	18.28	3.94431236086
0.000184	18.208	3.93252285435
0.000185	18.15	3.93389120338
0.000186	18.124	3.99657653499
0.000187	18.094	3.98361192889
0.000188	18.07	3.97455657904
0.000189	18.064	3.96735478625
0.00019	18.01	3.99323177389
0.000191	17.972	3.99039045709
0.000192	17.922	3.9964879582
0.000193	17.84	4.00279902069
0.000194	17.786	3.94869649378
0.000195	17.764	3.92279288263
0.000196	17.71	3.90101268903
0.000197	17.704	3.87613002878
0.000198	17.598	3.88128793057
0.000199	17.576	3.87352862388
0.0002	17.548	3.88016700672
0.000201	17.49	3.88251207339
0.000202	17.444	3.93939893892
0.000203	17.386	3.92237224139
0.000204	17.344	3.94938780066
0.000205	17.27	3.93815946858
0.000206	17.24	3.93578454695
0.000207	17.164	3.92340464393
0.000208	17.154	3.91641213357
0.000209	17.092	3.91606128655
0.00021	17.058	3.93937000039
0.000211	16.976	3.92471960782
0.000212	16.888	3.90889447287
0.000213	16.85	3.92523884624
0.000214	16.784	3.90042869439
0.000215	16.756	3.91873244813
0.000216	16.764	3.90849126902
0.000217	16.728	3.90307775992
0.000218	16.7	3.87014211625
0.000219	16.614	3.82112601205
0.00022	16.608	3.83384089393
0.000221	16.57	3.82323161736
0.000222	16.55	3.83868467056
0.000223	16.532	3.85706831674
0.000224	16.456	3.83667355922
0.000225	16.408	3.81123811904
0.000226	16.292	3.80614450593
0.000227	16.318	3.87516141599
0.000228	16.298	3.90911703585
0.000229	16.232	3.88615182411
0.00023	16.17	3.85604719888
0.000231	16.102	3.85118111753
0.000232	16.05	3.86516493827
0.000233	15.96	3.81816709954
0.000234	15.894	3.77183827861
0.000235	15.88	3.75520971452
0.000236	15.854	3.78902150957
0.000237	15.79	3.81128587225
0.000238	15.742	3.73623286212
0.000239	15.708	3.70280110187
0.00024	15.638	3.69796646821
0.000241	15.626	3.72103802722
0.000242	15.56	3.70383584949
0.000243	15.538	3.67866225685
0.000244	15.522	3.69073380238
0.000245	15.504	3.66360259854
0.000246	15.482	3.63671225147
0.000247	15.464	3.67650703794
0.000248	15.45	3.66271757033
0.000249	15.424	3.69597402588
0.00025	15.352	3.6753361751
0.000251	15.314	3.66652478513
0.000252	15.236	3.66282732326
0.000253	15.216	3.66842527524
0.000254	15.19	3.69890524345
0.000255	15.202	3.68472468442
0.000256	15.162	3.70239868194
0.000257	15.118	3.70891844073
0.000258	15.102	3.75121260395
0.000259	15.016	3.7148006676
0.00026	14.976	3.68556969816
0.000261	14.982	3.6295558957
0.000262	14.902	3.60283166412
0.000263	14.83	3.57618511825
0.000264	14.792	3.59676743758
0.000265	14.75	3.6004860783
0.000266	14.684	3.61830678633
0.000267	14.63	3.62285798783
0.000268	14.596	3.61286368412
0.000269	14.53	3.62340999612
0.00027	14.48	3.64054940909
0.000271	14.406	3.63609185803
0.000272	14.374	3.61138809878
0.000273	14.342	3.59792106639
0.000274	14.3	3.59861084309
0.000275	14.252	3.58392187415
0.000276	14.21	3.588579106
0.000277	14.178	3.56346965751
0.000278	14.178	3.51657731324
0.000279	14.168	3.53776426575
0.00028	14.12	3.56561355169
0.000281	14.116	3.57694618355
0.000282	14.056	3.55989662771
0.000283	14.072	3.5674663278
0.000284	14.024	3.56699088869
0.000285	14.0	3.59944440157
0.000286	13.952	3.57682764472
0.000287	13.88	3.57345770928
0.000288	13.79	3.55835636214
0.000289	13.77	3.53851663837
0.00029	13.768	3.53866867621
0.000291	13.77	3.55318167281
0.000292	13.756	3.56601514299
0.000293	13.686	3.52922144389
0.000294	13.63	3.51754175526
0.000295	13.588	3.54150476493
0.000296	13.538	3.54747177579
0.000297	13.474	3.55433875707
0.000298	13.404	3.5834039683
0.000299	13.374	3.59139582892
0.0003	13.356	3.56444441674
0.000301	13.342	3.58008882571
0.000302	13.304	3.57597315426
0.000303	13.236	3.58389508775
0.000304	13.218	3.58364004889
0.000305	13.176	3.58566925413
0.000306	13.126	3.56680865761
0.000307	13.054	3.58595649723
0.000308	13.028	3.61430712585
0.000309	13.008	3.63482269169
0.00031	13.014	3.65483296472
0.000311	12.956	3.6218868011
0.000312	12.924	3.61969943504
0.000313	12.898	3.63312482582
0.000314	12.804	3.55774985068
0.000315	12.776	3.51480070559
0.000316	12.744	3.5205772254
0.000317	12.704	3.51914535079
0.000318	12.688	3.5251462381
0.000319	12.64	3.50348398027
0.00032	12.59	3.45570542726
0.000321	12.526	3.52041531641
0.000322	12.542	3.47163304512
0.000323	12.526	3.47063740543
0.000324	12.51	3.47360043759
0.000325	12.516	3.51592718923
0.000326	12.458	3.4566220505
0.000327	12.406	3.42186557305
0.000328	12.396	3.44603888545
0.000329	12.342	3.44049938236
0.00033	12.312	3.47601150746
0.000331	12.304	3.51163551639
0.000332	12.27	3.51924707857
0.000333	12.286	3.514570244
0.000334	12.3	3.50685043878
0.000335	12.24	3.49147533286
0.000336	12.19	3.45512662575
0.000337	12.176	3.4573145648
0.000338	12.114	3.46886206125
0.000339	12.102	3.47959710311
0.00034	12.088	3.43689627426
0.000341	12.072	3.45873040291
0.000342	12.052	3.46832755085
0.000343	12.036	3.4511887807
0.000344	12.014	3.41903553652
0.000345	11.996	3.41525753055
0.000346	11.948	3.44924571465
0.000347	11.918	3.436171707
0.000348	11.898	3.43854562279
0.000349	11.854	3.40715188978
0.00035	11.832	3.41990877071
0.000351	11.758	3.42336617965
0.000352	11.73	3.45790398941
0.000353	11.708	3.49381396185
0.000354	11.668	3.48335700151
0.000355	11.632	3.41475855662
0.000356	11.594	3.40487356593
0.000357	11.534	3.38538683166
0.000358	11.486	3.36835330688
0.000359	11.456	3.38527162869
0.00036	11.388	3.40080225829
0.000361	11.364	3.38341602526
0.000362	11.296	3.35803275743
0.000363	11.218	3.33803475117
0.000364	11.164	3.31558501625
0.000365	11.116	3.2940163934
0.000366	11.084	3.28830412219
0.000367	11.102	3.28079197756
0.000368	11.042	3.26009754455
0.000369	11.034	3.28159168697
0.00037	10.99	3.26954125222
0.000371	10.958	3.2434913288
0.000372	10.986	3.23323429402
0.000373	10.976	3.22046953098
0.000374	10.94	3.24536592698
0.000375	10.934	3.21895076073
0.000376	10.898	3.22049623505
0.000377	10.854	3.1888374057
0.000378	10.804	3.1902325934
0.000379	10.784	3.20770073417
0.00038	10.756	3.21752451428
0.000381	10.762	3.20208619497
0.000382	10.724	3.22053163313
0.000383	10.726	3.21728519096
0.000384	10.694	3.19442702217
0.000385	10.65	3.1786003209
0.000386	10.6	3.2199378876
0.000387	10.566	3.20650027288
0.000388	10.518	3.22081915046
0.000389	10.488	3.21089644803
0.00039	10.472	3.19456037664
0.000391	10.416	3.18479889475
0.000392	10.372	3.18082002006
0.000393	10.292	3.14368191775
0.000394	10.244	3.14967680882
0.000395	10.168	3.13747924296
0.000396	10.122	3.14119658729
0.000397	10.116	3.18410803837
0.000398	10.092	3.17230767739
0.000399	10.072	3.13732625017
0.0004	10.084	3.15546256514
0.000401	10.058	3.14684540453
0.000402	10.042	3.12349739875
0.000403	10.018	3.11410918241
0.000404	10.002	3.08188189261
0.000405	9.986	3.08833353121
0.000406	9.996	3.10805147963
0.000407	9.982	3.12372790108
0.000408	9.926	3.12674335371
0.000409	9.904	3.1007715169
0.00041	9.902	3.0476869918
0.000411	9.906	3.07264771817
0.000412	9.86	3.0594770795
0.000413	9.874	3.04862657602
0.000414	9.874	3.0558344196
0.000415	9.82	3.02978547095
0.000416	9.816	3.02888494334
0.000417	9.786	3.05093493867
0.000418	9.814	3.07561441016
0.000419	9.776	3.06623939052
0.00042	9.792	3.04643004187
0.000421	9.76	3.03486408262
0.000422	9.754	3.07465185021
0.000423	9.714	3.06727957643
0.000424	9.694	3.03321018065
0.000425	9.666	3.03421225362
0.000426	9.642	3.03740613024
0.000427	9.636	3.02844910804
0.000428	9.594	3.00086054324
0.000429	9.57	3.04451966655
0.00043	9.55	3.06520798642
0.000431	9.49	3.04924580839
0.000432	9.452	3.033759384
0.000433	9.438	3.02558358007
0.000434	9.436	3.05972286327
0.000435	9.422	3.0212441146
0.000436	9.398	3.0311047491
0.000437	9.35	3.03240828386
0.000438	9.32	3.01754867401
0.000439	9.284	3.02445763733
0.00044	9.254	3.01885474974
0.000441	9.196	2.97751305623
0.000442	9.148	3.00900249252
0.000443	9.124	2.99543385839
0.000444	9.1	2.9742225875
0.000445	9.05	2.98253248096
0.000446	9.024	2.97109811349
0.000447	9.036	2.97501327728
0.000448	8.992	2.96579432867
0.000449	8.946	2.94670731495
0.00045	8.896	2.92321466882
0.000451	8.9	2.94448637287
0.000452	8.88	2.94305963242
0.000453	8.886	2.91907588117
0.000454	8.872	2.90510171939
0.000455	8.844	2.89130835436
0.000456	8.832	2.87398260259
0.000457	8.806	2.88589050381
0.000458	8.8	2.89274955708
0.000459	8.778	2.89701846732
0.00046	8.752	2.88348677819
0.000461	8.724	2.88232961335
0.000462	8.702	2.92116346684
0.000463	8.652	2.88909951369
0.000464	8.622	2.85291359841
0.000465	8.594	2.8497656044
0.000466	8.526	2.85189831516
0.000467	8.506	2.87297128423
0.000468	8.484	2.86386871207
0.000469	8.458	2.89831606282
0.00047	8.424	2.9127691292
0.000471	8.37	2.88116295964
0.000472	8.352	2.86078590601
0.000473	8.336	2.86968709096
0.000474	8.32	2.84492530658
0.000475	8.31	2.86040206964
0.000476	8.298	2.83358359679
0.000477	8.318	2.82858197689
0.000478	8.32	2.82941690106
0.000479	8.27	2.79805289442
0.00048	8.22	2.78273247007
0.000481	8.208	2.79870255654
0.000482	8.202	2.8016416616
0.000483	8.178	2.82317480862
0.000484	8.144	2.792
0.000485	8.102	2.826233536
0.000486	8.102	2.82552579178
0.000487	8.068	2.78987024788
0.000488	8.048	2.79100268721
0.000489	8.04	2.81183214293
0.00049	8.006	2.77091392865
0.000491	7.976	2.76828900225
0.000492	7.914	2.71267469484
0.000493	7.888	2.73120046866
0.000494	7.872	2.7378122653
0.000495	7.868	2.73981313231
0.000496	7.878	2.7508391447
0.000497	7.85	2.75816968296
0.000498	7.842	2.76351877142
0.000499	7.84	2.75797026815
0.0005	7.832	2.76546126351
0.000501	7.824	2.7598956502
0.000502	7.816	2.7781547833
0.000503	7.77	2.7548321183
0.000504	7.744	2.71559643541
0.000505	7.708	2.69271907187
0.000506	7.678	2.72659421257
0.000507	7.692	2.72857765145
0.000508	7.688	2.71342145639
0.000509	7.676	2.70167059428
0.00051	7.64	2.64998113201
0.000511	7.61	2.64308531834
0.000512	7.562	2.63858977486
0.000513	7.532	2.62773210202
0.000514	7.512	2.61186829683
0.000515	7.488	2.64685775968
0.000516	7.478	2.660360126
0.000517	7.438	2.64237696024
0.000518	7.41	2.62181235026
0.000519	7.386	2.62316678844
0.00052	7.374	2.59810007505
0.000521	7.34	2.57534463713
0.000522	7.294	2.59991615249
0.000523	7.306	2.59930067518
0.000524	7.28	2.58874486962
0.000525	7.288	2.59635436718
0.000526	7.246	2.58640368079
0.000527	7.242	2.60680570814
0.000528	7.192	2.5657622649
0.000529	7.164	2.56224588984
0.00053	7.124	2.57694082198
0.000531	7.116	2.58815455489
0.000532	7.092	2.57905719208
0.000533	7.098	2.61235449356
0.000534	7.062	2.60195234391
0.000535	7.048	2.61413389099
0.000536	7.018	2.59184798937
0.000537	7.01	2.61034480481
0.000538	6.974	2.61406273834
0.000539	6.95	2.59990384438
0.00054	6.93	2.59636284059
0.000541	6.926	2.62078690473
0.000542	6.884	2.62498457138
0.000543	6.89	2.6453544186
0.000544	6.846	2.61577598429
0.000545	6.806	2.60468117051
0.000546	6.818	2.62695184577
0.000547	6.802	2.62350833808
0.000548	6.78	2.61143638636
0.000549	6.8	2.61533936612
0.00055	6.778	2.60321263058
0.000551	6.786	2.58073710401
0.000552	6.738	2.58405804888
0.000553	6.69	2.55145056781
0.000554	6.668	2.5514262678
0.000555	6.63	2.54108244652
0.000556	6.622	2.52727442119
0.000557	6.624	2.54295576053
0.000558	6.576	2.52828479408
0.000559	6.574	2.54254282166
0.00056	6.588	2.50165065507
0.000561	6.554	2.49541259114
0.000562	6.522	2.48224011731
0.000563	6.492	2.48071280079
0.000564	6.456	2.49721124457
0.000565	6.438	2.49763007669
0.000566	6.416	2.48735683005
0.000567	6.422	2.47384639782
0.000568	6.428	2.49575960381
0.000569	6.41	2.47505555493
0.00057	6.396	2.44768952279
0.000571	6.398	2.44368492241
0.000572	6.392	2.4245279953
0.000573	6.36	2.41958674157
0.000574	6.382	2.42323667849
0.000575	6.38	2.43302281124
0.000576	6.35	2.44857101184
0.000577	6.356	2.46033818814
0.000578	6.32	2.4481829997
0.000579	6.328	2.44957465696
0.00058	6.334	2.46220307855
0.000581	6.306	2.44220474162
0.000582	6.274	2.43123919021
0.000583	6.258	2.45100713993
0.000584	6.216	2.43994754042
0.000585	6.188	2.45940155322
0.000586	6.17	2.43743717868
0.000587	6.166	2.43607142752
0.000588	6.132	2.42127569682
0.000589	6.114	2.42837476515
0.00059	6.108	2.40921896058
0.000591	6.114	2.41101721271
0.000592	6.08	2.41031118323
0.000593	6.078	2.41907337632
0.000594	6.074	2.41340506339
0.000595	6.048	2.4260453417
0.000596	6.014	2.4252430806
0.000597	6.012	2.42071394427
0.000598	6.016	2.3949413354
0.000599	5.986	2.36258417839
0.0006	5.97	2.3851834311
0.000601	5.968	2.38809045055
0.000602	5.952	2.39534882637
0.000603	5.94	2.37579460392
0.000604	5.922	2.36133775644
0.000605	5.914	2.37288937795
0.000606	5.884	2.3534111413
0.000607	5.876	2.32564485681
0.000608	5.902	2.35635226569
0.000609	5.896	2.34631285211
0.00061	5.874	2.34480788126
0.000611	5.852	2.33454406684
0.000612	5.82	2.34426960907
0.000613	5.798	2.35906676463
0.000614	5.786	2.36139873804
0.000615	5.772	2.37571378748
0.000616	5.744	2.36357018089
0.000617	5.738	2.35230865322
0.000618	5.728	2.34393173962
0.000619	5.716	2.31070205782
0.00062	5.69	2.33364521725
0.000621	5.67	2.32832557861
0.000622	5.666	2.32087138808
0.000623	5.626	2.33283604225
0.000624	5.622	2.31584023629
0.000625	5.584	2.28625107982
0.000626	5.588	2.29308874665
0.000627	5.59	2.31298508426
0.000628	5.57	2.28847110535
0.000629	5.554	2.29501285399
0.00063	5.514	2.26578992848
0.000631	5.494	2.27375548378
0.000632	5.482	2.24447677644
0.000633	5.466	2.22729522067
0.000634	5.456	2.23160569994
0.000635	5.448	2.21343533901
0.000636	5.442	2.2214040605
0.000637	5.414	2.21056644324
0.000638	5.402	2.20553757619
0.000639	5.39	2.22393794877
0.00064	5.376	2.20332112957
0.000641	5.358	2.21581497423
0.000642	5.344	2.20310326585
0.000643	5.282	2.16297850197
0.000644	5.26	2.15044181507
0.000645	5.28	2.1572204338
0.000646	5.278	2.17180017497
0.000647	5.274	2.17782552102
0.000648	5.252	2.15139396671
0.000649	5.24	2.13316666016
0.00065	5.208	2.12337844013
0.000651	5.168	2.11654813316
0.000652	5.156	2.09085245773
0.000653	5.142	2.08945830301
0.000654	5.148	2.11331398519
0.000655	5.126	2.1076346932
0.000656	5.116	2.10393536022
0.000657	5.124	2.10442961393
0.000658	5.116	2.08962771804
0.000659	5.112	2.10605223107
0.00066	5.126	2.11710273723
0.000661	5.106	2.12761932685
0.000662	5.092	2.1202679076
0.000663	5.072	2.1454174419
0.000664	5.044	2.13215008853
0.000665	5.016	2.1390988757
0.000666	5.024	2.13995887811
0.000667	4.99	2.13211162935
0.000668	4.98	2.12028299998
0.000669	4.964	2.12101485143
0.00067	4.96	2.10390113836
0.000671	4.958	2.10813566926
0.000672	4.95	2.1277922831
0.000673	4.932	2.13058114138
0.000674	4.92	2.13672646822
0.000675	4.9	2.15267275729
0.000676	4.872	2.15583301765
0.000677	4.868	2.15094769811
0.000678	4.832	2.15029672371
0.000679	4.834	2.15926932086
0.00068	4.806	2.13737315413
0.000681	4.81	2.10853029383
0.000682	4.794	2.12027451053
0.000683	4.764	2.09673651182
0.000684	4.76	2.08384260442
0.000685	4.746	2.07689287158
0.000686	4.734	2.09266433046
0.000687	4.722	2.09492625169
0.000688	4.716	2.05993786314
0.000689	4.706	2.03360861525
0.00069	4.684	2.02882823324
0.000691	4.676	2.03740619416
0.000692	4.672	2.02988078468
0.000693	4.672	2.05144241937
0.000694	4.656	2.06147131923
0.000695	4.646	2.03290039107
0.000696	4.636	2.01779681831
0.000697	4.628	2.01832009354
0.000698	4.618	2.02585191956
0.000699	4.616	2.01507915477
0.0007	4.59	2.00845711928
0.000701	4.576	1.99404714087
0.000702	4.564	1.98743653987
0.000703	4.556	2.01664672166
0.000704	4.53	2.00626518686
0.000705	4.51	2.00147445649
0.000706	4.486	1.9934402424
0.000707	4.472	2.0033012754
0.000708	4.442	2.01460566861
0.000709	4.438	2.02241340977
0.00071	4.442	2.03239661484
0.000711	4.448	2.04139560105
0.000712	4.426	2.03973625746
0.000713	4.384	2.00911522815
0.000714	4.378	2.00177820949
0.000715	4.358	1.98943107445
0.000716	4.356	2.00331325558
0.000717	4.324	2.00275410373
0.000718	4.312	2.0255014194
0.000719	4.31	2.02827512927
0.00072	4.292	2.03340502606
0.000721	4.288	2.02609377868
0.000722	4.278	2.01611408407
0.000723	4.258	2.02668103065
0.000724	4.258	2.03062453447
0.000725	4.238	1.99031555287
0.000726	4.224	1.97023450381
0.000727	4.228	1.96774388577
0.000728	4.202	1.98221996761
0.000729	4.192	1.98069078859
0.00073	4.182	1.97708775728
0.000731	4.164	1.9598734653
0.000732	4.15	1.95435411326
0.000733	4.132	1.95309395575
0.000734	4.128	1.95438379035
0.000735	4.094	1.95988877235
0.000736	4.1	1.96112212776
0.000737	4.084	1.95472350986
0.000738	4.098	1.95969283307
0.000739	4.092	1.94923985184
0.00074	4.064	1.95138514907
0.000741	4.02	1.95130725412
0.000742	3.992	1.92975024291
0.000743	4.02	1.9244739541
0.000744	3.998	1.88944330426
0.000745	3.984	1.8877881237
0.000746	3.998	1.88308151709
0.000747	3.976	1.86424891042
0.000748	3.97	1.84095084128
0.000749	3.956	1.8335931937
0.00075	3.966	1.83435111143
0.000751	3.968	1.83493215133
0.000752	3.948	1.82792122369
0.000753	3.924	1.81940209959
0.000754	3.922	1.81876771469
0.000755	3.892	1.82656398738
0.000756	3.862	1.80193118626
0.000757	3.862	1.81078877841
0.000758	3.866	1.8132964457
0.000759	3.858	1.81158383742
0.00076	3.85	1.78535710714
0.000761	3.824	1.77905143265
0.000762	3.846	1.77940551871
0.000763	3.85	1.79429651953
0.000764	3.832	1.78543440092
0.000765	3.804	1.79710433754
0.000766	3.796	1.79955105512
0.000767	3.808	1.80530773
0.000768	3.784	1.80259368689
0.000769	3.756	1.82221403792
0.00077	3.764	1.80895107728
0.000771	3.746	1.8279726475
0.000772	3.732	1.8199384605
0.000773	3.75	1.82633512806
0.000774	3.744	1.85646545888
0.000775	3.748	1.85053938083
0.000776	3.734	1.84587215159
0.000777	3.718	1.82495917763
0.000778	3.7	1.80499307478
0.000779	3.694	1.80121181431
0.00078	3.684	1.82322351894
0.000781	3.686	1.82740362263
0.000782	3.688	1.8293867825
0.000783	3.658	1.79137824035
0.000784	3.648	1.79111585332
0.000785	3.648	1.80668093475
0.000786	3.646	1.78792729159
0.000787	3.648	1.80335686984
0.000788	3.63	1.77907279222
0.000789	3.624	1.77274476448
0.00079	3.622	1.76043062914
0.000791	3.616	1.7528673652
0.000792	3.596	1.74148901805
0.000793	3.58	1.74573766643
0.000794	3.57	1.73698013806
0.000795	3.544	1.73898361119
0.000796	3.546	1.72623405134
0.000797	3.508	1.72218930434
0.000798	3.498	1.7395390194
0.000799	3.498	1.75099857224
0.0008	3.484	1.76684577708
0.000801	3.482	1.77360536761
0.000802	3.452	1.74461915615
0.000803	3.428	1.73804948146
0.000804	3.434	1.73828766319
0.000805	3.436	1.72218001382
0.000806	3.426	1.71829101144
0.000807	3.406	1.74274610888
0.000808	3.38	1.74573766643
0.000809	3.366	1.73206350923
0.00081	3.344	1.73829341597
0.000811	3.336	1.73525329563
0.000812	3.318	1.73230366853
0.000813	3.29	1.72449992752
0.000814	3.302	1.7014100035
0.000815	3.3	1.68107108713
0.000816	3.3	1.68819430161
0.000817	3.286	1.67934630139
0.000818	3.284	1.68265979925
0.000819	3.264	1.67878050977
0.00082	3.242	1.67673372961
0.000821	3.234	1.68737784743
0.000822	3.232	1.68468869528
0.000823	3.226	1.68609726884
0.000824	3.246	1.68804146868
0.000825	3.246	1.67972735883
0.000826	3.234	1.66830572738
0.000827	3.19	1.65948787281
0.000828	3.182	1.67118999518
0.000829	3.188	1.6937107191
0.00083	3.174	1.6672504311
0.000831	3.184	1.65714935959
0.000832	3.164	1.63740770732
0.000833	3.154	1.64507872152
0.000834	3.146	1.64337579391
0.000835	3.148	1.63893135915
0.000836	3.148	1.63893135915
0.000837	3.136	1.63630803946
0.000838	3.12	1.6436544649
0.000839	3.108	1.64813106275
0.00084	3.1	1.64620776332
0.000841	3.096	1.65250839635
0.000842	3.078	1.6552691624
0.000843	3.078	1.66730800994
0.000844	3.086	1.66571426121
0.000845	3.092	1.67676354922
0.000846	3.092	1.66479308024
0.000847	3.072	1.65372790991
0.000848	3.076	1.65837993234
0.000849	3.052	1.65326827829
0.00085	3.032	1.65981203755
0.000851	3.038	1.67587469699
0.000852	3.026	1.67848860586
0.000853	3.038	1.67468086512
0.000854	3.02	1.6767826335
0.000855	3.024	1.69688656073
0.000856	3.016	1.70286347075
0.000857	3.026	1.6950881983
0.000858	2.998	1.67511074261
0.000859	2.97	1.65924681708
0.00086	2.986	1.68457828551
0.000861	2.962	1.67109425228
0.000862	2.968	1.66942385271
0.000863	2.962	1.66989700281
0.000864	2.968	1.67420906699
0.000865	2.968	1.67898064313
0.000866	2.956	1.68227940604
0.000867	2.96	1.67642476718
0.000868	2.948	1.67011855867
0.000869	2.92	1.67260276216
0.00087	2.916	1.67240664911
0.000871	2.902	1.66505135056
0.000872	2.9	1.67391756069
0.000873	2.896	1.67606205136
0.000874	2.884	1.67408004588
0.000875	2.876	1.65789746366
0.000876	2.866	1.66013372955
0.000877	2.858	1.66067335741
0.000878	2.844	1.65277463679
0.000879	2.848	1.65797949324
0.00088	2.85	1.67555960801
0.000881	2.846	1.67758278484
0.000882	2.848	1.67836110536
0.000883	2.832	1.66726602556
0.000884	2.826	1.66484954275
0.000885	2.806	1.65298638833
0.000886	2.818	1.64829487653
0.000887	2.786	1.64322974657
0.000888	2.788	1.63555984299
0.000889	2.784	1.63013619063
0.00089	2.786	1.6273303291
0.000891	2.778	1.61267355655
0.000892	2.756	1.58885619236
0.000893	2.76	1.61195533437
0.000894	2.75	1.59859313148
0.000895	2.754	1.59545730121
0.000896	2.74	1.58505520409
0.000897	2.742	1.58601261029
0.000898	2.75	1.57844860544
0.000899	2.746	1.58287207316
0.0009	2.754	1.59043516058
0.000901	2.768	1.59942989843
0.000902	2.75	1.5797151642
0.000903	2.744	1.5819178234
0.000904	2.732	1.57612689844
0.000905	2.716	1.56950438037
0.000906	2.716	1.58976224638
0.000907	2.718	1.600773563
0.000908	2.714	1.59380174426
0.000909	2.71	1.59809261309
0.00091	2.708	1.61081842552
0.000911	2.708	1.60957634177
0.000912	2.688	1.61327493007
0.000913	2.662	1.60117331979
0.000914	2.652	1.5984042042
0.000915	2.64	1.5894653189
0.000916	2.638	1.58964021087
0.000917	2.638	1.59591854429
0.000918	2.63	1.58779721627
0.000919	2.608	1.59447044501
0.00092	2.594	1.58781736985
0.000921	2.584	1.59215074663
0.000922	2.568	1.59542345476
0.000923	2.538	1.56350759512
0.000924	2.528	1.56371864477
0.000925	2.496	1.53947523527
0.000926	2.486	1.54071541824
0.000927	2.48	1.54064921381
0.000928	2.472	1.53922577941
0.000929	2.486	1.54977546761
0.00093	2.492	1.56138912511
0.000931	2.502	1.55499067521
0.000932	2.488	1.5394336621
0.000933	2.48	1.53414471286
0.000934	2.456	1.50600929612
0.000935	2.458	1.51401320998
0.000936	2.492	1.53164486745
0.000937	2.49	1.54074657228
0.000938	2.49	1.53424248409
0.000939	2.488	1.51058134505
0.00094	2.474	1.4957686987
0.000941	2.456	1.49935452779
0.000942	2.462	1.49684868975
0.000943	2.452	1.51779313478
0.000944	2.434	1.50653376995
0.000945	2.432	1.49176941918
0.000946	2.434	1.47161272079
0.000947	2.426	1.47665974415
0.000948	2.414	1.48141958945
0.000949	2.396	1.49371483222
0.00095	2.376	1.47737063731
0.000951	2.374	1.4906790399
0.000952	2.376	1.49620319476
0.000953	2.382	1.49802403185
0.000954	2.38	1.49251465654
0.000955	2.388	1.50381381826
0.000956	2.382	1.50069184045
0.000957	2.366	1.50467405108
0.000958	2.35	1.49515885444
0.000959	2.342	1.48493636227
0.00096	2.348	1.48556251972
0.000961	2.328	1.46983536493
0.000962	2.326	1.45592719598
0.000963	2.322	1.44993655034
0.000964	2.306	1.44788259193
0.000965	2.306	1.4533973992
0.000966	2.292	1.44039439044
0.000967	2.284	1.44753031056
0.000968	2.276	1.44077201528
0.000969	2.268	1.44919839912
0.00097	2.264	1.4402444237
0.000971	2.26	1.42982516414
0.000972	2.254	1.43160189997
0.000973	2.244	1.42424155255
0.000974	2.236	1.41432103852
0.000975	2.25	1.43090880213
0.000976	2.24	1.43052437938
0.000977	2.23	1.42165396634
0.000978	2.212	1.41952668168
0.000979	2.206	1.42111364781
0.00098	2.2	1.4226735395
0.000981	2.192	1.42096305371
0.000982	2.176	1.41316099578
0.000983	2.18	1.42253295217
0.000984	2.172	1.41506748956
0.000985	2.162	1.42820026607
0.000986	2.158	1.42163145716
0.000987	2.162	1.42959994404
0.000988	2.162	1.41977322133
0.000989	2.162	1.40987800891
0.00099	2.164	1.40182167197
0.000991	2.16	1.41364776377
0.000992	2.162	1.41271228493
0.000993	2.154	1.41784484342
0.000994	2.134	1.42549780779
0.000995	2.13	1.41177193626
0.000996	2.126	1.39072786698
0.000997	2.106	1.36922021604
0.000998	2.1	1.36455120827
0.000999	2.104	1.37593023079
0.001	2.096	1.38808645264
0.001001	2.084	1.38886428423
0.001002	2.084	1.39317766276
0.001003	2.08	1.39914259459
0.001004	2.09	1.40637832748
0.001005	2.08	1.4062716665
0.001006	2.08	1.4062716665
0.001007	2.066	1.41479468475
0.001008	2.062	1.41497561816
0.001009	2.064	1.41134829153
0.00101	2.07	1.40751554165
0.001011	2.06	1.40442158912
0.001012	2.064	1.41134829153
0.001013	2.064	1.40851127081
0.001014	2.046	1.39136048528
0.001015	2.034	1.38882828312
0.001016	2.03	1.38170184917
0.001017	2.018	1.39200431034
0.001018	2.018	1.39630798895
0.001019	2.006	1.37766614243
0.00102	1.996	1.39283308404
0.001021	2.0	1.39570770579
0.001022	1.996	1.39570197392
0.001023	1.994	1.40355406023
0.001024	1.99	1.38776799214
0.001025	1.982	1.38768728466
0.001026	1.982	1.37610900731
0.001027	1.976	1.34440470097
0.001028	1.982	1.34524198567
0.001029	1.962	1.31930133025
0.00103	1.944	1.30417176783
0.001031	1.932	1.29744980635
0.001032	1.928	1.2879503096
0.001033	1.932	1.27254705218
0.001034	1.924	1.29082299329
0.001035	1.92	1.28436754864
0.001036	1.912	1.27603134758
0.001037	1.926	1.28861320807
0.001038	1.938	1.30925780502
0.001039	1.946	1.30655424686
0.00104	1.944	1.31941805354
0.001041	1.95	1.31586473469
0.001042	1.914	1.28631411405
0.001043	1.902	1.27608620398
0.001044	1.892	1.27292419256
0.001045	1.878	1.26929744347
0.001046	1.886	1.27318655349
0.001047	1.882	1.25860081042
0.001048	1.882	1.24742775342
0.001049	1.886	1.24619581126
0.00105	1.892	1.26504387276
0.001051	1.88	1.25602547745
0.001052	1.876	1.26673754188
0.001053	1.89	1.27667536986
0.001054	1.878	1.26297901804
0.001055	1.858	1.24652958248
0.001056	1.856	1.24067078631
0.001057	1.862	1.25337783609
0.001058	1.864	1.26708484325
0.001059	1.86	1.26506916807
0.00106	1.854	1.24927338881
0.001061	1.846	1.24188727347
0.001062	1.822	1.22894914459
0.001063	1.814	1.22123052697
0.001064	1.788	1.19960660218
0.001065	1.772	1.1949962343
0.001066	1.766	1.191320276
0.001067	1.756	1.2035214996
0.001068	1.76	1.20929731663
0.001069	1.736	1.19762431505
0.00107	1.734	1.20135090627
0.001071	1.754	1.19895120835
0.001072	1.75	1.19310519234
0.001073	1.76	1.18760262714
0.001074	1.768	1.18582292101
0.001075	1.768	1.19757087473
0.001076	1.746	1.19226003875
0.001077	1.748	1.19184562759
0.001078	1.742	1.19642634541
0.001079	1.73	1.1887388275
0.00108	1.718	1.19267598282
0.001081	1.69	1.16012930314
0.001082	1.674	1.1574644703
0.001083	1.67	1.15459949766
0.001084	1.666	1.16380582573
0.001085	1.668	1.15142346684
0.001086	1.67	1.17179349717
0.001087	1.656	1.17544204451
0.001088	1.652	1.1759659859
0.001089	1.65	1.17961858242
0.00109	1.63	1.1887388275
0.001091	1.61	1.16357208629
0.001092	1.612	1.16509913741
0.001093	1.604	1.16412370477
0.001094	1.596	1.17336439353
0.001095	1.59	1.17383985279
0.001096	1.582	1.17952363266
0.001097	1.598	1.18675861067
0.001098	1.59	1.18570654042
0.001099	1.596	1.19364316276
0.0011	1.6	1.20166551086
0.001101	1.584	1.1995599193
0.001102	1.578	1.18486961308
0.001103	1.58	1.18473625757
0.001104	1.572	1.18524934086
0.001105	1.58	1.17966096824
0.001106	1.576	1.168
0.001107	1.574	1.16469910277
0.001108	1.574	1.1681284176
0.001109	1.574	1.17835648256
0.00111	1.574	1.18681253785
0.001111	1.562	1.17565130885
0.001112	1.566	1.17543353704
0.001113	1.574	1.18343736632
0.001114	1.576	1.17482934931
0.001115	1.574	1.17325359578
0.001116	1.562	1.16882676219
0.001117	1.562	1.18243646764
0.001118	1.574	1.18512615362
0.001119	1.568	1.17361663247
0.00112	1.562	1.18074383335
0.001121	1.558	1.16732000754
0.001122	1.548	1.1643435919
0.001123	1.552	1.16760267214
0.001124	1.536	1.16133716035
0.001125	1.516	1.15314526405
0.001126	1.504	1.16704070195
0.001127	1.502	1.16361333784
0.001128	1.49	1.17042727241
0.001129	1.49	1.16700471293
0.00113	1.49	1.15667627277
0.001131	1.482	1.14266180473
0.001132	1.478	1.14084004137
0.001133	1.476	1.13728800222
0.001134	1.484	1.14618672126
0.001135	1.476	1.1390452142
0.001136	1.462	1.12452478852
0.001137	1.46	1.12800709218
0.001138	1.452	1.13300308914
0.001139	1.456	1.13492907267
0.00114	1.458	1.11365883465
0.001141	1.46	1.12623265802
0.001142	1.462	1.12630191334
0.001143	1.46	1.12800709218
0.001144	1.458	1.12793439526
0.001145	1.47	1.12654338576
0.001146	1.462	1.12096208678
0.001147	1.452	1.11879220591
0.001148	1.458	1.1243824972
0.001149	1.446	1.12030531553
0.00115	1.44	1.11642285896
0.001151	1.426	1.11916218664
0.001152	1.43	1.11404667766
0.001153	1.43	1.11763142404
0.001154	1.418	1.11502286972
0.001155	1.402	1.10652428803
0.001156	1.412	1.09464880213
0.001157	1.414	1.09663302887
0.001158	1.39	1.07419737479
0.001159	1.4	1.07144761888
0.00116	1.402	1.07163239966
0.001161	1.376	1.06142545664
0.001162	1.364	1.05238015945
0.001163	1.348	1.05588635752
0.001164	1.34	1.06226173799
0.001165	1.336	1.06353373242
0.001166	1.33	1.05882009803
0.001167	1.334	1.0632234008
0.001168	1.33	1.0775435026
0.001169	1.324	1.08950631022
0.00117	1.328	1.08462712487
0.001171	1.32	1.09617516848
0.001172	1.312	1.08196857625
0.001173	1.306	1.06224479288
0.001174	1.312	1.07454920781
0.001175	1.304	1.07125347141
0.001176	1.3	1.05735519103
0.001177	1.294	1.04860097273
0.001178	1.282	1.04425858866
0.001179	1.292	1.05201520902
0.00118	1.29	1.06108435103
0.001181	1.286	1.07154281296
0.001182	1.276	1.07136548386
0.001183	1.286	1.08452939103
0.001184	1.284	1.08597605867
0.001185	1.288	1.09227102864
0.001186	1.272	1.09271039164
0.001187	1.266	1.08593001616
0.001188	1.268	1.0881985113
0.001189	1.268	1.08451648212
0.00119	1.262	1.07394413263
0.001191	1.262	1.07580481501
0.001192	1.244	1.06979624228
0.001193	1.242	1.07304985905
0.001194	1.232	1.06497699506
0.001195	1.246	1.06088830703
0.001196	1.242	1.06744367533
0.001197	1.248	1.07261176574
0.001198	1.234	1.06171747654
0.001199	1.228	1.0658405134
0.0012	1.218	1.07073619533
0.001201	1.222	1.07550732215
0.001202	1.204	1.06882365243
0.001203	1.21	1.07419737479
0.001204	1.21	1.07046718773
0.001205	1.198	1.07647387335
0.001206	1.198	1.08018331778
0.001207	1.196	1.06844934368
0.001208	1.196	1.07031957844
0.001209	1.192	1.07291006147
0.00121	1.19	1.07419737479
0.001211	1.198	1.07088561481
0.001212	1.18	1.07126093927
0.001213	1.174	1.0657035235
0.001214	1.164	1.04933502753
0.001215	1.158	1.03587450977
0.001216	1.156	1.04099183474
0.001217	1.15	1.03706316105
0.001218	1.136	1.03416826484
0.001219	1.126	1.03832750132
0.00122	1.122	1.031075167
0.001221	1.116	1.03273617154
0.001222	1.114	1.03971342205
0.001223	1.118	1.04502440163
0.001224	1.11	1.03242433137
0.001225	1.114	1.02615983161
0.001226	1.114	1.02420896305
0.001227	1.118	1.0295999223
0.001228	1.1	1.02274141404
0.001229	1.094	1.02037444108
0.00123	1.1	1.03247275993
0.001231	1.11	1.04398275848
0.001232	1.108	1.02778207807
0.001233	1.106	1.03090445726
0.001234	1.104	1.02624753349
0.001235	1.086	1.01321468604
0.001236	1.082	0.99763520387
0.001237	1.086	1.0013011535
0.001238	1.09	1.01483988885
0.001239	1.088	1.01007722477
0.00124	1.082	1.0095919968
0.001241	1.08	1.01469207152
0.001242	1.07	1.00453969558
0.001243	1.072	1.00539345532
0.001244	1.09	1.00493780902
0.001245	1.086	0.991263839752
0.001246	1.082	1.01354624956
0.001247	1.086	1.01123884419
0.001248	1.078	1.00195608686
0.001249	1.078	1.00594035608
0.00125	1.076	1.00907085975
0.001251	1.082	1.0095919968
0.001252	1.09	1.01089069637
0.001253	1.094	1.00257867522
0.001254	1.094	1.01052659539
0.001255	1.092	1.0077380612
0.001256	1.08	0.998799279135
0.001257	1.088	1.00212574061
0.001258	1.092	1.00176643985
0.001259	1.09	0.992924971989
0.00126	1.084	1.00645119107
0.001261	1.086	1.01123884419
0.001262	1.074	1.01020987918
0.001263	1.07	1.01049492824
0.001264	1.07	1.01247222184
0.001265	1.062	1.00903716483
0.001266	1.066	1.00481042988
0.001267	1.064	1.0059343915
0.001268	1.054	1.00552672764
0.001269	1.058	1.00530393414
0.00127	1.054	1.00154081295
0.001271	1.054	0.99954189507
0.001272	1.054	1.00154081295
0.001273	1.04	0.997196068985
0.001274	1.038	0.990230276249
0.001275	1.038	0.996271047456
0.001276	1.03	0.998548947223
0.001277	1.026	0.996656410204
0.001278	1.028	0.993587439534
0.001279	1.018	0.984721280363
0.00128	1.014	0.982753275243
0.001281	1.008	0.985868145342
0.001282	1.01	0.980765007532
0.001283	1.012	0.977678883888
0.001284	1.006	0.964346410788
0.001285	1.002	0.960206227849
0.001286	0.984	0.961116017971
0.001287	0.968	0.962795928533
0.001288	0.97	0.965971014058
0.001289	0.97	0.965971014058
0.00129	0.966	0.963765531652
0.001291	0.964	0.950107362354
0.001292	0.96	0.952050418833
0.001293	0.954	0.935886745285
0.001294	0.952	0.930427858568
0.001295	0.956	0.924155831016
0.001296	0.958	0.927489083494
0.001297	0.954	0.927299304432
0.001298	0.948	0.930212878862
0.001299	0.948	0.928060342866
0.0013	0.956	0.941309725861
0.001301	0.94	0.938296328459
0.001302	0.942	0.937355855585
0.001303	0.944	0.944914810975
0.001304	0.952	0.957964508737
0.001305	0.954	0.957018286137
0.001306	0.956	0.956066943263
0.001307	0.952	0.955874468746
0.001308	0.938	0.951922265734
0.001309	0.938	0.943480789418
0.00131	0.938	0.934963100876
0.001311	0.934	0.9260907083
0.001312	0.934	0.917411576121
0.001313	0.918	0.900708609929
0.001314	0.914	0.9025541535
0.001315	0.912	0.912280658569
0.001316	0.912	0.916654787802
0.001317	0.904	0.911473532254
0.001318	0.904	0.911473532254
0.001319	0.914	0.906975192605
0.00132	0.904	0.904866841032
0.001321	0.902	0.901330128199
0.001322	0.898	0.903103537807
0.001323	0.902	0.912357386116
0.001324	0.892	0.907929512683
0.001325	0.888	0.903026023988
0.001326	0.89	0.895488693396
0.001327	0.892	0.903513143236
0.001328	0.898	0.907521900562
0.001329	0.896	0.903982300712
0.00133	0.896	0.903982300712
0.001331	0.892	0.890132574396
0.001332	0.892	0.896847813177
0.001333	0.888	0.887387175927
0.001334	0.878	0.88944701922
0.001335	0.878	0.891692772204
0.001336	0.876	0.885790042843
0.001337	0.878	0.902837748435
0.001338	0.876	0.901456599066
0.001339	0.868	0.893630796246
0.00134	0.868	0.891389925902
0.001341	0.868	0.886891199641
0.001342	0.86	0.883402513014
0.001343	0.86	0.883402513014
0.001344	0.86	0.883402513014
0.001345	0.854	0.872172001385
0.001346	0.844	0.873878710119
0.001347	0.846	0.875376490431
0.001348	0.844	0.87844407904
0.001349	0.848	0.874583329363
0.00135	0.838	0.869342280118
0.001351	0.848	0.879145039228
0.001352	0.842	0.872373773104
0.001353	0.842	0.881496454899
0.001354	0.842	0.888276983829
0.001355	0.846	0.886726564393
0.001356	0.84	0.8777243303
0.001357	0.826	0.876198607623
0.001358	0.822	0.87767647798
0.001359	0.828	0.882278867479
0.00136	0.83	0.886058688801
0.001361	0.838	0.892051568016
0.001362	0.83	0.876983466207
0.001363	0.828	0.875451883315
0.001364	0.826	0.878478229668
0.001365	0.83	0.879261053385
0.001366	0.832	0.880781471195
0.001367	0.828	0.873164360244
0.001368	0.816	0.863796272277
0.001369	0.8	0.846167832052
0.00137	0.798	0.849232594758
0.001371	0.79	0.844926032266
0.001372	0.788	0.843241365209
0.001373	0.802	0.857202426501
0.001374	0.808	0.866681025522
0.001375	0.806	0.860444071396
0.001376	0.814	0.85755699519
0.001377	0.826	0.867020184309
0.001378	0.83	0.872410453858
0.001379	0.828	0.868571240601
0.00138	0.83	0.863191751582
0.001381	0.822	0.859253164091
0.001382	0.816	0.856822035198
0.001383	0.81	0.8590110593
0.001384	0.808	0.862053362617
0.001385	0.798	0.849232594758
0.001386	0.79	0.842555636145
0.001387	0.79	0.837794724261
0.001388	0.784	0.830267426797
0.001389	0.782	0.833352266452
0.00139	0.774	0.826392158724
0.001391	0.768	0.818642779239
0.001392	0.76	0.818779579618
0.001393	0.754	0.823094162293
0.001394	0.752	0.833364266093
0.001395	0.75	0.831564790019
0.001396	0.742	0.833928054451
0.001397	0.734	0.831410849099
0.001398	0.736	0.835645858004
0.001399	0.73	0.820426718239
0.0014	0.724	0.819648705239
0.001401	0.726	0.826392158724
0.001402	0.722	0.817750573219
0.001403	0.718	0.823696546065
0.001404	0.722	0.825055149672
0.001405	0.712	0.813053503775
0.001406	0.716	0.81691125589
0.001407	0.71	0.803679040414
0.001408	0.706	0.807195143692
0.001409	0.702	0.803240935212
0.00141	0.698	0.799247145757
0.001411	0.692	0.790655424316
0.001412	0.694	0.790167070941
0.001413	0.694	0.792694140258
0.001414	0.698	0.796740861259
0.001415	0.7	0.80124902496
0.001416	0.704	0.810175289675
0.001417	0.702	0.813139594412
0.001418	0.702	0.818044008596
0.001419	0.704	0.817547552134
0.00142	0.696	0.809681418831
0.001421	0.696	0.812147769805
0.001422	0.702	0.798245576248
0.001423	0.698	0.786635875104
0.001424	0.702	0.785618227894
0.001425	0.712	0.793130506285
0.001426	0.708	0.786597737093
0.001427	0.708	0.794188894407
0.001428	0.704	0.790179726391
0.001429	0.702	0.793218759234
0.00143	0.702	0.795736137171
0.001431	0.698	0.809194661376
0.001432	0.698	0.811662491433
0.001433	0.692	0.815558704202
0.001434	0.698	0.816575777255
0.001435	0.696	0.821939170499
0.001436	0.694	0.815085271613
0.001437	0.692	0.81800733493
0.001438	0.696	0.821939170499
0.001439	0.698	0.819021367243
0.00144	0.688	0.801658281314
0.001441	0.684	0.807554332537
0.001442	0.688	0.811576244108
0.001443	0.69	0.813572369246
0.001444	0.682	0.808007425708
0.001445	0.684	0.805073909651
0.001446	0.674	0.789761989463
0.001447	0.686	0.794609337977
0.001448	0.682	0.775161918569
0.001449	0.674	0.771831587848
0.00145	0.668	0.773159750634
0.001451	0.664	0.774018087644
0.001452	0.664	0.779168787876
0.001453	0.662	0.774439151903
0.001454	0.664	0.781731411675
0.001455	0.66	0.78
0.001456	0.656	0.783367091471
0.001457	0.65	0.776852624376
0.001458	0.654	0.778642408298
0.001459	0.654	0.773488202884
0.00146	0.65	0.771686464829
0.001461	0.64	0.763151361134
0.001462	0.644	0.762406715605
0.001463	0.646	0.762026246267
0.001464	0.638	0.758258531109
0.001465	0.638	0.76613053718
0.001466	0.636	0.766488095146
0.001467	0.634	0.769443955074
0.001468	0.63	0.767528501099
0.001469	0.622	0.763620324507
0.00147	0.618	0.766861134756
0.001471	0.622	0.779176488352
0.001472	0.624	0.778860706417
0.001473	0.624	0.765913833274
0.001474	0.612	0.757268776591
0.001475	0.612	0.759905257253
0.001476	0.62	0.774338427304
0.001477	0.626	0.775966494122
0.001478	0.618	0.774645725477
0.001479	0.61	0.770649077077
0.00148	0.604	0.758408860708
0.001481	0.6	0.750999334221
0.001482	0.6	0.74296702484
0.001483	0.592	0.741306953967
0.001484	0.584	0.736847338327
0.001485	0.582	0.74247962935
0.001486	0.582	0.74247962935
0.001487	0.582	0.737072588013
0.001488	0.578	0.734789765851
0.001489	0.574	0.737918694708
0.00149	0.566	0.730509411301
0.001491	0.564	0.727945052871
0.001492	0.568	0.733059342755
0.001493	0.566	0.72501310333
0.001494	0.568	0.716502616883
0.001495	0.576	0.732273173071
0.001496	0.576	0.734999319728
0.001497	0.576	0.732273173071
0.001498	0.586	0.733896450462
0.001499	0.586	0.73661658955
0.0015	0.582	0.737072588013
0.001501	0.57	0.732871066423
0.001502	0.572	0.732677282301
0.001503	0.57	0.732871066423
0.001504	0.568	0.735782576581
0.001505	0.568	0.738495768437
0.001506	0.574	0.737918694708
0.001507	0.574	0.740624061181
0.001508	0.562	0.728118122285
0.001509	0.57	0.732871066423
0.00151	0.566	0.733242115539
0.001511	0.554	0.717693527907
0.001512	0.554	0.723245463173
0.001513	0.55	0.717983286714
0.001514	0.55	0.717983286714
0.001515	0.544	0.718375946145
0.001516	0.546	0.718250652628
0.001517	0.542	0.710095768189
0.001518	0.544	0.712786082917
0.001519	0.55	0.715192281838
0.00152	0.542	0.712906726017
0.001521	0.546	0.718250652628
0.001522	0.55	0.729040465269
0.001523	0.55	0.729040465269
0.001524	0.552	0.726151499344
0.001525	0.546	0.72379831445
0.001526	0.542	0.724041435278
0.001527	0.542	0.712906726017
0.001528	0.544	0.715586472762
0.001529	0.538	0.715930164192
0.00153	0.54	0.718609768929
0.001531	0.542	0.712906726017
0.001532	0.534	0.713333021807
0.001533	0.534	0.710523750483
0.001534	0.534	0.713333021807
0.001535	0.524	0.713739448258
0.001536	0.534	0.718918632392
0.001537	0.534	0.718918632392
0.001538	0.534	0.718918632392
0.001539	0.526	0.719252389638
0.00154	0.526	0.719252389638
0.001541	0.524	0.710931782944
0.001542	0.518	0.716711936555
0.001543	0.522	0.716600307005
0.001544	0.518	0.713915961441
0.001545	0.512	0.705589115562
0.001546	0.506	0.702825725198
0.001547	0.506	0.699974285242
0.001548	0.504	0.697125526717
0.001549	0.5	0.691375440698
0.00155	0.5	0.691375440698
0.001551	0.494	0.682615557983
0.001552	0.494	0.688450433946
0.001553	0.49	0.68840395118
0.001554	0.492	0.6913291546
0.001555	0.492	0.682595048327
0.001556	0.492	0.682595048327
0.001557	0.492	0.682595048327
0.001558	0.496	0.685553790741
0.001559	0.496	0.688464959166
0.00156	0.494	0.688450433946
0.001561	0.496	0.691363869464
0.001562	0.498	0.691372547907
0.001563	0.498	0.691372547907
0.001564	0.488	0.688371992458
0.001565	0.482	0.679467438513
0.001566	0.484	0.679517475861
0.001567	0.476	0.676331279773
0.001568	0.474	0.679208362728
0.001569	0.474	0.676257347465
0.00157	0.47	0.679043444855
0.001571	0.466	0.675902359812
0.001572	0.468	0.670056714018
0.001573	0.464	0.663855405943
0.001574	0.466	0.666966266014
0.001575	0.468	0.664060238231
0.001576	0.462	0.657689896532
0.001577	0.462	0.65157961908
0.001578	0.458	0.657446575776
0.001579	0.466	0.663960842219
0.00158	0.458	0.657446575776
0.001581	0.458	0.654397432758
0.001582	0.46	0.654522726878
0.001583	0.46	0.657571288911
0.001584	0.452	0.653984709301
0.001585	0.448	0.650612019563
0.001586	0.448	0.644434635941
0.001587	0.444	0.637858918571
0.001588	0.44	0.63749509802
0.001589	0.44	0.63749509802
0.00159	0.438	0.649735330731
0.001591	0.438	0.643549531893
0.001592	0.434	0.640034374077
0.001593	0.432	0.639824976068
0.001594	0.432	0.639824976068
0.001595	0.426	0.632869654826
0.001596	0.426	0.636022012198
0.001597	0.424	0.635786127562
0.001598	0.424	0.635786127562
0.001599	0.424	0.635786127562
0.0016	0.43	0.636474665639
0.001601	0.432	0.639824976068
0.001602	0.432	0.636691448034
0.001603	0.44	0.643739077577
0.001604	0.438	0.643549531893
0.001605	0.436	0.640237455949
0.001606	0.44	0.643739077577
0.001607	0.44	0.640624695122
0.001608	0.442	0.640808863859
0.001609	0.444	0.647197033368
0.00161	0.446	0.641158326781
0.001611	0.436	0.63395898921
0.001612	0.436	0.637105956651
0.001613	0.426	0.636022012198
0.001614	0.424	0.638924095648
0.001615	0.422	0.638683019972
0.001616	0.42	0.63843558798
0.001617	0.416	0.634778701596
0.001618	0.41	0.633955834424
0.001619	0.4	0.622896460096
0.00162	0.398	0.625776317864
0.001621	0.396	0.622241110824
0.001622	0.396	0.622241110824
0.001623	0.4	0.6260990337
0.001624	0.396	0.622241110824
0.001625	0.396	0.622241110824
0.001626	0.4	0.629285308902
0.001627	0.402	0.626415197772
0.001628	0.4	0.6260990337
0.001629	0.402	0.623214248874
0.00163	0.402	0.623214248874
0.001631	0.406	0.63020948898
0.001632	0.4	0.622896460096
0.001633	0.396	0.619018578073
0.001634	0.392	0.61183004176
0.001635	0.392	0.60525697022
0.001636	0.388	0.597876241374
0.001637	0.394	0.602298929104
0.001638	0.394	0.602298929104
0.001639	0.394	0.602298929104
0.00164	0.396	0.60264749232
0.001641	0.394	0.602298929104
0.001642	0.4	0.60332412516
0.001643	0.388	0.597876241374
0.001644	0.382	0.596721040353
0.001645	0.378	0.595916101477
0.001646	0.382	0.596721040353
0.001647	0.382	0.603387106259
0.001648	0.384	0.607078248663
0.001649	0.382	0.606692673435
0.00165	0.384	0.610363825927
0.001651	0.378	0.599262880546
0.001652	0.38	0.599666574023
0.001653	0.38	0.599666574023
0.001654	0.372	0.587891146387
0.001655	0.376	0.588747823775
0.001656	0.38	0.58617403559
0.001657	0.378	0.58576104343
0.001658	0.376	0.592135119715
0.001659	0.378	0.595916101477
0.00166	0.372	0.587891146387
0.001661	0.37	0.58060313468
0.001662	0.374	0.584913668844
0.001663	0.368	0.576694026326
0.001664	0.372	0.577595013829
0.001665	0.368	0.576694026326
0.001666	0.37	0.573672380371
0.001667	0.364	0.565246848731
0.001668	0.366	0.565724314485
0.001669	0.366	0.562177907784
0.00167	0.362	0.554036099907
0.001671	0.358	0.553024411758
0.001672	0.358	0.556629140452
0.001673	0.358	0.560210674657
0.001674	0.358	0.560210674657
0.001675	0.352	0.551449000362
0.001676	0.35	0.55452682532
0.001677	0.35	0.558121850495
0.001678	0.352	0.562224154586
0.001679	0.346	0.557031417426
0.00168	0.346	0.557031417426
0.001681	0.338	0.547499771689
0.001682	0.338	0.547499771689
0.001683	0.336	0.546904013516
0.001684	0.338	0.547499771689
0.001685	0.336	0.546904013516
0.001686	0.34	0.548087584242
0.001687	0.336	0.543234755884
0.001688	0.334	0.542626943673
0.001689	0.33	0.541387107346
0.00169	0.33	0.545068802996
0.001691	0.332	0.545688555863
0.001692	0.33	0.545068802996
0.001693	0.334	0.546300283727
0.001694	0.332	0.545688555863
0.001695	0.33	0.541387107346
0.001696	0.326	0.540114802611
0.001697	0.326	0.540114802611
0.001698	0.328	0.544440997722
0.001699	0.326	0.540114802611
0.0017	0.32	0.534415568635
0.001701	0.314	0.536100736802
0.001702	0.308	0.53398127308
0.001703	0.31	0.534696175412
0.001704	0.312	0.535402652216
0.001705	0.312	0.535402652216
0.001706	0.32	0.545527267879
0.001707	0.314	0.536100736802
0.001708	0.314	0.539818488012
0.001709	0.314	0.539818488012
0.00171	0.318	0.548521649527
0.001711	0.322	0.553458218839
0.001712	0.32	0.552810998443
0.001713	0.322	0.553458218839
0.001714	0.324	0.561269988508
0.001715	0.316	0.551492520348
0.001716	0.316	0.562266840566
0.001717	0.312	0.557365230347
0.001718	0.306	0.548054741791
0.001719	0.304	0.547342671459
0.00172	0.31	0.553082272361
0.001721	0.314	0.554440258279
0.001722	0.31	0.549454274713
0.001723	0.302	0.535533378978
0.001724	0.302	0.531785671112
0.001725	0.298	0.53403745187
0.001726	0.292	0.531729254414
0.001727	0.294	0.528738120434
0.001728	0.294	0.528738120434
0.001729	0.282	0.520073071789
0.00173	0.28	0.51923019943
0.001731	0.28	0.515363949069
0.001732	0.28	0.515363949069
0.001733	0.282	0.520073071789
0.001734	0.282	0.520073071789
0.001735	0.282	0.520073071789
0.001736	0.284	0.520906901471
0.001737	0.29	0.523354564325
0.001738	0.292	0.527954543498
0.001739	0.294	0.528738120434
0.00174	0.294	0.528738120434
0.001741	0.288	0.526361092787
0.001742	0.28	0.51923019943
0.001743	0.278	0.522222174941
0.001744	0.274	0.524331955921
0.001745	0.276	0.525189489613
0.001746	0.284	0.532300666917
0.001747	0.278	0.52603802144
0.001748	0.274	0.520503602293
0.001749	0.274	0.520503602293
0.00175	0.27	0.518748493974
0.001751	0.266	0.513073094208
0.001752	0.264	0.512156226165
0.001753	0.256	0.500463784904
0.001754	0.252	0.490403915156
0.001755	0.252	0.490403915156
0.001756	0.25	0.485283422342
0.001757	0.254	0.48732330131
0.001758	0.254	0.48732330131
0.001759	0.256	0.496451407491
0.00176	0.264	0.504285633347
0.001761	0.27	0.510979451642
0.001762	0.264	0.504285633347
0.001763	0.266	0.505216785153
0.001764	0.266	0.501242456302
0.001765	0.266	0.505216785153
0.001766	0.266	0.505216785153
0.001767	0.27	0.507050293363
0.001768	0.266	0.505216785153
0.001769	0.266	0.505216785153
0.00177	0.26	0.498397431775
0.001771	0.254	0.48732330131
0.001772	0.25	0.481144468949
0.001773	0.25	0.481144468949
0.001774	0.25	0.493457191659
0.001775	0.248	0.492438828688
0.001776	0.246	0.491410215604
0.001777	0.246	0.491410215604
0.001778	0.24	0.488262224629
0.001779	0.238	0.478911265267
0.00178	0.244	0.486275641997
0.001781	0.25	0.493457191659
0.001782	0.246	0.491410215604
0.001783	0.246	0.491410215604
0.001784	0.24	0.484148737476
0.001785	0.24	0.484148737476
0.001786	0.24	0.48
0.001787	0.236	0.481979252666
0.001788	0.238	0.483069353199
0.001789	0.234	0.480878362998
0.00179	0.232	0.475579646326
0.001791	0.234	0.476701164253
0.001792	0.236	0.481979252666
0.001793	0.234	0.480878362998
0.001794	0.236	0.481979252666
0.001795	0.236	0.481979252666
0.001796	0.236	0.481979252666
0.001797	0.238	0.478911265267
0.001798	0.24	0.48
0.001799	0.24	0.48
0.0018	0.242	0.47690250576
0.001801	0.246	0.474851555752
0.001802	0.246	0.474851555752
0.001803	0.252	0.490403915156
0.001804	0.244	0.482145206343
0.001805	0.246	0.491410215604
0.001806	0.238	0.470484856292
0.001807	0.234	0.468234983742
0.001808	0.232	0.467093138464
0.001809	0.23	0.461627555503
0.00181	0.23	0.461627555503
0.001811	0.23	0.461627555503
0.001812	0.23	0.461627555503
0.001813	0.226	0.463598964624
0.001814	0.226	0.463598964624
0.001815	0.226	0.463598964624
0.001816	0.224	0.462411072532
0.001817	0.22	0.46
0.001818	0.224	0.466716187849
0.001819	0.232	0.471355492171
0.00182	0.232	0.471355492171
0.001821	0.23	0.47021271782
0.001822	0.228	0.464775214485
0.001823	0.226	0.463598964624
0.001824	0.228	0.46905863173
0.001825	0.23	0.47021271782
0.001826	0.228	0.46905863173
0.001827	0.226	0.467893150196
0.001828	0.228	0.46905863173
0.001829	0.23	0.474447046571
0.00183	0.234	0.485019587233
0.001831	0.228	0.481680391961
0.001832	0.228	0.481680391961
0.001833	0.234	0.485019587233
0.001834	0.234	0.485019587233
0.001835	0.234	0.485019587233
0.001836	0.226	0.480545523338
0.001837	0.228	0.48581477952
0.001838	0.23	0.482804308183
0.001839	0.228	0.481680391961
0.00184	0.224	0.475209427516
0.001841	0.228	0.477510209315
0.001842	0.23	0.482804308183
0.001843	0.228	0.477510209315
0.001844	0.226	0.472148281793
0.001845	0.222	0.46980421454
0.001846	0.222	0.46980421454
0.001847	0.22	0.468614980554
0.001848	0.22	0.468614980554
0.001849	0.22	0.468614980554
0.00185	0.22	0.468614980554
0.001851	0.214	0.460656053906
0.001852	0.212	0.459408315118
0.001853	0.216	0.461891762213
0.001854	0.214	0.460656053906
0.001855	0.21	0.458148447558
0.001856	0.21	0.458148447558
0.001857	0.21	0.458148447558
0.001858	0.214	0.460656053906
0.001859	0.212	0.459408315118
0.00186	0.212	0.459408315118
0.001861	0.21	0.453762052182
0.001862	0.208	0.452477623756
0.001863	0.208	0.456876350887
0.001864	0.206	0.455591922668
0.001865	0.2	0.451663591625
0.001866	0.198	0.45032876879
0.001867	0.194	0.44312977783
0.001868	0.196	0.439981817806
0.001869	0.198	0.445865450557
0.00187	0.196	0.439981817806
0.001871	0.192	0.43719103376
0.001872	0.19	0.440340777126
0.001873	0.192	0.441742006153
0.001874	0.186	0.437497428564
0.001875	0.192	0.441742006153
0.001876	0.196	0.453413718363
0.001877	0.196	0.453413718363
0.001878	0.196	0.453413718363
0.001879	0.19	0.440340777126
0.00188	0.194	0.44312977783
0.001881	0.194	0.44312977783
0.001882	0.196	0.444504218203
0.001883	0.196	0.444504218203
0.001884	0.19	0.43577517139
0.001885	0.19	0.43577517139
0.001886	0.188	0.434345484609
0.001887	0.184	0.43144408676
0.001888	0.184	0.43144408676
0.001889	0.182	0.429972092118
0.00189	0.178	0.426984777246
0.001891	0.176	0.425469152818
0.001892	0.178	0.436252220625
0.001893	0.182	0.443707110603
0.001894	0.182	0.443707110603
0.001895	0.176	0.434768904132
0.001896	0.178	0.440812885474
0.001897	0.178	0.440812885474
0.001898	0.178	0.440812885474
0.001899	0.178	0.440812885474
0.0019	0.176	0.439344966968
0.001901	0.172	0.43636681817
0.001902	0.178	0.440812885474
0.001903	0.172	0.431759192143
0.001904	0.172	0.431759192143
0.001905	0.172	0.431759192143
0.001906	0.172	0.431759192143
0.001907	0.172	0.427101861387
0.001908	0.17	0.425558456619
0.001909	0.17	0.425558456619
0.00191	0.168	0.424
0.001911	0.164	0.420837260708
0.001912	0.17	0.425558456619
0.001913	0.166	0.422426324937
0.001914	0.166	0.41766493748
0.001915	0.164	0.416057688308
0.001916	0.166	0.41766493748
0.001917	0.166	0.41766493748
0.001918	0.168	0.419256484744
0.001919	0.174	0.42393867481
0.00192	0.174	0.419194465612
0.001921	0.17	0.411217703899
0.001922	0.168	0.409604687473
0.001923	0.164	0.406329915217
0.001924	0.168	0.409604687473
0.001925	0.168	0.409604687473
0.001926	0.166	0.40797548946
0.001927	0.174	0.419194465612
0.001928	0.17	0.411217703899
0.001929	0.172	0.417631416443
0.00193	0.172	0.417631416443
0.001931	0.17	0.416052881254
0.001932	0.168	0.414458683104
0.001933	0.168	0.414458683104
0.001934	0.164	0.411222567474
0.001935	0.164	0.411222567474
0.001936	0.162	0.409580272962
0.001937	0.16	0.407921561087
0.001938	0.158	0.401292910478
0.001939	0.158	0.401292910478
0.00194	0.164	0.406329915217
0.001941	0.162	0.404667764963
0.001942	0.162	0.404667764963
0.001943	0.16	0.402988833592
0.001944	0.156	0.399579779268
0.001945	0.148	0.376956230881
0.001946	0.156	0.389440624486
0.001947	0.152	0.38587044458
0.001948	0.152	0.38587044458
0.001949	0.15	0.384057287393
0.00195	0.152	0.391019181115
0.001951	0.154	0.39279002024
0.001952	0.152	0.391019181115
0.001953	0.16	0.397994974843
0.001954	0.16	0.397994974843
0.001955	0.156	0.389440624486
0.001956	0.158	0.391198159505
0.001957	0.162	0.39969488363
0.001958	0.158	0.396277680421
0.001959	0.16	0.397994974843
0.00196	0.156	0.394542773347
0.001961	0.156	0.394542773347
0.001962	0.158	0.396277680421
0.001963	0.158	0.396277680421
0.001964	0.158	0.396277680421
0.001965	0.158	0.401292910478
0.001966	0.156	0.394542773347
0.001967	0.154	0.39279002024
0.001968	0.152	0.391019181115
0.001969	0.152	0.391019181115
0.00197	0.148	0.387422250264
0.001971	0.146	0.385595643129
0.001972	0.144	0.383749918567
0.001973	0.142	0.376611205356
0.001974	0.142	0.376611205356
0.001975	0.144	0.383749918567
0.001976	0.14	0.38
0.001977	0.14	0.38
0.001978	0.138	0.367363580122
0.001979	0.138	0.367363580122
0.00198	0.14	0.369323706252
0.001981	0.144	0.37318092127
0.001982	0.142	0.365836028844
0.001983	0.142	0.365836028844
0.001984	0.14	0.363868107973
0.001985	0.138	0.361878432626
0.001986	0.136	0.359866641966
0.001987	0.136	0.359866641966
0.001988	0.132	0.350108554594
0.001989	0.13	0.347994252826
0.00199	0.136	0.359866641966
0.001991	0.138	0.367363580122
0.001992	0.134	0.357832362986
0.001993	0.138	0.361878432626
0.001994	0.134	0.357832362986
0.001995	0.134	0.357832362986
0.001996	0.132	0.355775209929
0.001997	0.132	0.355775209929
0.001998	0.132	0.355775209929
[truncated: 8,002 more rows]
