# Supplementary material for: The Influence of Synaptic Size on AMPA Receptor Activation: A Monte Carlo Model
Source: PLoS One. 2015 Jun 24;10(6):e0130924. doi: 10.1371/journal.pone.0130924 (PMC4479604; doi:10.1371/journal.pone.0130924)
Supplement: S1 Dataset — This package contains the experimental data used as basis for the analysis presented in the paper. (ZIP) [file pone.0130924.s001.zip › S1 Simulation data/training/1439_10636_76_142.csv]

time	AMPA.O.mean	AMPA.O.stdev
0.0	0.0	0.0
1e-06	0.0	0.0
2e-06	0.046	0.218824130296
3e-06	0.21	0.475289385533
4e-06	0.458	0.675452440961
5e-06	0.736	0.828434668516
6e-06	0.986	0.978674613955
7e-06	1.214	1.09188094589
8e-06	1.458	1.2248412142
9e-06	1.676	1.29885488027
1e-05	1.918	1.39831183933
1.1e-05	2.134	1.44362183414
1.2e-05	2.308	1.49570585344
1.3e-05	2.49	1.56649289816
1.4e-05	2.694	1.64084246654
1.5e-05	2.89	1.68579358167
1.6e-05	3.016	1.72850918424
1.7e-05	3.146	1.77670594078
1.8e-05	3.316	1.83197816581
1.9e-05	3.446	1.85878562508
2e-05	3.508	1.86277642244
2.1e-05	3.632	1.89329765225
2.2e-05	3.746	1.900916621
2.3e-05	3.84	1.94689496378
2.4e-05	3.948	1.93940609466
2.5e-05	4.012	1.96668655357
2.6e-05	4.058	1.94695557217
2.7e-05	4.114	1.98620341355
2.8e-05	4.158	1.98923000178
2.9e-05	4.208	1.98210393269
3e-05	4.246	1.97521745638
3.1e-05	4.3	1.99749843554
3.2e-05	4.35	2.01878676437
3.3e-05	4.392	2.02542242508
3.4e-05	4.422	2.00895893437
3.5e-05	4.432	2.00533687943
3.6e-05	4.478	2.00437421656
3.7e-05	4.494	2.04106932758
3.8e-05	4.526	2.040912541
3.9e-05	4.52	2.01136769388
4e-05	4.524	1.99234133622
4.1e-05	4.524	1.99635267425
4.2e-05	4.532	2.01717029524
4.3e-05	4.546	2.02481702877
4.4e-05	4.564	2.01343090271
4.5e-05	4.564	2.01442398715
4.6e-05	4.602	2.02573344742
4.7e-05	4.606	2.02256371964
4.8e-05	4.592	2.01830027498
4.9e-05	4.586	2.03140444028
5e-05	4.594	2.01919885103
5.1e-05	4.606	2.04518067662
5.2e-05	4.606	2.06755024123
5.3e-05	4.604	2.07826466072
5.4e-05	4.62	2.08317066032
5.5e-05	4.634	2.06785976314
5.6e-05	4.638	2.04913542744
5.7e-05	4.628	2.0390232956
5.8e-05	4.606	2.05590953108
5.9e-05	4.624	2.06073384987
6e-05	4.618	2.04354495913
6.1e-05	4.594	2.03498501223
6.2e-05	4.588	2.04407827639
6.3e-05	4.606	2.0422448433
6.4e-05	4.596	2.028
6.5e-05	4.598	2.01404965182
6.6e-05	4.592	2.00537677258
6.7e-05	4.58	2.03950974501
6.8e-05	4.564	2.04790234142
6.9e-05	4.56	2.04215572374
7e-05	4.532	2.02409881182
7.1e-05	4.518	2.02821990918
7.2e-05	4.508	2.02136983256
7.3e-05	4.496	2.01940189165
7.4e-05	4.47	2.02116303152
7.5e-05	4.486	2.02627836192
7.6e-05	4.488	2.03023545433
7.7e-05	4.494	2.03026205205
7.8e-05	4.474	2.02615991472
7.9e-05	4.474	2.03305779554
8e-05	4.474	2.04287150844
8.1e-05	4.486	2.04983023687
8.2e-05	4.45	2.02373417227
8.3e-05	4.434	2.00440614647
8.4e-05	4.434	2.00640075758
8.5e-05	4.402	2.00009899755
8.6e-05	4.38	2.00189909836
8.7e-05	4.348	2.00272214748
8.8e-05	4.36	2.02148460296
8.9e-05	4.35	2.03162496539
9e-05	4.318	2.01317560089
9.1e-05	4.29	2.0124363344
9.2e-05	4.288	2.03003842328
9.3e-05	4.286	2.02094136481
9.4e-05	4.266	1.99078979302
9.5e-05	4.254	2.004366234
9.6e-05	4.23	2.00227370756
9.7e-05	4.222	2.00915803261
9.8e-05	4.206	2.00189010687
9.9e-05	4.21	2.01144226862
0.0001	4.198	2.02059298227
0.000101	4.182	2.04960386416
0.000102	4.172	2.03725697937
0.000103	4.166	2.01555054514
0.000104	4.164	2.00626618374
0.000105	4.156	2.01287456142
0.000106	4.162	1.99993899907
0.000107	4.166	1.9905888576
0.000108	4.148	1.99150596283
0.000109	4.14	1.98504408012
0.00011	4.126	1.96624616974
0.000111	4.106	1.9694577934
0.000112	4.102	1.96254834335
0.000113	4.096	1.93669409045
0.000114	4.084	1.9227438727
0.000115	4.082	1.91396865178
0.000116	4.072	1.94082868899
0.000117	4.062	1.93653195171
0.000118	4.074	1.95256856474
0.000119	4.054	1.93573861872
0.00012	4.036	1.93460693682
0.000121	4.026	1.95277341235
0.000122	4.024	1.94201544793
0.000123	4.018	1.94156534786
0.000124	4.012	1.93076565124
0.000125	4.012	1.92557939333
0.000126	3.976	1.90142683267
0.000127	3.978	1.89354588009
0.000128	3.968	1.87055499785
0.000129	3.952	1.88512492955
0.00013	3.952	1.89886703063
0.000131	3.92	1.88191391939
0.000132	3.872	1.86537288498
0.000133	3.868	1.85433977469
0.000134	3.866	1.83957712532
0.000135	3.858	1.85629631255
0.000136	3.84	1.87893586905
0.000137	3.848	1.89126835748
0.000138	3.842	1.89130536932
0.000139	3.852	1.88735158357
0.00014	3.862	1.89392608092
0.000141	3.852	1.89052796858
0.000142	3.834	1.86827299932
0.000143	3.826	1.85033078124
0.000144	3.81	1.83354847223
0.000145	3.806	1.85374324004
0.000146	3.786	1.84721520132
0.000147	3.784	1.84968754118
0.000148	3.786	1.86231146697
0.000149	3.768	1.86498686322
0.00015	3.762	1.84752699574
0.000151	3.728	1.8444554752
0.000152	3.72	1.8573098826
0.000153	3.706	1.86106528633
0.000154	3.686	1.85132493096
0.000155	3.676	1.86521419681
0.000156	3.674	1.8481677413
0.000157	3.662	1.84925822967
0.000158	3.654	1.82709715122
0.000159	3.662	1.82530983671
0.00016	3.668	1.81267095745
0.000161	3.674	1.80103414737
0.000162	3.654	1.80285440344
0.000163	3.638	1.80525787632
0.000164	3.632	1.79013295596
0.000165	3.626	1.79836703706
0.000166	3.622	1.81744766087
0.000167	3.616	1.82003956001
0.000168	3.624	1.81621144144
0.000169	3.62	1.80986187318
0.00017	3.596	1.80908374599
0.000171	3.59	1.82480135905
0.000172	3.58	1.8120706388
0.000173	3.576	1.80117295116
0.000174	3.566	1.78034940391
0.000175	3.542	1.78668296012
0.000176	3.532	1.78800894852
0.000177	3.53	1.77682300751
0.000178	3.526	1.77463348329
0.000179	3.504	1.78156784883
0.00018	3.508	1.77818334263
0.000181	3.472	1.7496331044
0.000182	3.44	1.76249822695
0.000183	3.442	1.7580204777
0.000184	3.424	1.76641557964
0.000185	3.418	1.77180021447
0.000186	3.416	1.76831671371
0.000187	3.408	1.75884507561
0.000188	3.38	1.75829462833
0.000189	3.368	1.78117264744
0.00019	3.342	1.76097586582
0.000191	3.344	1.77360198466
0.000192	3.328	1.75966360422
0.000193	3.328	1.76533736153
0.000194	3.346	1.77039091728
0.000195	3.352	1.77090259472
0.000196	3.346	1.76246531881
0.000197	3.31	1.73144448366
0.000198	3.318	1.74036662804
0.000199	3.33	1.75074269954
0.0002	3.316	1.736704926
0.000201	3.298	1.72892914835
0.000202	3.29	1.71985464502
0.000203	3.282	1.71419835492
0.000204	3.278	1.70314884846
0.000205	3.274	1.7026226828
0.000206	3.252	1.72756939079
0.000207	3.246	1.71740618376
0.000208	3.214	1.71236795111
0.000209	3.2	1.71580884716
0.00021	3.19	1.71985464502
0.000211	3.192	1.72717572933
0.000212	3.176	1.72887940586
0.000213	3.17	1.7020869543
0.000214	3.172	1.71301371857
0.000215	3.17	1.71029237267
0.000216	3.154	1.72808680338
0.000217	3.144	1.71908813038
0.000218	3.124	1.7241299255
0.000219	3.108	1.69715526691
0.00022	3.114	1.69026743446
0.000221	3.118	1.69589976119
0.000222	3.108	1.70538441414
0.000223	3.096	1.69433880909
0.000224	3.098	1.69835096491
0.000225	3.1	1.70938585463
0.000226	3.106	1.7201058107
0.000227	3.096	1.71312112823
0.000228	3.08	1.69516960803
0.000229	3.058	1.6812602416
0.00023	3.04	1.68831276723
0.000231	3.022	1.6785457992
0.000232	3.01	1.68341913973
0.000233	3.006	1.68581256372
0.000234	2.998	1.66312837749
0.000235	2.99	1.65707573756
0.000236	2.964	1.64763588211
0.000237	2.942	1.63543144155
0.000238	2.93	1.64350235777
0.000239	2.92	1.66060230037
0.00024	2.914	1.63664412748
0.000241	2.896	1.64231056746
0.000242	2.904	1.64644586914
0.000243	2.9	1.65227116419
0.000244	2.876	1.65427446332
0.000245	2.872	1.65879956595
0.000246	2.868	1.64029753399
0.000247	2.85	1.64666329284
0.000248	2.852	1.64380534127
0.000249	2.822	1.63043429797
0.00025	2.822	1.62675013447
0.000251	2.824	1.628810609
0.000252	2.808	1.6257724318
0.000253	2.808	1.62084422447
0.000254	2.794	1.61231634613
0.000255	2.77	1.60658021897
0.000256	2.766	1.59224495603
0.000257	2.754	1.58034300074
0.000258	2.774	1.61583538766
0.000259	2.766	1.61221710697
0.00026	2.744	1.6144547067
0.000261	2.746	1.62403325089
0.000262	2.738	1.61782446514
0.000263	2.732	1.60629262589
0.000264	2.718	1.63048336391
0.000265	2.726	1.64770264308
0.000266	2.722	1.64094972501
0.000267	2.718	1.64513707636
0.000268	2.702	1.64231422085
0.000269	2.682	1.6446507228
0.00027	2.68	1.63266653056
0.000271	2.696	1.64060476654
0.000272	2.686	1.64663414273
0.000273	2.678	1.6377777627
0.000274	2.666	1.62555959595
0.000275	2.648	1.61248131772
0.000276	2.642	1.61302076862
0.000277	2.634	1.59249615384
0.000278	2.61	1.59182285447
0.000279	2.618	1.58369062635
0.00028	2.626	1.58811964285
0.000281	2.618	1.58242724951
0.000282	2.626	1.61062844877
0.000283	2.634	1.60749618973
0.000284	2.622	1.61341749092
0.000285	2.616	1.6064071713
0.000286	2.61	1.60807338141
0.000287	2.596	1.5964911525
0.000288	2.598	1.58757551002
0.000289	2.596	1.59774340869
0.00029	2.582	1.59601879688
0.000291	2.582	1.58722273169
0.000292	2.584	1.59215074663
0.000293	2.582	1.59099842866
0.000294	2.564	1.59182411089
0.000295	2.546	1.58615383869
0.000296	2.542	1.58500347003
0.000297	2.516	1.56899458253
0.000298	2.5	1.57416644609
0.000299	2.49	1.58552830312
0.0003	2.454	1.58489242537
0.000301	2.454	1.56967639977
0.000302	2.458	1.57360604981
0.000303	2.444	1.57951384926
0.000304	2.438	1.57039994906
0.000305	2.452	1.57977719948
0.000306	2.438	1.55889576303
0.000307	2.432	1.55607711891
0.000308	2.422	1.55045670691
0.000309	2.41	1.539447953
0.00031	2.398	1.53088079222
0.000311	2.388	1.53018168856
0.000312	2.402	1.53505569932
0.000313	2.416	1.53718704132
0.000314	2.402	1.52721838648
0.000315	2.416	1.53588541239
0.000316	2.42	1.54259521586
0.000317	2.402	1.53244771526
0.000318	2.394	1.54232422013
0.000319	2.392	1.53438456718
0.00032	2.382	1.53755520226
0.000321	2.378	1.53333492754
0.000322	2.362	1.52674686834
0.000323	2.35	1.52167670679
0.000324	2.334	1.5067992567
0.000325	2.338	1.50457834625
0.000326	2.324	1.48963888241
0.000327	2.318	1.50095836052
0.000328	2.302	1.49224528815
0.000329	2.304	1.48848379232
0.00033	2.306	1.48740176146
0.000331	2.314	1.48168957613
0.000332	2.32	1.47972970505
0.000333	2.322	1.47861962654
0.000334	2.312	1.49085747139
0.000335	2.3	1.47986485869
0.000336	2.288	1.48494309655
0.000337	2.266	1.48971272398
0.000338	2.26	1.4820256408
0.000339	2.264	1.48131833176
0.00034	2.256	1.47324946971
0.000341	2.262	1.47558666299
0.000342	2.24	1.48942942095
0.000343	2.23	1.49301707961
0.000344	2.212	1.47751683578
0.000345	2.218	1.4854211524
0.000346	2.21	1.47712558708
0.000347	2.208	1.48618168472
0.000348	2.2	1.46013697988
0.000349	2.206	1.45861715333
0.00035	2.212	1.45981368674
0.000351	2.212	1.48157213797
0.000352	2.218	1.49079710222
0.000353	2.206	1.48578733337
0.000354	2.198	1.47607452386
0.000355	2.206	1.47904158157
0.000356	2.204	1.46914396844
0.000357	2.208	1.4590188484
0.000358	2.194	1.47389416174
0.000359	2.184	1.46906228595
0.00036	2.188	1.47399321572
0.000361	2.186	1.46676651175
0.000362	2.166	1.45548754718
0.000363	2.164	1.45640104367
0.000364	2.164	1.46051497767
0.000365	2.154	1.46502013638
0.000366	2.152	1.45907367874
0.000367	2.134	1.4463899889
0.000368	2.124	1.43548737368
0.000369	2.116	1.42917598636
0.00037	2.096	1.44457052441
0.000371	2.09	1.44149228232
0.000372	2.076	1.44852476679
0.000373	2.066	1.44140348272
0.000374	2.058	1.43479475884
0.000375	2.06	1.42421908427
0.000376	2.054	1.42094475614
0.000377	2.042	1.41288216069
0.000378	2.028	1.40968648997
0.000379	2.038	1.40874270184
0.00038	2.042	1.42135006244
0.000381	2.052	1.43153623775
0.000382	2.058	1.42500385964
0.000383	2.056	1.42998741253
0.000384	2.054	1.43355641675
0.000385	2.052	1.43432771709
0.000386	2.046	1.42684406997
0.000387	2.042	1.42976781332
0.000388	2.026	1.42313878452
0.000389	2.012	1.41416264977
0.00039	2.014	1.4106041259
0.000391	1.992	1.41983661032
0.000392	1.98	1.42674454616
0.000393	1.968	1.42090675275
0.000394	1.954	1.43104297629
0.000395	1.934	1.43305408132
0.000396	1.924	1.4374366073
0.000397	1.914	1.43338899117
0.000398	1.912	1.40863621989
0.000399	1.91	1.39352072105
0.0004	1.89	1.38632607997
0.000401	1.884	1.40518468537
0.000402	1.89	1.40779970166
0.000403	1.912	1.42135709799
0.000404	1.902	1.41435356259
0.000405	1.882	1.40430623441
0.000406	1.878	1.39682353932
0.000407	1.872	1.39413629176
0.000408	1.88	1.39628077406
0.000409	1.882	1.39716713388
0.00041	1.896	1.40327616669
0.000411	1.898	1.40128369719
0.000412	1.892	1.39295943947
0.000413	1.876	1.38874907741
0.000414	1.876	1.38442190101
0.000415	1.854	1.37429400057
0.000416	1.86	1.3741906709
0.000417	1.856	1.36061162717
0.000418	1.874	1.35872145784
0.000419	1.882	1.35058357757
0.00042	1.888	1.35479002063
0.000421	1.9	1.36161668615
0.000422	1.9	1.37622672551
0.000423	1.884	1.36621520999
0.000424	1.878	1.3664245314
0.000425	1.86	1.36835667865
0.000426	1.838	1.3607924162
0.000427	1.828	1.35882890755
0.000428	1.84	1.33955216397
0.000429	1.83	1.33307914244
0.00043	1.832	1.33558077255
0.000431	1.832	1.35638342662
0.000432	1.824	1.34202235451
0.000433	1.832	1.32807228719
0.000434	1.832	1.32052110926
0.000435	1.838	1.35046510507
0.000436	1.85	1.35332922824
0.000437	1.842	1.35684781755
0.000438	1.84	1.33955216397
0.000439	1.828	1.34402976158
0.00044	1.81	1.35569170537
0.000441	1.8	1.34610549364
0.000442	1.788	1.32930658616
0.000443	1.78	1.33701159307
0.000444	1.772	1.33417240265
0.000445	1.774	1.33825408649
0.000446	1.774	1.3442187322
0.000447	1.762	1.33017141752
0.000448	1.758	1.33844536683
0.000449	1.748	1.34182562205
0.00045	1.746	1.33771596387
0.000451	1.74	1.33880543769
0.000452	1.732	1.32369785072
0.000453	1.728	1.31985453744
0.000454	1.73	1.31799089526
0.000455	1.736	1.31844757196
0.000456	1.72	1.3227244611
0.000457	1.714	1.30698278489
0.000458	1.698	1.30184330854
0.000459	1.708	1.31557439926
0.00046	1.694	1.30857326887
0.000461	1.684	1.29001705415
0.000462	1.696	1.29598765426
0.000463	1.698	1.2879425453
0.000464	1.686	1.2756974563
0.000465	1.69	1.28604043482
0.000466	1.688	1.29099031755
0.000467	1.676	1.28647736086
0.000468	1.678	1.28930834171
0.000469	1.67	1.28728396246
0.00047	1.656	1.28127436562
0.000471	1.64	1.27530388535
0.000472	1.644	1.2842367383
0.000473	1.634	1.27594827481
0.000474	1.634	1.27594827481
0.000475	1.62	1.2789057823
0.000476	1.61	1.26881834791
0.000477	1.594	1.25266276388
0.000478	1.59	1.25455171276
0.000479	1.598	1.26190173944
0.00048	1.592	1.2670974706
0.000481	1.592	1.26867489926
0.000482	1.58	1.26317061397
0.000483	1.576	1.2728801986
0.000484	1.58	1.26791166885
0.000485	1.574	1.27299803613
0.000486	1.584	1.27080446962
0.000487	1.572	1.26523357527
0.000488	1.57	1.25582642113
0.000489	1.566	1.2592235703
0.00049	1.556	1.26604265331
0.000491	1.544	1.24902521992
0.000492	1.54	1.24273891063
0.000493	1.544	1.23938049041
0.000494	1.542	1.24909407172
0.000495	1.546	1.24574636263
0.000496	1.54	1.24273891063
0.000497	1.544	1.24902521992
0.000498	1.522	1.23835213086
0.000499	1.53	1.25423283325
0.0005	1.53	1.24623432789
0.000501	1.536	1.25088128933
0.000502	1.532	1.24618457702
0.000503	1.534	1.23808077281
0.000504	1.526	1.22528527291
0.000505	1.52	1.24963994815
0.000506	1.51	1.25773606134
0.000507	1.506	1.24978558161
0.000508	1.5	1.23693168769
0.000509	1.492	1.23690581695
0.00051	1.482	1.2351825776
0.000511	1.458	1.22810260158
0.000512	1.448	1.23421878125
0.000513	1.43	1.22028685152
0.000514	1.432	1.2187600256
0.000515	1.426	1.20520703616
0.000516	1.432	1.19221474576
0.000517	1.402	1.18844267847
0.000518	1.418	1.20136422454
0.000519	1.414	1.18937126247
0.00052	1.414	1.1775415067
0.000521	1.402	1.16464415166
0.000522	1.396	1.17268239519
0.000523	1.394	1.16222373061
0.000524	1.4	1.17132403715
0.000525	1.398	1.16601715253
0.000526	1.398	1.17285804768
0.000527	1.394	1.18438338388
0.000528	1.404	1.18692206989
0.000529	1.41	1.18739210036
0.00053	1.408	1.18723881338
0.000531	1.394	1.1725033049
0.000532	1.386	1.17686192903
0.000533	1.368	1.17156988695
0.000534	1.364	1.16597770133
0.000535	1.366	1.16963413083
0.000536	1.364	1.15564008238
0.000537	1.356	1.16501673808
0.000538	1.352	1.15935154289
0.000539	1.344	1.15484371237
0.00054	1.336	1.152
0.000541	1.332	1.16179860561
0.000542	1.332	1.1703742991
0.000543	1.324	1.1554323866
0.000544	1.324	1.15888912326
0.000545	1.324	1.15370013435
0.000546	1.324	1.1554323866
0.000547	1.312	1.14483885329
0.000548	1.312	1.15180553914
0.000549	1.31	1.14973910084
0.00055	1.306	1.14208756232
0.000551	1.3	1.14105214605
0.000552	1.298	1.15290762856
0.000553	1.29	1.13573764576
0.000554	1.292	1.12726926686
0.000555	1.294	1.13646997321
0.000556	1.28	1.12320968657
0.000557	1.266	1.1239412796
0.000558	1.258	1.12757970893
0.000559	1.276	1.14009824138
0.00056	1.262	1.12665700193
0.000561	1.256	1.12002857106
0.000562	1.262	1.11416156818
0.000563	1.256	1.10565093949
0.000564	1.248	1.1020417415
0.000565	1.254	1.11062324845
0.000566	1.254	1.10882099547
0.000567	1.25	1.10972969682
0.000568	1.252	1.11377556087
0.000569	1.25	1.12938036108
0.00057	1.252	1.12271813025
0.000571	1.244	1.10474612468
0.000572	1.226	1.09495388031
0.000573	1.232	1.10189654687
0.000574	1.234	1.10238105934
0.000575	1.22	1.09890854943
0.000576	1.212	1.10047989532
0.000577	1.206	1.10433871616
0.000578	1.202	1.1086911202
0.000579	1.182	1.11753120762
0.00058	1.184	1.10731386698
0.000581	1.184	1.11271919189
0.000582	1.184	1.10550621889
0.000583	1.17	1.10684235553
0.000584	1.168	1.11165462262
0.000585	1.174	1.10441115532
0.000586	1.172	1.10381882571
0.000587	1.174	1.10983061771
0.000588	1.166	1.09656007587
0.000589	1.168	1.09716726163
0.00059	1.168	1.09898862596
0.000591	1.158	1.09774131743
0.000592	1.154	1.10194555219
0.000593	1.162	1.11164562699
0.000594	1.178	1.11996249937
0.000595	1.174	1.11163123382
0.000596	1.162	1.10804151547
0.000597	1.15	1.10430973916
0.000598	1.14	1.09013760599
0.000599	1.128	1.08241212114
0.0006	1.122	1.07847855797
0.000601	1.126	1.07616169789
0.000602	1.12	1.0796295661
0.000603	1.124	1.07917746455
0.000604	1.14	1.08092552935
0.000605	1.134	1.06772842989
0.000606	1.12	1.05527247666
0.000607	1.118	1.04693648327
0.000608	1.11	1.03629146479
0.000609	1.116	1.05382351464
0.00061	1.11	1.06296754419
0.000611	1.114	1.07564120412
0.000612	1.106	1.06900140318
0.000613	1.102	1.06376501164
0.000614	1.102	1.0768453928
0.000615	1.102	1.07870107073
0.000616	1.092	1.07123106751
0.000617	1.078	1.06954008808
0.000618	1.076	1.0574611104
0.000619	1.076	1.06499953052
0.00062	1.08	1.07591821251
0.000621	1.068	1.07115638447
0.000622	1.072	1.06339832612
0.000623	1.08	1.06845683114
0.000624	1.074	1.06420110881
0.000625	1.066	1.0590769566
0.000626	1.08	1.06470653234
0.000627	1.072	1.0615158972
0.000628	1.078	1.05636925362
0.000629	1.07	1.06259117256
0.00063	1.078	1.06014904613
0.000631	1.076	1.06311993679
0.000632	1.072	1.0539525606
0.000633	1.064	1.07512975961
0.000634	1.062	1.07431652691
0.000635	1.062	1.0668439436
0.000636	1.062	1.07431652691
0.000637	1.074	1.08098288608
0.000638	1.068	1.08230125196
0.000639	1.078	1.08807904125
0.00064	1.076	1.08913910957
0.000641	1.076	1.08546027104
0.000642	1.066	1.08519307038
0.000643	1.06	1.07721864076
0.000644	1.048	1.0685017548
0.000645	1.04	1.06131993291
0.000646	1.024	1.04471240062
0.000647	1.004	1.02955524378
0.000648	1.0	1.0295630141
0.000649	1.002	1.0305319015
0.00065	0.992	1.01977252365
0.000651	0.992	1.0236874523
0.000652	0.988	1.02364837713
0.000653	0.986	1.03043874151
0.000654	0.976	1.02538968202
0.000655	0.984	1.01574800024
0.000656	0.972	1.01351665009
0.000657	0.968	1.00348193805
0.000658	0.966	1.00241907404
0.000659	0.966	1.000421911
0.00066	0.966	1.00838683054
0.000661	0.966	1.0103682497
0.000662	0.966	1.02413085101
0.000663	0.966	1.02413085101
0.000664	0.964	1.02112878718
0.000665	0.972	1.02333572204
0.000666	0.96	1.01901913623
0.000667	0.954	1.01187153335
0.000668	0.95	1.00174847142
0.000669	0.952	1.00682471166
0.00067	0.942	1.00331251363
0.000671	0.938	1.00307327748
0.000672	0.932	0.997685321131
0.000673	0.934	0.992796051563
0.000674	0.926	0.990214118259
0.000675	0.912	0.973784370382
0.000676	0.912	0.975836051804
0.000677	0.908	0.973414608479
0.000678	0.918	0.981466250057
0.000679	0.914	0.977038382051
0.00068	0.902	0.982036659194
0.000681	0.904	0.979175163084
0.000682	0.9	0.95812316536
0.000683	0.896	0.95141158286
0.000684	0.898	0.956867806962
0.000685	0.89	0.953886785735
0.000686	0.89	0.964313227121
0.000687	0.894	0.966831939894
0.000688	0.894	0.964761110327
0.000689	0.89	0.960156237286
0.00069	0.896	0.959783308878
0.000691	0.894	0.95224156599
0.000692	0.89	0.943345111823
0.000693	0.878	0.948217274679
0.000694	0.878	0.94398940672
0.000695	0.866	0.944480809757
0.000696	0.868	0.943703343218
0.000697	0.864	0.938884444434
0.000698	0.87	0.936536171218
0.000699	0.87	0.942920993509
0.0007	0.866	0.927385572456
0.000701	0.866	0.940236140552
0.000702	0.868	0.93945516125
0.000703	0.862	0.935390827409
0.000704	0.872	0.933603770344
0.000705	0.868	0.928749697174
0.000706	0.876	0.929851601063
0.000707	0.87	0.92146622293
0.000708	0.852	0.915475832559
0.000709	0.858	0.926194364051
0.00071	0.85	0.914056891008
0.000711	0.85	0.914056891008
0.000712	0.86	0.910164820239
0.000713	0.85	0.903050386191
0.000714	0.85	0.903050386191
0.000715	0.84	0.886791971096
0.000716	0.838	0.88303793803
0.000717	0.842	0.890525687445
0.000718	0.844	0.892
0.000719	0.844	0.89647308939
0.00072	0.832	0.900986126419
0.000721	0.834	0.906886983036
0.000722	0.834	0.89355693719
0.000723	0.84	0.900222194794
0.000724	0.832	0.896535554231
0.000725	0.83	0.903935838431
0.000726	0.83	0.903935838431
0.000727	0.836	0.910551481246
0.000728	0.838	0.907610048424
0.000729	0.844	0.900923970155
0.00073	0.842	0.906110368553
0.000731	0.826	0.914179413463
0.000732	0.822	0.915595980769
0.000733	0.818	0.906022074786
0.000734	0.816	0.90229928516
0.000735	0.818	0.908226843911
0.000736	0.814	0.900779662293
0.000737	0.804	0.888585392633
0.000738	0.794	0.882929215736
0.000739	0.798	0.886112859629
0.00074	0.792	0.890357231677
0.000741	0.796	0.884524731141
0.000742	0.794	0.878387158376
0.000743	0.806	0.885643269042
0.000744	0.804	0.886331766327
0.000745	0.8	0.871779788708
0.000746	0.794	0.873821492068
0.000747	0.794	0.873821492068
0.000748	0.8	0.892188320928
0.000749	0.794	0.887448026647
0.00075	0.788	0.882641490074
0.000751	0.786	0.894541223198
0.000752	0.784	0.895178194551
0.000753	0.788	0.891659127694
0.000754	0.782	0.889087172329
0.000755	0.772	0.883185144803
0.000756	0.772	0.880917703307
0.000757	0.768	0.882142845575
0.000758	0.762	0.883943437104
0.000759	0.764	0.881081154037
0.00076	0.766	0.875924654294
0.000761	0.766	0.880479414864
0.000762	0.766	0.882747982156
0.000763	0.77	0.888313007898
0.000764	0.766	0.894004474262
0.000765	0.774	0.893825486323
0.000766	0.776	0.890968012894
0.000767	0.774	0.887087368865
0.000768	0.772	0.88544677988
0.000769	0.76	0.873155198118
0.00077	0.76	0.8777243303
0.000771	0.756	0.872045870353
0.000772	0.756	0.869749389192
0.000773	0.75	0.871492971859
0.000774	0.754	0.870335567468
0.000775	0.76	0.873155198118
0.000776	0.762	0.863340025714
0.000777	0.76	0.866256313108
0.000778	0.756	0.860502178963
0.000779	0.754	0.854098354992
0.00078	0.754	0.85643680444
0.000781	0.75	0.852936105462
0.000782	0.75	0.852936105462
0.000783	0.748	0.848820357909
0.000784	0.756	0.85350102519
0.000785	0.758	0.855240317104
0.000786	0.768	0.85684070865
0.000787	0.764	0.858081581203
0.000788	0.756	0.85350102519
0.000789	0.76	0.849941174435
0.00079	0.756	0.84880150801
0.000791	0.752	0.847641433626
0.000792	0.746	0.839930949543
0.000793	0.746	0.83515507542
0.000794	0.744	0.838131254637
0.000795	0.758	0.843466656128
0.000796	0.746	0.830351732701
0.000797	0.744	0.828531230552
0.000798	0.738	0.820582719779
0.000799	0.742	0.821849134574
0.0008	0.738	0.827862307392
0.000801	0.732	0.834371619843
0.000802	0.728	0.830672017104
0.000803	0.724	0.826936515097
0.000804	0.73	0.830120473184
0.000805	0.73	0.834925146345
0.000806	0.728	0.833076227004
0.000807	0.728	0.828260828483
0.000808	0.726	0.819099505555
0.000809	0.722	0.820192660294
0.00081	0.724	0.82208515374
0.000811	0.728	0.825842600015
0.000812	0.728	0.823417269676
0.000813	0.728	0.828260828483
0.000814	0.726	0.828808783737
0.000815	0.724	0.824514402542
0.000816	0.718	0.8212648781
0.000817	0.71	0.813572369246
0.000818	0.708	0.811625529416
0.000819	0.694	0.80272286625
0.00082	0.686	0.802124678588
0.000821	0.688	0.806632506164
0.000822	0.688	0.809108150991
0.000823	0.684	0.810027160038
0.000824	0.684	0.805073909651
0.000825	0.684	0.807554332537
0.000826	0.686	0.812036944972
0.000827	0.676	0.804378020585
0.000828	0.662	0.794830799605
0.000829	0.66	0.787654746701
0.00083	0.652	0.776463778936
0.000831	0.646	0.77245323483
0.000832	0.65	0.781984654581
0.000833	0.658	0.780407585817
0.000834	0.66	0.792716847304
0.000835	0.654	0.786310371291
0.000836	0.65	0.779422863406
0.000837	0.654	0.783762719195
0.000838	0.65	0.776852624376
0.000839	0.644	0.775412148473
0.00084	0.636	0.758619799373
0.000841	0.644	0.762406715605
0.000842	0.648	0.764261735271
0.000843	0.652	0.76869759984
0.000844	0.65	0.769090371803
0.000845	0.65	0.771686464829
0.000846	0.648	0.774658634497
0.000847	0.654	0.778642408298
0.000848	0.65	0.774273853362
0.000849	0.654	0.783762719195
0.00085	0.646	0.790369533826
0.000851	0.644	0.785661504721
0.000852	0.646	0.792895957866
0.000853	0.644	0.783111741707
0.000854	0.634	0.779771761479
0.000855	0.632	0.777544854012
0.000856	0.628	0.767864571393
0.000857	0.63	0.764918296291
0.000858	0.62	0.761314652427
0.000859	0.628	0.77563909133
0.00086	0.624	0.773707955239
0.000861	0.62	0.771751255263
0.000862	0.624	0.776288606125
0.000863	0.62	0.779487010796
0.000864	0.616	0.769768796458
0.000865	0.61	0.768049477573
0.000866	0.608	0.765725799487
0.000867	0.604	0.768884906862
0.000868	0.602	0.769152780662
0.000869	0.598	0.761837252962
0.00087	0.598	0.76706974911
0.000871	0.606	0.763389808682
0.000872	0.604	0.755767159911
0.000873	0.596	0.748855126176
0.000874	0.594	0.751773902181
0.000875	0.596	0.746179603045
0.000876	0.594	0.749108803846
0.000877	0.588	0.741792423795
0.000878	0.582	0.739781048689
0.000879	0.58	0.74
0.00088	0.586	0.73932672074
0.000881	0.592	0.752021276295
0.000882	0.588	0.752499833887
0.000883	0.598	0.753920420204
0.000884	0.596	0.748855126176
0.000885	0.596	0.740799568034
0.000886	0.598	0.748596019225
0.000887	0.596	0.746179603045
0.000888	0.59	0.746927037936
0.000889	0.59	0.746927037936
0.00089	0.59	0.744244583454
0.000891	0.588	0.739091334004
0.000892	0.594	0.743749957983
0.000893	0.596	0.743494451896
0.000894	0.594	0.741056003282
0.000895	0.59	0.725189630373
0.000896	0.588	0.717116448005
0.000897	0.582	0.717827277275
0.000898	0.578	0.718272928628
0.000899	0.578	0.729325715987
0.0009	0.572	0.721675827502
0.000901	0.57	0.721872564931
0.000902	0.56	0.71442284398
0.000903	0.556	0.714747507866
0.000904	0.556	0.714747507866
0.000905	0.552	0.703772690576
0.000906	0.55	0.701070609853
0.000907	0.55	0.709577338984
0.000908	0.55	0.717983286714
0.000909	0.544	0.718375946145
0.00091	0.544	0.723922647802
0.000911	0.54	0.726911273815
0.000912	0.536	0.718821257337
0.000913	0.542	0.718495650648
0.000914	0.538	0.721495668733
0.000915	0.532	0.713425539212
0.000916	0.534	0.707703327673
0.000917	0.532	0.707796580947
0.000918	0.53	0.705053189483
0.000919	0.526	0.705212024855
0.00092	0.526	0.710861449229
0.000921	0.526	0.696651993466
0.000922	0.508	0.679658737897
0.000923	0.512	0.685460429201
0.000924	0.516	0.699817118968
0.000925	0.518	0.702620808118
0.000926	0.516	0.702669196706
0.000927	0.518	0.70829090069
0.000928	0.516	0.705509744794
0.000929	0.516	0.702669196706
0.00093	0.512	0.702748888295
0.000931	0.508	0.702805805326
0.000932	0.506	0.699974285242
0.000933	0.504	0.699988571335
0.000934	0.5	0.697137002317
0.000935	0.504	0.702839953332
0.000936	0.502	0.705688316468
0.000937	0.498	0.699997142851
0.000938	0.494	0.685539203839
0.000939	0.496	0.688464959166
0.00094	0.492	0.679658737897
0.000941	0.484	0.673605225633
0.000942	0.482	0.685329118016
0.000943	0.486	0.694121026911
0.000944	0.486	0.699859985997
0.000945	0.484	0.708338901939
0.000946	0.484	0.702669196706
0.000947	0.472	0.699439775821
0.000948	0.468	0.702122496435
0.000949	0.47	0.705053189483
0.00095	0.474	0.705212024855
0.000951	0.47	0.696491205975
0.000952	0.47	0.696491205975
0.000953	0.462	0.693221465334
0.000954	0.462	0.684511504651
0.000955	0.462	0.675689277701
0.000956	0.458	0.675452440961
0.000957	0.46	0.678527818147
0.000958	0.46	0.678527818147
0.000959	0.458	0.672484944069
0.00096	0.456	0.675325106893
0.000961	0.454	0.672223177226
0.000962	0.45	0.668954408013
0.000963	0.442	0.662296006329
0.000964	0.442	0.659269292475
0.000965	0.44	0.66211781429
0.000966	0.436	0.65567064903
0.000967	0.436	0.65567064903
0.000968	0.44	0.66211781429
0.000969	0.438	0.661933531406
0.00097	0.434	0.661546672579
0.000971	0.432	0.658312995466
0.000972	0.436	0.65567064903
0.000973	0.432	0.655267884151
0.000974	0.432	0.649134808803
0.000975	0.434	0.652413979004
0.000976	0.432	0.649134808803
0.000977	0.432	0.655267884151
0.000978	0.428	0.651779103685
0.000979	0.43	0.648922183316
0.00098	0.422	0.654152887328
0.000981	0.424	0.645154245123
0.000982	0.43	0.642728558569
0.000983	0.43	0.639609255718
0.000984	0.432	0.639824976068
0.000985	0.434	0.643151615096
0.000986	0.43	0.642728558569
0.000987	0.434	0.643151615096
0.000988	0.432	0.642943232331
0.000989	0.43	0.642728558569
0.00099	0.428	0.639387206628
0.000991	0.428	0.639387206628
0.000992	0.43	0.636474665639
0.000993	0.422	0.629218562981
0.000994	0.414	0.621774878875
0.000995	0.412	0.618268550065
0.000996	0.414	0.621774878875
0.000997	0.412	0.621494971822
0.000998	0.406	0.61413679258
0.000999	0.41	0.62120849962
0.001	0.404	0.617076980611
0.001001	0.408	0.624128191961
0.001002	0.4	0.619677335393
0.001003	0.396	0.619018578073
0.001004	0.402	0.623214248874
0.001005	0.4	0.619677335393
0.001006	0.4	0.629285308902
0.001007	0.4	0.6260990337
0.001008	0.398	0.628964227918
0.001009	0.396	0.625447040124
0.00101	0.4	0.622896460096
0.001011	0.396	0.615779181201
0.001012	0.402	0.616762515074
0.001013	0.404	0.617076980611
0.001014	0.4	0.61318838867
0.001015	0.396	0.605957094191
0.001016	0.394	0.605610435841
0.001017	0.398	0.609586745263
0.001018	0.396	0.60264749232
0.001019	0.398	0.602989220467
0.00102	0.394	0.598969114396
0.001021	0.394	0.605610435841
0.001022	0.394	0.612179712176
0.001023	0.392	0.61183004176
0.001024	0.392	0.608552380654
0.001025	0.388	0.604529569169
0.001026	0.386	0.600836084136
0.001027	0.392	0.601943518945
0.001028	0.388	0.601212108993
0.001029	0.392	0.60525697022
0.00103	0.394	0.60890393331
0.001031	0.388	0.6078289233
0.001032	0.392	0.61183004176
0.001033	0.384	0.600453162203
0.001034	0.382	0.600063329991
0.001035	0.382	0.596721040353
0.001036	0.378	0.595916101477
0.001037	0.38	0.602992537267
0.001038	0.378	0.599262880546
0.001039	0.378	0.602591071955
0.00104	0.376	0.598852235531
0.001041	0.386	0.607456994363
0.001042	0.38	0.602992537267
0.001043	0.38	0.606300255649
0.001044	0.38	0.602992537267
0.001045	0.376	0.598852235531
0.001046	0.378	0.599262880546
0.001047	0.37	0.597578446733
0.001048	0.374	0.591712768157
0.001049	0.376	0.592135119715
0.00105	0.376	0.595503148606
0.001051	0.376	0.598852235531
0.001052	0.372	0.594656203196
0.001053	0.378	0.599262880546
0.001054	0.378	0.605900982009
0.001055	0.37	0.590846849869
0.001056	0.37	0.59422218067
0.001057	0.372	0.594656203196
0.001058	0.374	0.601767396923
0.001059	0.374	0.598434624667
0.00106	0.37	0.597578446733
0.001061	0.376	0.608788961792
0.001062	0.37	0.607536007163
0.001063	0.37	0.600915967503
0.001064	0.374	0.60508181265
0.001065	0.374	0.60508181265
0.001066	0.372	0.60134515879
0.001067	0.368	0.597139849616
0.001068	0.37	0.604235053601
0.001069	0.362	0.595781839267
0.00107	0.358	0.594841155268
0.001071	0.358	0.591469356772
0.001072	0.354	0.583681419954
0.001073	0.356	0.584178055048
0.001074	0.354	0.576787655901
0.001075	0.352	0.579737871801
0.001076	0.348	0.578701995849
0.001077	0.34	0.569561234636
0.001078	0.332	0.560157120815
0.001079	0.332	0.556575241993
0.00108	0.33	0.555967624957
0.001081	0.324	0.543161117901
0.001082	0.324	0.543161117901
0.001083	0.316	0.54419114289
0.001084	0.31	0.542125446737
0.001085	0.31	0.553082272361
0.001086	0.314	0.554440258279
0.001087	0.308	0.548758599021
0.001088	0.32	0.55641710973
0.001089	0.318	0.552155775121
0.00109	0.318	0.552155775121
0.001091	0.316	0.551492520348
0.001092	0.308	0.54510182535
0.001093	0.31	0.54580216196
0.001094	0.318	0.548521649527
0.001095	0.316	0.547853995148
0.001096	0.312	0.550141799903
0.001097	0.312	0.546494281763
0.001098	0.308	0.54510182535
0.001099	0.308	0.54510182535
0.0011	0.306	0.544393240223
0.001101	0.304	0.543676374326
0.001102	0.306	0.548054741791
0.001103	0.298	0.54147576123
0.001104	0.298	0.537769467337
0.001105	0.3	0.545893762558
0.001106	0.294	0.536249941725
0.001107	0.286	0.53310786901
0.001108	0.282	0.527708252731
0.001109	0.292	0.535477357131
0.00111	0.294	0.536249941725
0.001111	0.294	0.536249941725
0.001112	0.286	0.53310786901
0.001113	0.29	0.538423625039
0.001114	0.28	0.538144961883
0.001115	0.276	0.53275134913
0.001116	0.276	0.53275134913
0.001117	0.28	0.534415568635
0.001118	0.28	0.534415568635
0.001119	0.282	0.535234528034
0.00112	0.282	0.538958254413
0.001121	0.278	0.537322994111
0.001122	0.282	0.531484712856
0.001123	0.29	0.54580216196
0.001124	0.284	0.536044774249
0.001125	0.282	0.535234528034
0.001126	0.28	0.534415568635
0.001127	0.282	0.535234528034
0.001128	0.28	0.530659966457
0.001129	0.274	0.528132559118
0.00113	0.274	0.528132559118
0.001131	0.276	0.528983931703
0.001132	0.274	0.528132559118
0.001133	0.276	0.528983931703
0.001134	0.274	0.528132559118
0.001135	0.272	0.527272225705
0.001136	0.276	0.528983931703
0.001137	0.278	0.541032346538
0.001138	0.274	0.53565287267
0.001139	0.274	0.53565287267
0.00114	0.274	0.53565287267
0.001141	0.272	0.534804637227
0.001142	0.266	0.528435426519
0.001143	0.268	0.529316540456
0.001144	0.266	0.528435426519
0.001145	0.27	0.533947562968
0.001146	0.268	0.525524499905
0.001147	0.266	0.524637017375
0.001148	0.266	0.520810906184
0.001149	0.264	0.519907684113
0.00115	0.264	0.519907684113
0.001151	0.27	0.530188645672
0.001152	0.272	0.534804637227
0.001153	0.274	0.53565287267
0.001154	0.274	0.539373710891
0.001155	0.274	0.53565287267
0.001156	0.272	0.534804637227
0.001157	0.27	0.533947562968
0.001158	0.272	0.534804637227
0.001159	0.276	0.540207367591
0.00116	0.274	0.539373710891
0.001161	0.27	0.537680202351
0.001162	0.276	0.543897049082
0.001163	0.27	0.533947562968
0.001164	0.272	0.542232422491
0.001165	0.274	0.543069056382
0.001166	0.274	0.543069056382
0.001167	0.266	0.535951490342
0.001168	0.264	0.535073826682
0.001169	0.262	0.530430014234
0.00117	0.262	0.522834581871
0.001171	0.262	0.522834581871
0.001172	0.256	0.527696882689
0.001173	0.256	0.527696882689
0.001174	0.256	0.51620151104
0.001175	0.256	0.512312404691
0.001176	0.252	0.510388087635
0.001177	0.258	0.513260167946
0.001178	0.256	0.508393548346
0.001179	0.256	0.508393548346
0.00118	0.254	0.511355062554
0.001181	0.25	0.501497756725
0.001182	0.246	0.495463419437
0.001183	0.252	0.506454341476
0.001184	0.25	0.505470078244
0.001185	0.248	0.496483635178
0.001186	0.244	0.490371287903
0.001187	0.246	0.495463419437
0.001188	0.246	0.495463419437
0.001189	0.248	0.496483635178
0.00119	0.246	0.495463419437
0.001191	0.25	0.501497756725
0.001192	0.248	0.500495754228
0.001193	0.25	0.505470078244
0.001194	0.248	0.504475965731
0.001195	0.246	0.495463419437
0.001196	0.246	0.495463419437
0.001197	0.248	0.496483635178
0.001198	0.246	0.495463419437
0.001199	0.24	0.492341345004
0.0012	0.236	0.486111098413
0.001201	0.236	0.486111098413
0.001202	0.236	0.486111098413
0.001203	0.23	0.482804308183
0.001204	0.238	0.499355584729
0.001205	0.234	0.493197729111
0.001206	0.236	0.498301113786
0.001207	0.234	0.497236362307
0.001208	0.234	0.497236362307
0.001209	0.242	0.505406766872
0.00121	0.242	0.505406766872
0.001211	0.244	0.506422748304
0.001212	0.242	0.505406766872
0.001213	0.242	0.505406766872
0.001214	0.242	0.509348603611
0.001215	0.242	0.505406766872
0.001216	0.238	0.503344812231
0.001217	0.236	0.502298715905
0.001218	0.238	0.503344812231
0.001219	0.234	0.497236362307
0.00122	0.23	0.499099188539
0.001221	0.222	0.4865346853
0.001222	0.218	0.484227219392
0.001223	0.22	0.481248376621
0.001224	0.216	0.474704118373
0.001225	0.216	0.474704118373
0.001226	0.218	0.480079160139
0.001227	0.22	0.481248376621
0.001228	0.222	0.482406467618
0.001229	0.218	0.480079160139
0.00123	0.214	0.477707023185
0.001231	0.218	0.484227219392
0.001232	0.222	0.49062816878
0.001233	0.218	0.47589494639
0.001234	0.22	0.477074417675
0.001235	0.22	0.48538644398
0.001236	0.218	0.484227219392
0.001237	0.214	0.481875502594
0.001238	0.212	0.480682847624
0.001239	0.212	0.480682847624
0.00124	0.218	0.484227219392
0.001241	0.22	0.489489530021
0.001242	0.218	0.484227219392
0.001243	0.214	0.473501847937
0.001244	0.212	0.4722880477
0.001245	0.21	0.466797600679
0.001246	0.206	0.464288703287
0.001247	0.208	0.469825499521
0.001248	0.208	0.469825499521
0.001249	0.21	0.471062628533
0.00125	0.206	0.464288703287
0.001251	0.208	0.469825499521
0.001252	0.204	0.463016198421
0.001253	0.202	0.461731523723
0.001254	0.202	0.466042916479
0.001255	0.2	0.464758001545
0.001256	0.198	0.463460893712
0.001257	0.196	0.466459001414
0.001258	0.198	0.46775634683
0.001259	0.198	0.46775634683
0.00126	0.2	0.473286382648
0.001261	0.2	0.473286382648
0.001262	0.202	0.474548206192
0.001263	0.196	0.453413718363
0.001264	0.196	0.453413718363
0.001265	0.196	0.457803451276
0.001266	0.194	0.456469057002
0.001267	0.2	0.469041575982
0.001268	0.198	0.463460893712
0.001269	0.196	0.462151490315
0.00127	0.194	0.456469057002
0.001271	0.192	0.455121961676
0.001272	0.188	0.452389212957
0.001273	0.19	0.453762052182
0.001274	0.194	0.465149438353
0.001275	0.194	0.460829686544
0.001276	0.19	0.462493243194
0.001277	0.188	0.461146397579
0.001278	0.192	0.463827554162
0.001279	0.192	0.463827554162
0.00128	0.194	0.469429440917
0.001281	0.198	0.472012711693
0.001282	0.198	0.472012711693
0.001283	0.194	0.465149438353
0.001284	0.196	0.466459001414
0.001285	0.192	0.463827554162
0.001286	0.196	0.470727097159
0.001287	0.194	0.469429440917
0.001288	0.19	0.466797600679
0.001289	0.19	0.462493243194
0.00129	0.188	0.456788791456
0.001291	0.186	0.455416293077
0.001292	0.182	0.448191923176
0.001293	0.184	0.449604270442
0.001294	0.19	0.449332838773
0.001295	0.188	0.443459130022
0.001296	0.194	0.460829686544
0.001297	0.192	0.459495375385
0.001298	0.196	0.462151490315
0.001299	0.2	0.464758001545
0.0013	0.204	0.467315739089
0.001301	0.202	0.466042916479
0.001302	0.198	0.463460893712
0.001303	0.196	0.457803451276
0.001304	0.2	0.464758001545
0.001305	0.198	0.46775634683
0.001306	0.198	0.46775634683
0.001307	0.198	0.472012711693
0.001308	0.192	0.459495375385
0.001309	0.192	0.459495375385
0.00131	0.196	0.466459001414
0.001311	0.196	0.466459001414
0.001312	0.194	0.465149438353
0.001313	0.19	0.458148447558
0.001314	0.186	0.446546750072
0.001315	0.182	0.443707110603
0.001316	0.182	0.443707110603
0.001317	0.174	0.43786299227
0.001318	0.17	0.430232495286
0.001319	0.172	0.431759192143
0.00132	0.17	0.42083250825
0.001321	0.174	0.42393867481
0.001322	0.18	0.428485705713
0.001323	0.18	0.437721372565
0.001324	0.182	0.443707110603
0.001325	0.182	0.443707110603
0.001326	0.184	0.449604270442
0.001327	0.18	0.446766158074
0.001328	0.182	0.439176502104
0.001329	0.178	0.431643371315
0.00133	0.174	0.433271277608
0.001331	0.176	0.439344966968
0.001332	0.178	0.440812885474
0.001333	0.178	0.440812885474
0.001334	0.176	0.439344966968
0.001335	0.174	0.43786299227
0.001336	0.174	0.43786299227
0.001337	0.176	0.439344966968
0.001338	0.176	0.439344966968
0.001339	0.174	0.433271277608
0.00134	0.176	0.443873855955
0.001341	0.174	0.442407052385
0.001342	0.178	0.449795509093
0.001343	0.176	0.448357000614
0.001344	0.174	0.446904911586
0.001345	0.17	0.443959457608
0.001346	0.176	0.448357000614
0.001347	0.178	0.454220210911
0.001348	0.178	0.454220210911
0.001349	0.176	0.452795759697
0.00135	0.176	0.452795759697
0.001351	0.172	0.445439109195
0.001352	0.166	0.431791616408
0.001353	0.172	0.43636681817
0.001354	0.172	0.43636681817
0.001355	0.168	0.433331282046
0.001356	0.166	0.431791616408
0.001357	0.168	0.433331282046
0.001358	0.168	0.433331282046
0.001359	0.172	0.440926297696
0.00136	0.172	0.440926297696
0.001361	0.172	0.440926297696
0.001362	0.174	0.442407052385
0.001363	0.172	0.440926297696
0.001364	0.166	0.431791616408
0.001365	0.168	0.433331282046
0.001366	0.168	0.433331282046
0.001367	0.17	0.439431450854
0.001368	0.17	0.434856298103
0.001369	0.168	0.433331282046
0.00137	0.162	0.423976414438
0.001371	0.164	0.43023714391
0.001372	0.16	0.422374241639
0.001373	0.164	0.4255631563
0.001374	0.16	0.422374241639
0.001375	0.158	0.420756461626
0.001376	0.156	0.414323545071
0.001377	0.154	0.402844883299
0.001378	0.152	0.401118436375
0.001379	0.152	0.406073884903
0.00138	0.152	0.406073884903
0.001381	0.154	0.407779352101
0.001382	0.154	0.407779352101
0.001383	0.152	0.406073884903
0.001384	0.148	0.402611475246
0.001385	0.148	0.402611475246
0.001386	0.15	0.404351332383
0.001387	0.152	0.406073884903
0.001388	0.148	0.407548770088
0.001389	0.146	0.405812764708
0.00139	0.146	0.395833298246
0.001391	0.144	0.394035531393
0.001392	0.144	0.394035531393
0.001393	0.146	0.400854088167
0.001394	0.142	0.392219326398
0.001395	0.142	0.392219326398
0.001396	0.142	0.392219326398
0.001397	0.142	0.392219326398
0.001398	0.146	0.395833298246
0.001399	0.144	0.394035531393
0.0014	0.142	0.392219326398
0.001401	0.144	0.394035531393
0.001402	0.144	0.394035531393
0.001403	0.14	0.390384425919
0.001404	0.138	0.388530565078
0.001405	0.142	0.392219326398
0.001406	0.142	0.392219326398
0.001407	0.148	0.402611475246
0.001408	0.148	0.402611475246
0.001409	0.15	0.404351332383
0.00141	0.152	0.406073884903
0.001411	0.15	0.404351332383
0.001412	0.146	0.390748000635
0.001413	0.142	0.387086553629
0.001414	0.142	0.387086553629
0.001415	0.146	0.400854088167
0.001416	0.144	0.388926728318
0.001417	0.142	0.387086553629
0.001418	0.142	0.387086553629
0.001419	0.142	0.387086553629
0.00142	0.14	0.385227205685
0.001421	0.14	0.385227205685
0.001422	0.138	0.383348405501
0.001423	0.14	0.385227205685
0.001424	0.14	0.385227205685
0.001425	0.136	0.381449865644
0.001426	0.132	0.377592372804
0.001427	0.134	0.379531289883
0.001428	0.134	0.379531289883
0.001429	0.132	0.377592372804
0.00143	0.132	0.377592372804
0.001431	0.128	0.368260777167
0.001432	0.13	0.370270171631
0.001433	0.128	0.362789194988
0.001434	0.13	0.364828726939
0.001435	0.126	0.360727043622
0.001436	0.128	0.362789194988
0.001437	0.126	0.355139409247
0.001438	0.128	0.362789194988
0.001439	0.126	0.360727043622
0.00144	0.124	0.358641882663
0.001441	0.126	0.366229436283
0.001442	0.128	0.368260777167
0.001443	0.13	0.370270171631
0.001444	0.13	0.370270171631
0.001445	0.132	0.372257975066
0.001446	0.132	0.372257975066
0.001447	0.132	0.372257975066
0.001448	0.132	0.372257975066
0.001449	0.128	0.368260777167
0.00145	0.132	0.372257975066
0.001451	0.134	0.374224531532
0.001452	0.132	0.372257975066
0.001453	0.13	0.370270171631
0.001454	0.124	0.364175781732
0.001455	0.126	0.366229436283
0.001456	0.124	0.364175781732
0.001457	0.126	0.366229436283
0.001458	0.126	0.366229436283
0.001459	0.126	0.366229436283
0.00146	0.126	0.366229436283
0.001461	0.126	0.366229436283
0.001462	0.124	0.364175781732
0.001463	0.124	0.364175781732
0.001464	0.126	0.366229436283
0.001465	0.126	0.360727043622
0.001466	0.126	0.360727043622
0.001467	0.124	0.358641882663
0.001468	0.126	0.360727043622
0.001469	0.122	0.356533308402
0.00147	0.122	0.356533308402
0.001471	0.122	0.356533308402
0.001472	0.122	0.356533308402
0.001473	0.12	0.354400902933
0.001474	0.12	0.354400902933
0.001475	0.118	0.352244233452
0.001476	0.116	0.3500628515
0.001477	0.114	0.347856292167
0.001478	0.118	0.352244233452
0.001479	0.118	0.352244233452
0.00148	0.118	0.352244233452
0.001481	0.118	0.352244233452
0.001482	0.118	0.352244233452
0.001483	0.118	0.352244233452
0.001484	0.118	0.352244233452
0.001485	0.116	0.344302192848
0.001486	0.114	0.342058474533
0.001487	0.114	0.336160675868
0.001488	0.114	0.336160675868
0.001489	0.112	0.333850265838
0.00149	0.112	0.333850265838
0.001491	0.112	0.333850265838
0.001492	0.112	0.333850265838
0.001493	0.112	0.333850265838
0.001494	0.11	0.331511689085
0.001495	0.11	0.331511689085
0.001496	0.112	0.333850265838
0.001497	0.112	0.333850265838
0.001498	0.11	0.331511689085
0.001499	0.11	0.331511689085
0.0015	0.11	0.331511689085
0.001501	0.108	0.329144345235
0.001502	0.108	0.329144345235
0.001503	0.102	0.321863325031
0.001504	0.102	0.321863325031
0.001505	0.102	0.321863325031
0.001506	0.1	0.319374388453
0.001507	0.1	0.319374388453
0.001508	0.102	0.321863325031
0.001509	0.1	0.319374388453
0.00151	0.102	0.321863325031
0.001511	0.1	0.319374388453
0.001512	0.102	0.321863325031
0.001513	0.102	0.321863325031
0.001514	0.1	0.319374388453
0.001515	0.102	0.321863325031
0.001516	0.102	0.315588339455
0.001517	0.104	0.32432082881
0.001518	0.104	0.32432082881
0.001519	0.104	0.32432082881
0.00152	0.104	0.32432082881
0.001521	0.104	0.32432082881
0.001522	0.104	0.32432082881
0.001523	0.104	0.32432082881
0.001524	0.1	0.31304951685
0.001525	0.096	0.307870102478
0.001526	0.094	0.298603415922
0.001527	0.094	0.305227783794
0.001528	0.094	0.305227783794
0.001529	0.094	0.311711404989
0.00153	0.094	0.311711404989
0.001531	0.09	0.306431068921
0.001532	0.09	0.306431068921
0.001533	0.092	0.309088983951
0.001534	0.092	0.309088983951
0.001535	0.094	0.311711404989
0.001536	0.094	0.311711404989
0.001537	0.098	0.316853278348
0.001538	0.098	0.316853278348
0.001539	0.1	0.319374388453
0.00154	0.1	0.319374388453
0.001541	0.098	0.316853278348
0.001542	0.102	0.328018292173
0.001543	0.098	0.316853278348
0.001544	0.102	0.328018292173
0.001545	0.102	0.328018292173
0.001546	0.096	0.320599438552
0.001547	0.096	0.320599438552
0.001548	0.094	0.318062886864
0.001549	0.092	0.315493264587
0.00155	0.092	0.315493264587
0.001551	0.094	0.318062886864
0.001552	0.098	0.323103698524
0.001553	0.096	0.320599438552
0.001554	0.098	0.323103698524
0.001555	0.096	0.320599438552
0.001556	0.096	0.320599438552
0.001557	0.098	0.32923547804
0.001558	0.104	0.336428298453
0.001559	0.106	0.338768357436
0.00156	0.104	0.336428298453
0.001561	0.102	0.328018292173
0.001562	0.104	0.330430022849
0.001563	0.104	0.330430022849
0.001564	0.104	0.330430022849
0.001565	0.104	0.330430022849
0.001566	0.102	0.328018292173
0.001567	0.102	0.328018292173
0.001568	0.1	0.325576411922
0.001569	0.1	0.325576411922
0.00157	0.1	0.325576411922
0.001571	0.102	0.328018292173
0.001572	0.102	0.328018292173
0.001573	0.1	0.325576411922
0.001574	0.096	0.314299220489
0.001575	0.096	0.314299220489
0.001576	0.096	0.314299220489
0.001577	0.094	0.311711404989
0.001578	0.092	0.309088983951
0.001579	0.094	0.318062886864
0.00158	0.092	0.315493264587
0.001581	0.092	0.315493264587
0.001582	0.092	0.315493264587
0.001583	0.092	0.315493264587
0.001584	0.09	0.312889756943
0.001585	0.09	0.312889756943
0.001586	0.088	0.310251510875
0.001587	0.086	0.307577632477
0.001588	0.088	0.310251510875
0.001589	0.09	0.312889756943
0.00159	0.092	0.315493264587
0.001591	0.092	0.315493264587
0.001592	0.092	0.315493264587
0.001593	0.09	0.312889756943
0.001594	0.084	0.304867184197
0.001595	0.086	0.307577632477
0.001596	0.084	0.304867184197
0.001597	0.082	0.302119181781
0.001598	0.082	0.302119181781
0.001599	0.084	0.304867184197
0.0016	0.084	0.304867184197
0.001601	0.082	0.302119181781
0.001602	0.08	0.299332590942
0.001603	0.08	0.299332590942
0.001604	0.084	0.304867184197
0.001605	0.082	0.302119181781
0.001606	0.078	0.28968258491
0.001607	0.082	0.295425117416
0.001608	0.08	0.292574776767
0.001609	0.08	0.292574776767
0.00161	0.08	0.292574776767
0.001611	0.078	0.28968258491
0.001612	0.08	0.299332590942
0.001613	0.082	0.302119181781
0.001614	0.082	0.295425117416
0.001615	0.078	0.282694181051
0.001616	0.078	0.282694181051
0.001617	0.078	0.282694181051
0.001618	0.078	0.28968258491
0.001619	0.08	0.292574776767
0.00162	0.076	0.286747275488
0.001621	0.076	0.293639234436
0.001622	0.072	0.287777691978
0.001623	0.072	0.287777691978
0.001624	0.076	0.293639234436
0.001625	0.076	0.293639234436
0.001626	0.078	0.28968258491
0.001627	0.078	0.28968258491
0.001628	0.078	0.28968258491
0.001629	0.078	0.28968258491
0.00163	0.08	0.292574776767
0.001631	0.082	0.295425117416
0.001632	0.082	0.295425117416
0.001633	0.08	0.292574776767
0.001634	0.076	0.279685537703
0.001635	0.076	0.279685537703
0.001636	0.076	0.279685537703
0.001637	0.078	0.28968258491
0.001638	0.078	0.28968258491
0.001639	0.078	0.28968258491
0.00164	0.078	0.28968258491
0.001641	0.078	0.28968258491
0.001642	0.074	0.283767510473
0.001643	0.074	0.283767510473
0.001644	0.074	0.283767510473
0.001645	0.072	0.280741874326
0.001646	0.074	0.283767510473
0.001647	0.076	0.286747275488
0.001648	0.076	0.286747275488
0.001649	0.076	0.286747275488
0.00165	0.078	0.28968258491
0.001651	0.078	0.28968258491
0.001652	0.078	0.28968258491
0.001653	0.078	0.28968258491
0.001654	0.08	0.292574776767
0.001655	0.08	0.292574776767
0.001656	0.082	0.295425117416
0.001657	0.08	0.285657137142
0.001658	0.078	0.282694181051
0.001659	0.08	0.285657137142
0.00166	0.08	0.285657137142
0.001661	0.078	0.282694181051
0.001662	0.08	0.292574776767
0.001663	0.08	0.292574776767
0.001664	0.08	0.292574776767
0.001665	0.08	0.292574776767
0.001666	0.082	0.295425117416
0.001667	0.08	0.292574776767
0.001668	0.08	0.292574776767
0.001669	0.08	0.292574776767
0.00167	0.078	0.28968258491
0.001671	0.08	0.292574776767
0.001672	0.08	0.292574776767
0.001673	0.08	0.292574776767
0.001674	0.076	0.286747275488
0.001675	0.072	0.280741874326
0.001676	0.072	0.280741874326
0.001677	0.07	0.277668867538
0.001678	0.074	0.283767510473
0.001679	0.072	0.280741874326
0.00168	0.072	0.280741874326
0.001681	0.072	0.280741874326
0.001682	0.078	0.28968258491
0.001683	0.072	0.266112758056
0.001684	0.072	0.266112758056
0.001685	0.07	0.262868788562
0.001686	0.07	0.262868788562
0.001687	0.072	0.266112758056
0.001688	0.07	0.262868788562
0.001689	0.072	0.266112758056
0.00169	0.074	0.26930280355
0.001691	0.078	0.282694181051
0.001692	0.076	0.279685537703
0.001693	0.074	0.276629716408
0.001694	0.074	0.276629716408
0.001695	0.074	0.276629716408
0.001696	0.076	0.279685537703
0.001697	0.076	0.279685537703
0.001698	0.076	0.279685537703
0.001699	0.078	0.282694181051
0.0017	0.08	0.292574776767
0.001701	0.078	0.28968258491
0.001702	0.078	0.28968258491
0.001703	0.076	0.286747275488
0.001704	0.074	0.283767510473
0.001705	0.074	0.283767510473
0.001706	0.072	0.280741874326
0.001707	0.072	0.280741874326
0.001708	0.074	0.283767510473
0.001709	0.074	0.283767510473
0.00171	0.072	0.280741874326
0.001711	0.072	0.280741874326
0.001712	0.072	0.280741874326
0.001713	0.074	0.283767510473
0.001714	0.074	0.283767510473
0.001715	0.076	0.286747275488
0.001716	0.076	0.286747275488
0.001717	0.076	0.286747275488
0.001718	0.076	0.286747275488
0.001719	0.076	0.286747275488
0.00172	0.076	0.286747275488
0.001721	0.076	0.286747275488
0.001722	0.076	0.286747275488
0.001723	0.076	0.286747275488
0.001724	0.072	0.280741874326
0.001725	0.072	0.280741874326
0.001726	0.07	0.277668867538
0.001727	0.07	0.277668867538
0.001728	0.068	0.274546899454
0.001729	0.068	0.274546899454
0.00173	0.068	0.274546899454
0.001731	0.068	0.274546899454
0.001732	0.068	0.274546899454
0.001733	0.068	0.274546899454
0.001734	0.072	0.280741874326
0.001735	0.07	0.277668867538
0.001736	0.07	0.277668867538
0.001737	0.068	0.274546899454
0.001738	0.066	0.271374280285
0.001739	0.066	0.271374280285
0.00174	0.066	0.271374280285
0.001741	0.064	0.268149212194
0.001742	0.06	0.261533936612
0.001743	0.06	0.261533936612
0.001744	0.064	0.268149212194
0.001745	0.064	0.268149212194
0.001746	0.064	0.268149212194
0.001747	0.062	0.257208086965
0.001748	0.062	0.257208086965
0.001749	0.062	0.257208086965
0.00175	0.064	0.268149212194
0.001751	0.064	0.268149212194
0.001752	0.066	0.271374280285
0.001753	0.066	0.271374280285
0.001754	0.066	0.271374280285
0.001755	0.064	0.268149212194
0.001756	0.066	0.271374280285
0.001757	0.064	0.268149212194
0.001758	0.068	0.274546899454
0.001759	0.068	0.274546899454
0.00176	0.07	0.277668867538
0.001761	0.07	0.277668867538
0.001762	0.07	0.277668867538
0.001763	0.07	0.277668867538
0.001764	0.068	0.274546899454
0.001765	0.066	0.271374280285
0.001766	0.066	0.271374280285
0.001767	0.064	0.260583959598
0.001768	0.066	0.263901496775
0.001769	0.06	0.245764114549
0.00177	0.06	0.245764114549
0.001771	0.058	0.242148714636
0.001772	0.062	0.257208086965
0.001773	0.06	0.245764114549
0.001774	0.06	0.245764114549
0.001775	0.06	0.245764114549
0.001776	0.062	0.249311050698
0.001777	0.062	0.249311050698
0.001778	0.062	0.249311050698
0.001779	0.062	0.249311050698
0.00178	0.066	0.263901496775
0.001781	0.066	0.263901496775
0.001782	0.066	0.263901496775
0.001783	0.066	0.263901496775
0.001784	0.066	0.263901496775
0.001785	0.066	0.263901496775
0.001786	0.066	0.263901496775
0.001787	0.062	0.257208086965
0.001788	0.064	0.260583959598
0.001789	0.066	0.263901496775
0.00179	0.068	0.267162871672
0.001791	0.068	0.267162871672
0.001792	0.068	0.267162871672
0.001793	0.066	0.263901496775
0.001794	0.068	0.267162871672
0.001795	0.068	0.267162871672
0.001796	0.07	0.270370116692
0.001797	0.068	0.267162871672
0.001798	0.068	0.267162871672
0.001799	0.068	0.267162871672
0.0018	0.068	0.267162871672
0.001801	0.064	0.260583959598
0.001802	0.064	0.260583959598
0.001803	0.064	0.260583959598
0.001804	0.064	0.260583959598
0.001805	0.068	0.267162871672
0.001806	0.062	0.257208086965
0.001807	0.062	0.257208086965
0.001808	0.062	0.257208086965
0.001809	0.062	0.257208086965
0.00181	0.062	0.257208086965
0.001811	0.062	0.257208086965
0.001812	0.062	0.249311050698
0.001813	0.06	0.245764114549
0.001814	0.06	0.245764114549
0.001815	0.058	0.242148714636
0.001816	0.06	0.245764114549
0.001817	0.06	0.245764114549
0.001818	0.06	0.245764114549
0.001819	0.06	0.245764114549
0.00182	0.058	0.242148714636
0.001821	0.058	0.242148714636
0.001822	0.058	0.242148714636
0.001823	0.058	0.242148714636
0.001824	0.058	0.242148714636
0.001825	0.058	0.242148714636
0.001826	0.058	0.242148714636
0.001827	0.058	0.242148714636
0.001828	0.058	0.242148714636
0.001829	0.06	0.253771550809
0.00183	0.06	0.253771550809
0.001831	0.06	0.253771550809
0.001832	0.06	0.253771550809
0.001833	0.06	0.253771550809
0.001834	0.06	0.253771550809
0.001835	0.06	0.253771550809
0.001836	0.06	0.253771550809
0.001837	0.064	0.260583959598
0.001838	0.064	0.260583959598
0.001839	0.064	0.260583959598
0.00184	0.064	0.260583959598
0.001841	0.064	0.260583959598
0.001842	0.064	0.260583959598
0.001843	0.064	0.260583959598
0.001844	0.064	0.260583959598
0.001845	0.064	0.260583959598
0.001846	0.064	0.260583959598
0.001847	0.062	0.249311050698
0.001848	0.062	0.249311050698
0.001849	0.062	0.249311050698
0.00185	0.062	0.249311050698
0.001851	0.062	0.249311050698
0.001852	0.064	0.252792404949
0.001853	0.066	0.263901496775
0.001854	0.062	0.249311050698
0.001855	0.062	0.249311050698
0.001856	0.062	0.249311050698
0.001857	0.06	0.245764114549
0.001858	0.06	0.245764114549
0.001859	0.06	0.245764114549
0.00186	0.06	0.245764114549
0.001861	0.062	0.257208086965
0.001862	0.062	0.257208086965
0.001863	0.062	0.257208086965
0.001864	0.064	0.260583959598
0.001865	0.064	0.260583959598
0.001866	0.064	0.260583959598
0.001867	0.064	0.260583959598
0.001868	0.062	0.257208086965
0.001869	0.062	0.257208086965
0.00187	0.062	0.257208086965
0.001871	0.062	0.257208086965
0.001872	0.062	0.257208086965
0.001873	0.062	0.257208086965
0.001874	0.062	0.257208086965
0.001875	0.062	0.257208086965
0.001876	0.062	0.257208086965
0.001877	0.062	0.257208086965
0.001878	0.062	0.257208086965
0.001879	0.064	0.260583959598
0.00188	0.062	0.257208086965
0.001881	0.06	0.253771550809
0.001882	0.058	0.250271852193
0.001883	0.058	0.250271852193
0.001884	0.052	0.230859264488
0.001885	0.052	0.230859264488
0.001886	0.05	0.226936114358
0.001887	0.05	0.226936114358
0.001888	0.05	0.226936114358
0.001889	0.05	0.226936114358
0.00189	0.05	0.226936114358
0.001891	0.052	0.230859264488
0.001892	0.052	0.230859264488
0.001893	0.054	0.243072005793
0.001894	0.054	0.243072005793
0.001895	0.056	0.246706303122
0.001896	0.058	0.250271852193
0.001897	0.056	0.246706303122
0.001898	0.056	0.246706303122
0.001899	0.054	0.243072005793
0.0019	0.056	0.246706303122
0.001901	0.056	0.246706303122
0.001902	0.054	0.243072005793
0.001903	0.054	0.243072005793
0.001904	0.054	0.243072005793
0.001905	0.054	0.243072005793
0.001906	0.054	0.243072005793
0.001907	0.052	0.239365828806
0.001908	0.052	0.239365828806
0.001909	0.054	0.243072005793
0.00191	0.054	0.243072005793
0.001911	0.056	0.246706303122
0.001912	0.056	0.246706303122
0.001913	0.052	0.239365828806
0.001914	0.052	0.239365828806
0.001915	0.052	0.239365828806
0.001916	0.048	0.222925996689
0.001917	0.048	0.222925996689
0.001918	0.046	0.209485083001
0.001919	0.046	0.209485083001
0.00192	0.044	0.205095099893
0.001921	0.044	0.205095099893
0.001922	0.046	0.209485083001
0.001923	0.044	0.205095099893
0.001924	0.044	0.205095099893
0.001925	0.044	0.205095099893
0.001926	0.044	0.205095099893
0.001927	0.044	0.205095099893
0.001928	0.04	0.195959179423
0.001929	0.04	0.195959179423
0.00193	0.042	0.200589132308
0.001931	0.046	0.218824130296
0.001932	0.05	0.226936114358
0.001933	0.048	0.222925996689
0.001934	0.048	0.222925996689
0.001935	0.048	0.222925996689
0.001936	0.044	0.214625254805
0.001937	0.044	0.214625254805
0.001938	0.046	0.218824130296
0.001939	0.044	0.214625254805
0.00194	0.046	0.218824130296
0.001941	0.044	0.214625254805
0.001942	0.044	0.214625254805
0.001943	0.048	0.231723973727
0.001944	0.048	0.231723973727
0.001945	0.048	0.231723973727
0.001946	0.046	0.227780596189
0.001947	0.046	0.227780596189
0.001948	0.046	0.227780596189
0.001949	0.044	0.223749860335
0.00195	0.046	0.227780596189
0.001951	0.046	0.227780596189
0.001952	0.046	0.227780596189
0.001953	0.046	0.227780596189
0.001954	0.046	0.227780596189
0.001955	0.046	0.227780596189
0.001956	0.046	0.227780596189
0.001957	0.046	0.227780596189
0.001958	0.046	0.227780596189
0.001959	0.046	0.227780596189
0.00196	0.046	0.227780596189
0.001961	0.046	0.227780596189
0.001962	0.044	0.223749860335
0.001963	0.044	0.223749860335
0.001964	0.044	0.223749860335
0.001965	0.044	0.223749860335
0.001966	0.044	0.223749860335
0.001967	0.044	0.223749860335
0.001968	0.044	0.223749860335
0.001969	0.044	0.223749860335
0.00197	0.042	0.219626956451
0.001971	0.044	0.223749860335
0.001972	0.044	0.223749860335
0.001973	0.042	0.219626956451
0.001974	0.042	0.219626956451
0.001975	0.04	0.215406592285
0.001976	0.04	0.215406592285
0.001977	0.042	0.219626956451
0.001978	0.044	0.223749860335
0.001979	0.044	0.223749860335
0.00198	0.044	0.223749860335
0.001981	0.044	0.223749860335
0.001982	0.044	0.223749860335
0.001983	0.044	0.223749860335
0.001984	0.044	0.223749860335
0.001985	0.044	0.223749860335
0.001986	0.044	0.223749860335
0.001987	0.042	0.219626956451
0.001988	0.042	0.219626956451
0.001989	0.042	0.219626956451
0.00199	0.044	0.223749860335
0.001991	0.044	0.223749860335
0.001992	0.042	0.219626956451
0.001993	0.042	0.219626956451
0.001994	0.042	0.219626956451
0.001995	0.042	0.219626956451
0.001996	0.042	0.219626956451
0.001997	0.042	0.219626956451
0.001998	0.04	0.20591260282
[truncated: 8,002 more rows]
