# Supplementary material for: The Influence of Synaptic Size on AMPA Receptor Activation: A Monte Carlo Model
Source: PLoS One. 2015 Jun 24;10(6):e0130924. doi: 10.1371/journal.pone.0130924 (PMC4479604; doi:10.1371/journal.pone.0130924)
Supplement: S1 Dataset — This package contains the experimental data used as basis for the analysis presented in the paper. (ZIP) [file pone.0130924.s001.zip › S1 Simulation data/training/1443_11069_122_226.csv]

time	AMPA.O.mean	AMPA.O.stdev
0.0	0.0	0.0
1e-06	0.0	0.0
2e-06	0.05	0.217944947177
3e-06	0.234	0.493197729111
4e-06	0.51	0.716868188721
5e-06	0.858	0.888727179735
6e-06	1.216	1.08873504582
7e-06	1.668	1.27505921431
8e-06	2.102	1.41971687318
9e-06	2.534	1.55719106085
1e-05	3.04	1.69894084653
1.1e-05	3.538	1.82771879675
1.2e-05	4.006	1.98946324419
1.3e-05	4.438	2.08953487647
1.4e-05	4.876	2.21102329251
1.5e-05	5.264	2.27207042144
1.6e-05	5.688	2.33466400152
1.7e-05	6.036	2.42130212902
1.8e-05	6.43	2.51338417278
1.9e-05	6.776	2.56472688604
2e-05	7.08	2.55921863075
2.1e-05	7.338	2.668287091
2.2e-05	7.672	2.67888334946
2.3e-05	7.956	2.7096243282
2.4e-05	8.194	2.74597232324
2.5e-05	8.438	2.79251786028
2.6e-05	8.68	2.8131121556
2.7e-05	8.922	2.88511975488
2.8e-05	9.136	2.98487922704
2.9e-05	9.296	2.95709046192
3e-05	9.464	3.00478019163
3.1e-05	9.576	3.02988844679
3.2e-05	9.7	3.09483440591
3.3e-05	9.824	3.11400449582
3.4e-05	9.974	3.12303121982
3.5e-05	10.1	3.13719620043
3.6e-05	10.212	3.17349271308
3.7e-05	10.362	3.19232767742
3.8e-05	10.482	3.2276424833
3.9e-05	10.52	3.2810973774
4e-05	10.556	3.29406496597
4.1e-05	10.666	3.3200066265
4.2e-05	10.72	3.35940470917
4.3e-05	10.734	3.38278642542
4.4e-05	10.754	3.36592988638
4.5e-05	10.808	3.31950839734
4.6e-05	10.874	3.32537576824
4.7e-05	10.888	3.30869400217
4.8e-05	10.918	3.29291299612
4.9e-05	10.962	3.31851713872
5e-05	10.99	3.33435151116
5.1e-05	11.016	3.28629639564
5.2e-05	11.038	3.27910902533
5.3e-05	11.1	3.26710881361
5.4e-05	11.134	3.25884089823
5.5e-05	11.112	3.27833128283
5.6e-05	11.112	3.27222493114
5.7e-05	11.132	3.23829831856
5.8e-05	11.134	3.26680945266
5.9e-05	11.152	3.22007701771
6e-05	11.146	3.21880164036
6.1e-05	11.142	3.19403130855
6.2e-05	11.172	3.21347413246
6.3e-05	11.186	3.23162559713
6.4e-05	11.166	3.24198149285
6.5e-05	11.142	3.24435448125
6.6e-05	11.142	3.22952566177
6.7e-05	11.09	3.21277138931
6.8e-05	11.038	3.19946182975
6.9e-05	11.026	3.22138541625
7e-05	10.988	3.25020860869
7.1e-05	10.96	3.26349505898
7.2e-05	11.004	3.30272372444
7.3e-05	10.96	3.26226914892
7.4e-05	10.952	3.25049165512
7.5e-05	10.898	3.24709038987
7.6e-05	10.882	3.23482240625
7.7e-05	10.864	3.29385852762
7.8e-05	10.846	3.28181108536
7.9e-05	10.858	3.32352764393
8e-05	10.86	3.29975756685
8.1e-05	10.868	3.30493207192
8.2e-05	10.86	3.3496865525
8.3e-05	10.812	3.36640104563
8.4e-05	10.806	3.36041128435
8.5e-05	10.756	3.32632890737
8.6e-05	10.78	3.31294430982
8.7e-05	10.768	3.30668655908
8.8e-05	10.768	3.30668655908
8.9e-05	10.736	3.31395594419
9e-05	10.726	3.31163464168
9.1e-05	10.688	3.29828076428
9.2e-05	10.676	3.31587454527
9.3e-05	10.624	3.28612598663
9.4e-05	10.644	3.28591904952
9.5e-05	10.608	3.28425577567
9.6e-05	10.55	3.28625927157
9.7e-05	10.51	3.27015290162
9.8e-05	10.524	3.23131923524
9.9e-05	10.448	3.22107062946
0.0001	10.408	3.20648343205
0.000101	10.414	3.21723545921
0.000102	10.394	3.20355490042
0.000103	10.344	3.17201261032
0.000104	10.28	3.13968151251
0.000105	10.256	3.12897171608
0.000106	10.212	3.12010512643
0.000107	10.196	3.11730396336
0.000108	10.206	3.13489457558
0.000109	10.194	3.14012165369
0.00011	10.16	3.14044582822
0.000111	10.188	3.16806818108
0.000112	10.152	3.16684322315
0.000113	10.136	3.16883322376
0.000114	10.136	3.18896597661
0.000115	10.12	3.18144621202
0.000116	10.066	3.17390043952
0.000117	10.028	3.17288764377
0.000118	9.99	3.10964628214
0.000119	9.95	3.0970146916
0.00012	9.948	3.08565973497
0.000121	9.928	3.05005180284
0.000122	9.858	2.99029028691
0.000123	9.81	2.98762447439
0.000124	9.764	3.00071724759
0.000125	9.698	2.99579638827
0.000126	9.7	3.00765689533
0.000127	9.716	3.04291702154
0.000128	9.658	3.0187805485
0.000129	9.628	3.03671137911
0.00013	9.6	3.05286750449
0.000131	9.532	3.04515615363
0.000132	9.482	3.04001249997
0.000133	9.49	3.04530786621
0.000134	9.514	3.05578206029
0.000135	9.514	3.03937559377
0.000136	9.456	3.02722050733
0.000137	9.44	3.0262848511
0.000138	9.404	3.02733942596
0.000139	9.386	3.00682623376
0.00014	9.374	3.03086192361
0.000141	9.35	3.02514462464
0.000142	9.324	3.02506594969
0.000143	9.28	3.02747419477
0.000144	9.258	3.0224883788
0.000145	9.284	3.03436055867
0.000146	9.25	2.99257414277
0.000147	9.218	2.9910660307
0.000148	9.198	2.95005016906
0.000149	9.174	2.94817299357
0.00015	9.152	2.89773980889
0.000151	9.118	2.89345399134
0.000152	9.114	2.91496209238
0.000153	9.05	2.88781924642
0.000154	9.012	2.89548890518
0.000155	9.004	2.89067189421
0.000156	8.968	2.90085780417
0.000157	8.918	2.90021999166
0.000158	8.852	2.88411095487
0.000159	8.836	2.87421363159
0.00016	8.816	2.86324012266
0.000161	8.806	2.83696387006
0.000162	8.802	2.87102699395
0.000163	8.814	2.86485671544
0.000164	8.82	2.85860105646
0.000165	8.806	2.83414255111
0.000166	8.806	2.81928430634
0.000167	8.762	2.81449036239
0.000168	8.708	2.81189188981
0.000169	8.686	2.84664785318
0.00017	8.662	2.85442743821
0.000171	8.628	2.80528358638
0.000172	8.616	2.81007900245
0.000173	8.616	2.79866825472
0.000174	8.578	2.77559290963
0.000175	8.552	2.76826588318
0.000176	8.552	2.78770443197
0.000177	8.538	2.81079277073
0.000178	8.536	2.80725916153
0.000179	8.502	2.81247151097
0.00018	8.448	2.83183615345
0.000181	8.446	2.85150556724
0.000182	8.41	2.83723456908
0.000183	8.398	2.85580041319
0.000184	8.308	2.79448313647
0.000185	8.306	2.80149317329
0.000186	8.286	2.81854643389
0.000187	8.256	2.84226388641
0.000188	8.276	2.82273342702
0.000189	8.266	2.80628651424
0.00019	8.214	2.81357495013
0.000191	8.15	2.807757112
0.000192	8.114	2.79875043546
0.000193	8.128	2.80064563985
0.000194	8.134	2.79142329287
0.000195	8.128	2.76253796354
0.000196	8.092	2.75527421503
0.000197	8.052	2.73738853654
0.000198	8.016	2.75531196056
0.000199	7.98	2.76253506765
0.0002	7.954	2.75170565286
0.000201	7.92	2.77301280199
0.000202	7.902	2.77063097507
0.000203	7.91	2.75061811235
0.000204	7.886	2.74390305951
0.000205	7.884	2.71708373077
0.000206	7.866	2.71735974799
0.000207	7.85	2.72754468341
0.000208	7.834	2.70008222097
0.000209	7.806	2.68409463321
0.00021	7.764	2.71372511504
0.000211	7.75	2.69731347826
0.000212	7.71	2.70146256683
0.000213	7.702	2.70355247776
0.000214	7.684	2.68479868892
0.000215	7.678	2.67325943373
0.000216	7.67	2.64671494498
0.000217	7.636	2.6426320213
0.000218	7.566	2.64454986718
0.000219	7.546	2.61072480357
0.00022	7.536	2.60397849453
0.000221	7.51	2.63702483872
0.000222	7.462	2.61544565992
0.000223	7.444	2.63037335753
0.000224	7.43	2.62470950774
0.000225	7.412	2.6401242395
0.000226	7.374	2.65671300671
0.000227	7.342	2.64216502134
0.000228	7.316	2.64048177422
0.000229	7.306	2.6646508214
0.00023	7.284	2.67120646899
0.000231	7.256	2.65150221573
0.000232	7.27	2.6715351392
0.000233	7.268	2.65408666023
0.000234	7.244	2.70341709693
0.000235	7.216	2.69839656092
0.000236	7.21	2.69701687054
0.000237	7.16	2.68745232516
0.000238	7.15	2.6861682747
0.000239	7.128	2.68470035572
0.00024	7.104	2.67304769879
0.000241	7.11	2.6955333424
0.000242	7.114	2.69091136978
0.000243	7.136	2.67310755489
0.000244	7.132	2.68003283562
0.000245	7.13	2.68274113548
0.000246	7.094	2.69762191569
0.000247	7.052	2.69986962648
0.000248	7.026	2.68352827449
0.000249	6.972	2.69800222387
0.00025	6.982	2.69474971008
0.000251	6.972	2.68760413752
0.000252	6.932	2.66671633287
0.000253	6.906	2.6655513501
0.000254	6.862	2.65762224554
0.000255	6.834	2.67103800048
0.000256	6.834	2.67028912292
0.000257	6.826	2.64343034711
0.000258	6.812	2.66995430673
0.000259	6.78	2.66
0.00026	6.75	2.64414447412
0.000261	6.726	2.61742698083
0.000262	6.71	2.63247032272
0.000263	6.688	2.62805174987
0.000264	6.658	2.62241034165
0.000265	6.646	2.64361192311
0.000266	6.618	2.65632754004
0.000267	6.604	2.63119440559
0.000268	6.59	2.59882665832
0.000269	6.584	2.57039763461
0.00027	6.562	2.58653358764
0.000271	6.508	2.60037228104
0.000272	6.51	2.57796431317
0.000273	6.51	2.59497591511
0.000274	6.508	2.58803709402
0.000275	6.474	2.55916470748
0.000276	6.474	2.56852564714
0.000277	6.45	2.55646239949
0.000278	6.414	2.50810765319
0.000279	6.406	2.51419251451
0.00028	6.378	2.53675304277
0.000281	6.346	2.52314961903
0.000282	6.324	2.51615261858
0.000283	6.31	2.50637187983
0.000284	6.302	2.48491368059
0.000285	6.286	2.49082396006
0.000286	6.244	2.48363926527
0.000287	6.254	2.49829621943
0.000288	6.248	2.48324304086
0.000289	6.22	2.49391258868
0.00029	6.222	2.50613567071
0.000291	6.182	2.514135239
0.000292	6.162	2.51550313059
0.000293	6.15	2.50429630835
0.000294	6.132	2.51367778365
0.000295	6.144	2.54936541123
0.000296	6.112	2.52655021719
0.000297	6.074	2.51724531979
0.000298	6.064	2.50357823924
0.000299	6.042	2.49884693409
0.0003	6.046	2.50995697174
0.000301	6.052	2.50784688528
0.000302	6.034	2.50695911415
0.000303	6.03	2.52766690844
0.000304	5.998	2.53732063405
0.000305	5.972	2.52966717178
0.000306	5.968	2.51296159939
0.000307	5.942	2.52559616724
0.000308	5.934	2.51349239108
0.000309	5.946	2.5002167906
0.00031	5.92	2.48789067284
0.000311	5.914	2.49611778568
0.000312	5.874	2.50002479988
0.000313	5.858	2.49916706124
0.000314	5.844	2.47864156344
0.000315	5.816	2.45074356064
0.000316	5.82	2.45430234486
0.000317	5.832	2.44454003853
0.000318	5.798	2.42923774053
0.000319	5.804	2.4251977239
0.00032	5.798	2.39106587111
0.000321	5.794	2.37898381667
0.000322	5.764	2.37913934018
0.000323	5.76	2.40133296317
0.000324	5.746	2.40197502069
0.000325	5.736	2.39464068286
0.000326	5.712	2.37087663112
0.000327	5.696	2.33914172294
0.000328	5.684	2.31000952379
0.000329	5.682	2.31708351166
0.00033	5.664	2.32359721122
0.000331	5.638	2.31148350632
0.000332	5.622	2.29414820794
0.000333	5.634	2.30912191103
0.000334	5.618	2.31863666839
0.000335	5.59	2.32505913903
0.000336	5.576	2.30222153582
0.000337	5.584	2.3054162314
0.000338	5.552	2.29854214667
0.000339	5.544	2.30305536191
0.00034	5.524	2.3059540325
0.000341	5.506	2.34392064712
0.000342	5.504	2.35159180131
0.000343	5.496	2.33794439626
0.000344	5.47	2.29196422311
0.000345	5.456	2.31172316682
0.000346	5.438	2.30957918245
0.000347	5.418	2.31673822431
0.000348	5.386	2.31019566271
0.000349	5.38	2.31680814916
0.00035	5.37	2.32660697154
0.000351	5.346	2.33544085774
0.000352	5.312	2.32091706013
0.000353	5.286	2.32985063899
0.000354	5.26	2.3065992283
0.000355	5.262	2.30593928801
0.000356	5.256	2.31569946237
0.000357	5.238	2.30680645049
0.000358	5.214	2.27776293762
0.000359	5.216	2.29288987961
0.00036	5.202	2.2972148354
0.000361	5.172	2.29922073755
0.000362	5.152	2.29975998748
0.000363	5.168	2.3237418101
0.000364	5.166	2.34060761342
0.000365	5.148	2.32939820555
0.000366	5.11	2.32333811573
0.000367	5.116	2.33464001508
0.000368	5.122	2.33390573931
0.000369	5.104	2.30936874492
0.00037	5.08	2.29381777829
0.000371	5.074	2.30141782386
0.000372	5.058	2.30534943121
0.000373	5.046	2.31081890247
0.000374	5.042	2.32985750637
0.000375	5.03	2.3205818236
0.000376	4.994	2.31731827766
0.000377	4.982	2.29905980783
0.000378	4.968	2.28713270275
0.000379	4.968	2.27397801221
0.00038	4.94	2.28394395728
0.000381	4.926	2.30749301191
0.000382	4.914	2.27828970941
0.000383	4.914	2.25977963527
0.000384	4.906	2.25857565736
0.000385	4.914	2.25091181524
0.000386	4.89	2.24363544276
0.000387	4.874	2.23743692649
0.000388	4.86	2.23615741843
0.000389	4.846	2.24639355412
0.00039	4.826	2.22074852246
0.000391	4.804	2.23373767484
0.000392	4.784	2.23099619005
0.000393	4.802	2.23848073478
0.000394	4.76	2.22584815295
0.000395	4.752	2.22766604319
0.000396	4.72	2.21936927977
0.000397	4.702	2.20934288873
0.000398	4.698	2.17319948463
0.000399	4.686	2.18343857253
0.0004	4.658	2.19659645816
0.000401	4.652	2.19428712798
0.000402	4.634	2.19637064267
0.000403	4.62	2.18805850013
0.000404	4.628	2.19217152614
0.000405	4.624	2.17315991128
0.000406	4.606	2.17411223261
0.000407	4.58	2.17338445748
0.000408	4.556	2.16029257278
0.000409	4.534	2.13373944051
0.00041	4.536	2.16349347122
0.000411	4.524	2.16088500388
0.000412	4.526	2.13946815821
0.000413	4.526	2.13853314213
0.000414	4.512	2.1377221522
0.000415	4.518	2.12359977397
0.000416	4.498	2.11329032554
0.000417	4.464	2.11203787845
0.000418	4.438	2.10764228464
0.000419	4.408	2.10749519572
0.00042	4.408	2.08938651283
0.000421	4.376	2.05003024368
0.000422	4.378	2.05404868491
0.000423	4.37	2.04672909785
0.000424	4.334	2.03333322404
0.000425	4.332	2.02824456119
0.000426	4.306	2.03969703633
0.000427	4.292	2.05979028059
0.000428	4.284	2.05118112316
0.000429	4.278	2.09301600567
0.00043	4.264	2.12092055485
0.000431	4.252	2.11293539892
0.000432	4.246	2.13857055062
0.000433	4.238	2.12634804301
0.000434	4.23	2.13567319597
0.000435	4.23	2.12346415086
0.000436	4.202	2.13100821209
0.000437	4.18	2.11933951976
0.000438	4.158	2.08159458108
0.000439	4.156	2.08798084282
0.00044	4.156	2.09944373585
0.000441	4.136	2.10938474442
0.000442	4.124	2.11769308447
0.000443	4.11	2.11232099833
0.000444	4.108	2.1166804199
0.000445	4.132	2.12569423954
0.000446	4.102	2.10893243135
0.000447	4.108	2.12516728753
0.000448	4.104	2.12724798742
0.000449	4.076	2.08763598359
0.00045	4.086	2.09823830868
0.000451	4.082	2.103158577
0.000452	4.09	2.11232099833
0.000453	4.068	2.10127961014
0.000454	4.054	2.11165432777
0.000455	4.034	2.1196329871
0.000456	4.026	2.11407757663
0.000457	4.016	2.10326983528
0.000458	3.998	2.09618606044
0.000459	3.994	2.07797112588
0.00046	3.992	2.09187380116
0.000461	3.97	2.0883246874
0.000462	3.948	2.07492072138
0.000463	3.954	2.08323882452
0.000464	3.934	2.06340592226
0.000465	3.932	2.08886955074
0.000466	3.92	2.07595761036
0.000467	3.912	2.0785225522
0.000468	3.9	2.04597165181
0.000469	3.866	2.03569251116
0.00047	3.87	2.02116303152
0.000471	3.872	2.01980593127
0.000472	3.86	2.01900965822
0.000473	3.848	2.0211125649
0.000474	3.85	2.02570975216
0.000475	3.836	2.03595284818
0.000476	3.834	2.03922632388
0.000477	3.82	2.03558345444
0.000478	3.812	2.02993990059
0.000479	3.804	2.03410520869
0.00048	3.796	2.03036548434
0.000481	3.784	2.01626982321
0.000482	3.778	2.01015322799
0.000483	3.772	1.98595468226
0.000484	3.764	1.96984872516
0.000485	3.748	1.94845990464
0.000486	3.734	1.94813859877
0.000487	3.736	1.9550713542
0.000488	3.728	1.94884991726
0.000489	3.71	1.97936858619
0.00049	3.684	1.98497959687
0.000491	3.66	1.96479006512
0.000492	3.652	1.96338890697
0.000493	3.636	1.95742279541
0.000494	3.632	1.94539867379
0.000495	3.63	1.94758825217
0.000496	3.604	1.91603340263
0.000497	3.586	1.91692566366
0.000498	3.588	1.93965357732
0.000499	3.568	1.92804979189
0.0005	3.554	1.93160140816
0.000501	3.544	1.93185506703
0.000502	3.54	1.92260240299
0.000503	3.546	1.92558666385
0.000504	3.514	1.89362192636
0.000505	3.51	1.89153376919
0.000506	3.52	1.90199894847
0.000507	3.5	1.88732615093
0.000508	3.49	1.88411783071
0.000509	3.48	1.89251155875
0.00051	3.452	1.89412143222
0.000511	3.444	1.87799467518
0.000512	3.45	1.89301347063
0.000513	3.44	1.90115754213
0.000514	3.42	1.89515170897
0.000515	3.406	1.90608604213
0.000516	3.4	1.90682982985
0.000517	3.4	1.90473095213
0.000518	3.38	1.91091601071
0.000519	3.354	1.88909608014
0.00052	3.35	1.8877234967
0.000521	3.376	1.88430995327
0.000522	3.368	1.87845042522
0.000523	3.338	1.86862409275
0.000524	3.328	1.87200854699
0.000525	3.33	1.89871008845
0.000526	3.314	1.8855778955
0.000527	3.292	1.87476291834
0.000528	3.282	1.86292136173
0.000529	3.288	1.88601590661
0.00053	3.252	1.88480662138
0.000531	3.25	1.88029253043
0.000532	3.238	1.84969078497
0.000533	3.234	1.8491197906
0.000534	3.218	1.85215442121
0.000535	3.236	1.8461592564
0.000536	3.21	1.83899429037
0.000537	3.218	1.83697468682
0.000538	3.182	1.83108601655
0.000539	3.164	1.84312343591
0.00054	3.136	1.85081171382
0.000541	3.142	1.84657412524
0.000542	3.132	1.84135167744
0.000543	3.132	1.83700190528
0.000544	3.138	1.8544422342
0.000545	3.122	1.84475364209
0.000546	3.122	1.84366916772
0.000547	3.116	1.85756399621
0.000548	3.114	1.85067663302
0.000549	3.106	1.82941630035
0.00055	3.106	1.82174751269
0.000551	3.084	1.79246868871
0.000552	3.088	1.79004357489
0.000553	3.076	1.78611981681
0.000554	3.072	1.78516553854
0.000555	3.066	1.79489386873
0.000556	3.05	1.80208212909
0.000557	3.028	1.83281641197
0.000558	3.014	1.82806017406
0.000559	3.008	1.81547128867
0.00056	2.978	1.79374357142
0.000561	2.984	1.79659232994
0.000562	2.996	1.8143825396
0.000563	2.994	1.80387471849
0.000564	3.002	1.76238361318
0.000565	3.002	1.76804864186
0.000566	3.002	1.7714389631
0.000567	2.984	1.76174458989
0.000568	2.954	1.7549598286
0.000569	2.95	1.75712833908
0.00057	2.94	1.7754999296
0.000571	2.928	1.77279891697
0.000572	2.912	1.78220537537
0.000573	2.912	1.7799595501
0.000574	2.9	1.7589769754
0.000575	2.89	1.74868522039
0.000576	2.89	1.73836129731
0.000577	2.872	1.75260263608
0.000578	2.872	1.7560227789
0.000579	2.868	1.77047338303
0.00058	2.874	1.77823620478
0.000581	2.878	1.77963928929
0.000582	2.87	1.77907279222
0.000583	2.866	1.75386544524
0.000584	2.85	1.76167533899
0.000585	2.836	1.76553221438
0.000586	2.836	1.77794938061
0.000587	2.82	1.77527462664
0.000588	2.812	1.78456045008
0.000589	2.786	1.78667400496
0.00059	2.786	1.7956068612
0.000591	2.764	1.79340569866
0.000592	2.76	1.80066654326
0.000593	2.752	1.81617620291
0.000594	2.756	1.81671791977
0.000595	2.74	1.79566143802
0.000596	2.74	1.81008287103
0.000597	2.714	1.79449268597
0.000598	2.716	1.79090591601
0.000599	2.724	1.77646390338
0.0006	2.71	1.7691523394
0.000601	2.698	1.75350962358
0.000602	2.69	1.74639628951
0.000603	2.682	1.74151543203
0.000604	2.682	1.7276793684
0.000605	2.672	1.72638813712
0.000606	2.686	1.71096580913
0.000607	2.682	1.70436967821
0.000608	2.694	1.70304550732
0.000609	2.688	1.69901618591
0.00061	2.658	1.68672345095
0.000611	2.64	1.68712773672
0.000612	2.638	1.70263208005
0.000613	2.628	1.6939940968
0.000614	2.626	1.67634244712
0.000615	2.636	1.6647834694
0.000616	2.618	1.65773218585
0.000617	2.602	1.64547743831
0.000618	2.61	1.66550292705
0.000619	2.606	1.68486319919
0.00062	2.62	1.70751281108
0.000621	2.626	1.69296308288
0.000622	2.606	1.69315209004
0.000623	2.58	1.68511127229
0.000624	2.58	1.69103518591
0.000625	2.576	1.68173244007
0.000626	2.568	1.68800947865
0.000627	2.564	1.68579476805
0.000628	2.574	1.69249047265
0.000629	2.576	1.69121967822
0.00063	2.554	1.68258253884
0.000631	2.538	1.6638978334
0.000632	2.526	1.6641286008
0.000633	2.522	1.66178097233
0.000634	2.494	1.661915762
0.000635	2.504	1.66672853219
0.000636	2.5	1.66072273423
0.000637	2.508	1.67031015084
0.000638	2.524	1.68089975906
0.000639	2.524	1.67732644408
0.00064	2.496	1.67510716075
0.000641	2.506	1.67510119097
0.000642	2.492	1.66791366683
0.000643	2.482	1.66303217046
0.000644	2.46	1.65903586459
0.000645	2.446	1.65259916495
0.000646	2.45	1.65514349831
0.000647	2.458	1.6553658206
0.000648	2.45	1.65996987924
0.000649	2.444	1.6525326018
0.00065	2.434	1.64123246373
0.000651	2.432	1.64723283114
0.000652	2.398	1.62837219333
0.000653	2.384	1.63356787432
0.000654	2.394	1.64035483966
0.000655	2.368	1.64577519729
0.000656	2.36	1.65481116748
0.000657	2.342	1.64834341082
0.000658	2.324	1.63555006038
0.000659	2.308	1.62761666249
0.00066	2.308	1.62392610669
0.000661	2.304	1.63572124765
0.000662	2.282	1.63293478131
0.000663	2.284	1.63564788387
0.000664	2.284	1.6282948136
0.000665	2.284	1.63931205083
0.000666	2.268	1.64929560722
0.000667	2.254	1.64118371915
0.000668	2.246	1.63874464149
0.000669	2.24	1.64632925018
0.00067	2.244	1.63965362196
0.000671	2.224	1.64250540334
0.000672	2.208	1.63607334799
0.000673	2.2	1.62480768093
0.000674	2.196	1.60797512419
0.000675	2.2	1.62357629941
0.000676	2.198	1.61826944604
0.000677	2.2	1.61369142032
0.000678	2.21	1.60309076474
0.000679	2.216	1.60914387175
0.00068	2.214	1.61251480613
0.000681	2.192	1.60970059328
0.000682	2.168	1.58863966965
0.000683	2.16	1.5755633913
0.000684	2.168	1.5696419974
0.000685	2.168	1.56325813607
0.000686	2.164	1.56496134138
0.000687	2.154	1.56661546016
0.000688	2.14	1.53635933297
0.000689	2.124	1.53252210425
0.00069	2.112	1.54384455176
0.000691	2.11	1.55495980655
0.000692	2.086	1.5331679621
0.000693	2.072	1.51618468532
0.000694	2.064	1.5191787255
0.000695	2.062	1.51728573446
0.000696	2.066	1.53936480407
0.000697	2.054	1.5307135591
0.000698	2.056	1.51949465284
0.000699	2.048	1.52764393757
0.0007	2.048	1.52633417049
0.000701	2.044	1.51857301438
0.000702	2.022	1.486444079
0.000703	2.022	1.49983865799
0.000704	2.032	1.48289446691
0.000705	2.032	1.49498361195
0.000706	2.018	1.48784273362
0.000707	2.018	1.49855797352
0.000708	2.016	1.48180430557
0.000709	2.018	1.49052876524
0.00071	2.016	1.47910243053
0.000711	2.006	1.47307976702
0.000712	2.02	1.49786514747
0.000713	2.02	1.49786514747
0.000714	2.02	1.49117403411
0.000715	2.002	1.49465581322
0.000716	2.002	1.47851141355
0.000717	1.972	1.45849785739
0.000718	1.958	1.47385073871
0.000719	1.954	1.45872684215
0.00072	1.968	1.45154262769
0.000721	1.946	1.44190290935
0.000722	1.968	1.43908860047
0.000723	1.934	1.4302601162
0.000724	1.928	1.42646976834
0.000725	1.91	1.42334113971
0.000726	1.908	1.42812324398
0.000727	1.904	1.4180211564
0.000728	1.91	1.41347090525
0.000729	1.904	1.39240224073
0.00073	1.9	1.40214121971
0.000731	1.896	1.41038434478
0.000732	1.876	1.40450133499
0.000733	1.87	1.40467077993
0.000734	1.882	1.40288132071
0.000735	1.876	1.39018847643
0.000736	1.868	1.39089036232
0.000737	1.858	1.38341461609
0.000738	1.848	1.38452013348
0.000739	1.85	1.38401589586
0.00074	1.84	1.38072444753
0.000741	1.848	1.38162802519
0.000742	1.854	1.39451927201
0.000743	1.84	1.37637204273
0.000744	1.838	1.37831636426
0.000745	1.83	1.37007299076
0.000746	1.83	1.36861243601
0.000747	1.82	1.37535449976
0.000748	1.814	1.36506556619
0.000749	1.808	1.35171594649
0.00075	1.8	1.35499077488
0.000751	1.808	1.36935605304
0.000752	1.792	1.3640879737
0.000753	1.79	1.35716616521
0.000754	1.77	1.36128615654
0.000755	1.756	1.35220708473
0.000756	1.75	1.35037031958
0.000757	1.742	1.33545348103
0.000758	1.728	1.32136898707
0.000759	1.712	1.31036483469
0.00076	1.7	1.30766968306
0.000761	1.696	1.30980303863
0.000762	1.698	1.31863414183
0.000763	1.708	1.3291862172
0.000764	1.712	1.32704785144
0.000765	1.716	1.32790963548
0.000766	1.686	1.33544150003
0.000767	1.696	1.33850065372
0.000768	1.68	1.34521373766
0.000769	1.668	1.33782510068
0.00077	1.666	1.33358314326
0.000771	1.656	1.32123578516
0.000772	1.64	1.31087756865
0.000773	1.642	1.31827007855
0.000774	1.65	1.32041660093
0.000775	1.644	1.3180531097
0.000776	1.65	1.31282138922
0.000777	1.642	1.32884762106
0.000778	1.638	1.33077270787
0.000779	1.626	1.32443346379
0.00078	1.606	1.30948997705
0.000781	1.606	1.30796177314
0.000782	1.608	1.30779814956
0.000783	1.612	1.30593108547
0.000784	1.6	1.28685663537
0.000785	1.594	1.27951709641
0.000786	1.574	1.2682759952
0.000787	1.57	1.25582642113
0.000788	1.562	1.25783782738
0.000789	1.564	1.24655685791
0.00079	1.558	1.25802861653
0.000791	1.556	1.26129457305
0.000792	1.548	1.25367300362
0.000793	1.55	1.26471340627
0.000794	1.544	1.26335426544
0.000795	1.546	1.26011269337
0.000796	1.53	1.2494398745
0.000797	1.534	1.25093724863
0.000798	1.534	1.2477355489
0.000799	1.52	1.24161185561
0.0008	1.526	1.23827460605
0.000801	1.516	1.23358988323
0.000802	1.502	1.22229129098
0.000803	1.504	1.21900943393
0.000804	1.5	1.22719191653
0.000805	1.508	1.21898974565
0.000806	1.494	1.21900123052
0.000807	1.49	1.21897497923
0.000808	1.492	1.23852169945
0.000809	1.494	1.24497550177
0.00081	1.492	1.24335674688
0.000811	1.498	1.24819709982
0.000812	1.478	1.24157802816
0.000813	1.466	1.24130737531
0.000814	1.47	1.24623432789
0.000815	1.466	1.23322504029
0.000816	1.472	1.22197217644
0.000817	1.476	1.22695721197
0.000818	1.48	1.22376468326
0.000819	1.482	1.23031540671
0.00082	1.474	1.22691646007
0.000821	1.464	1.21684181388
0.000822	1.46	1.22653984852
0.000823	1.452	1.21971144128
0.000824	1.454	1.23445696563
0.000825	1.448	1.23097359842
0.000826	1.454	1.23283575548
0.000827	1.46	1.23142194231
0.000828	1.458	1.2362184273
0.000829	1.45	1.23268000714
0.00083	1.436	1.22715280222
0.000831	1.422	1.22959993494
0.000832	1.414	1.2225399789
0.000833	1.418	1.21460940224
0.000834	1.406	1.20713048176
0.000835	1.402	1.19348062406
0.000836	1.408	1.20562680793
0.000837	1.39	1.20411793442
0.000838	1.384	1.19018654
0.000839	1.39	1.19243448457
0.00084	1.38	1.19816526406
0.000841	1.378	1.20129763173
0.000842	1.376	1.19608695336
0.000843	1.366	1.20001833319
0.000844	1.368	1.1952305217
0.000845	1.356	1.1786704374
0.000846	1.35	1.17281712129
0.000847	1.358	1.17721535838
0.000848	1.35	1.16940155635
0.000849	1.342	1.1649188813
0.00085	1.334	1.15344874182
0.000851	1.338	1.15574910772
0.000852	1.324	1.14325150339
0.000853	1.342	1.14936330201
0.000854	1.336	1.1450344973
0.000855	1.336	1.13450605992
0.000856	1.316	1.1225613569
0.000857	1.314	1.12756551916
0.000858	1.306	1.14033503849
0.000859	1.304	1.14873147428
0.00086	1.306	1.15254674526
0.000861	1.3	1.14804181109
0.000862	1.31	1.14450862819
0.000863	1.296	1.1368306822
0.000864	1.292	1.13962098963
0.000865	1.28	1.14087685576
0.000866	1.276	1.13658435675
0.000867	1.284	1.14513929284
0.000868	1.282	1.137750412
0.000869	1.276	1.13305957478
0.00087	1.282	1.13246456898
0.000871	1.288	1.13888366394
0.000872	1.29	1.13925414197
0.000873	1.294	1.14698038344
0.000874	1.28	1.13384302264
0.000875	1.272	1.13402645472
0.000876	1.26	1.1297787394
0.000877	1.256	1.12537282711
0.000878	1.242	1.11867600314
0.000879	1.234	1.12571932559
0.00088	1.23	1.12654338576
0.000881	1.22	1.10616454472
0.000882	1.206	1.10252619017
0.000883	1.192	1.10414491802
0.000884	1.186	1.09151454411
0.000885	1.192	1.09869741057
0.000886	1.188	1.0828924231
0.000887	1.192	1.08772055235
0.000888	1.184	1.07617099013
0.000889	1.178	1.09101604021
0.00089	1.17	1.08862298341
0.000891	1.168	1.09534286869
0.000892	1.168	1.08985136601
0.000893	1.176	1.09225638016
0.000894	1.18	1.10072703247
0.000895	1.18	1.10072703247
0.000896	1.178	1.09467620783
0.000897	1.18	1.09526252561
0.000898	1.186	1.1006379968
0.000899	1.198	1.10941245711
0.0009	1.196	1.10162788636
0.000901	1.186	1.09334532514
0.000902	1.176	1.08674928111
0.000903	1.154	1.07064653364
0.000904	1.152	1.06625325322
0.000905	1.142	1.06669395798
0.000906	1.156	1.07129081019
0.000907	1.146	1.07735045366
0.000908	1.138	1.07282617418
0.000909	1.134	1.07333312629
0.00091	1.13	1.07196082018
0.000911	1.112	1.0599320733
0.000912	1.118	1.056444982
0.000913	1.126	1.06118989818
0.000914	1.128	1.06189264994
0.000915	1.128	1.06189264994
0.000916	1.134	1.05263668946
0.000917	1.128	1.05243337081
0.000918	1.126	1.06307290437
0.000919	1.116	1.0595017697
0.00092	1.112	1.0599320733
0.000921	1.106	1.059605587
0.000922	1.106	1.05202851672
0.000923	1.102	1.04479471668
0.000924	1.096	1.03285236118
0.000925	1.096	1.04822898262
0.000926	1.098	1.05090246931
0.000927	1.098	1.0432621914
0.000928	1.088	1.03742758783
0.000929	1.08	1.03227903205
0.00093	1.084	1.03389748041
0.000931	1.086	1.02303665623
0.000932	1.08	1.01666120217
0.000933	1.072	1.02314026409
0.000934	1.078	1.0314630386
0.000935	1.082	1.03695515814
0.000936	1.084	1.0358301019
0.000937	1.072	1.03092967752
0.000938	1.074	1.04332353563
0.000939	1.07	1.04742541501
0.00094	1.07	1.05313816757
0.000941	1.066	1.0495923018
0.000942	1.062	1.04792938693
0.000943	1.062	1.04410535867
0.000944	1.062	1.03254830395
0.000945	1.068	1.03700337512
0.000946	1.07	1.03397292034
0.000947	1.072	1.03092967752
0.000948	1.058	1.02500536584
0.000949	1.056	1.02803890977
0.00095	1.06	1.03749698795
0.000951	1.064	1.04302636592
0.000952	1.066	1.04002115363
0.000953	1.06	1.03749698795
0.000954	1.066	1.03423594987
0.000955	1.058	1.03471541981
0.000956	1.05	1.03513284172
0.000957	1.034	1.02217611007
0.000958	1.03	1.01641526946
0.000959	1.028	1.00956228139
0.00096	1.024	1.00966529107
0.000961	1.008	0.995959838548
0.000962	1.008	0.989917168252
0.000963	1.0	0.985900603509
0.000964	0.982	0.986750221687
0.000965	0.98	0.975499871861
0.000966	0.988	0.979722409665
0.000967	0.98	0.985697722428
0.000968	0.988	0.993909452616
0.000969	0.986	0.988839724121
0.00097	0.99	0.992924971989
0.000971	0.988	0.99189515575
0.000972	0.968	0.9833493784
0.000973	0.962	0.984152427218
0.000974	0.956	0.984918270721
0.000975	0.956	1.00103146804
0.000976	0.936	0.987878535044
0.000977	0.932	0.985584090781
0.000978	0.94	0.988129546163
0.000979	0.928	0.987327706489
0.00098	0.922	0.981792238714
0.000981	0.924	0.972740458704
0.000982	0.92	0.980612053771
0.000983	0.908	0.969296652217
0.000984	0.904	0.966842282898
0.000985	0.892	0.948860369074
0.000986	0.9	0.945515732286
0.000987	0.896	0.955606613623
0.000988	0.898	0.956867806962
0.000989	0.888	0.952604849872
0.00099	0.882	0.946612909272
0.000991	0.882	0.9402531574
0.000992	0.888	0.933518076954
0.000993	0.892	0.933989293301
0.000994	0.89	0.941222609163
0.000995	0.892	0.944635379392
0.000996	0.894	0.950138937209
0.000997	0.898	0.954775366251
0.000998	0.896	0.953511405281
0.000999	0.886	0.95760325814
0.001	0.886	0.965921321848
0.001001	0.89	0.968452373635
0.001002	0.892	0.971769519999
0.001003	0.89	0.974628134213
0.001004	0.898	0.97754590685
0.001005	0.904	0.966842282898
0.001006	0.908	0.967231099583
0.001007	0.894	0.956432956354
0.001008	0.892	0.946750231054
0.001009	0.89	0.945462849614
0.00101	0.892	0.942515782361
0.001011	0.88	0.930376267969
0.001012	0.878	0.926885106149
0.001013	0.87	0.934398202053
0.001014	0.868	0.917919386439
0.001015	0.862	0.909371211332
0.001016	0.852	0.904486594704
0.001017	0.854	0.903705704309
0.001018	0.846	0.902376861405
0.001019	0.846	0.897933182369
0.00102	0.848	0.910437257586
0.001021	0.85	0.907469007735
0.001022	0.844	0.900923970155
0.001023	0.832	0.900986126419
0.001024	0.832	0.905414822057
0.001025	0.816	0.895624921493
0.001026	0.824	0.906103746819
0.001027	0.832	0.909821960605
0.001028	0.83	0.912743118298
0.001029	0.83	0.917115041857
0.00103	0.826	0.911989035022
0.001031	0.834	0.917847481884
0.001032	0.82	0.920651942919
0.001033	0.82	0.922821759605
0.001034	0.826	0.922888942398
0.001035	0.832	0.914207853828
0.001036	0.832	0.916392928825
0.001037	0.824	0.921424983382
0.001038	0.824	0.917073606642
0.001039	0.816	0.919860859043
0.00104	0.806	0.905739476892
0.001041	0.8	0.894427191
0.001042	0.792	0.883592666334
0.001043	0.792	0.881326273295
0.001044	0.79	0.870574522944
0.001045	0.782	0.875486150661
0.001046	0.78	0.866948672068
0.001047	0.78	0.866948672068
0.001048	0.78	0.869252552484
0.001049	0.782	0.868605779396
0.00105	0.772	0.850891297405
0.001051	0.768	0.849809390393
0.001052	0.77	0.863191751582
0.001053	0.774	0.868863625663
0.001054	0.768	0.868433071687
0.001055	0.766	0.866743329943
0.001056	0.758	0.855240317104
0.001057	0.754	0.858768886255
0.001058	0.744	0.861663507409
0.001059	0.748	0.860520772556
0.00106	0.75	0.862264460592
0.001061	0.75	0.85761296632
0.001062	0.75	0.8599418585
0.001063	0.752	0.861682075942
0.001064	0.746	0.861094652172
0.001065	0.748	0.862841816326
0.001066	0.744	0.863981481283
0.001067	0.746	0.870335567468
0.001068	0.746	0.877202371178
0.001069	0.742	0.864543810342
0.00107	0.74	0.867409937688
0.001071	0.73	0.851528038294
0.001072	0.726	0.847893861282
0.001073	0.724	0.848424422091
0.001074	0.722	0.839473644613
0.001075	0.722	0.837087809014
0.001076	0.724	0.829351553926
0.001077	0.716	0.821793161325
0.001078	0.726	0.831218382857
0.001079	0.718	0.833352266452
0.00108	0.722	0.839473644613
0.001081	0.716	0.833872891993
0.001082	0.722	0.839473644613
0.001083	0.716	0.824223270722
0.001084	0.704	0.817547552134
0.001085	0.692	0.810639253922
0.001086	0.686	0.807096028983
0.001087	0.682	0.803041717472
0.001088	0.682	0.798045111507
0.001089	0.68	0.80099937578
0.00109	0.686	0.807096028983
0.001091	0.68	0.810925397309
0.001092	0.68	0.803492377064
0.001093	0.678	0.79894680674
0.001094	0.672	0.797756855188
0.001095	0.676	0.79437019078
0.001096	0.684	0.797586358961
0.001097	0.686	0.797122324364
0.001098	0.68	0.795989949685
0.001099	0.678	0.796439577118
0.0011	0.678	0.793924429653
0.001101	0.676	0.796883931322
0.001102	0.672	0.795245873928
0.001103	0.668	0.798608790335
0.001104	0.664	0.796934125258
0.001105	0.66	0.80024996095
0.001106	0.652	0.804298452069
0.001107	0.656	0.808494897943
0.001108	0.658	0.813041204368
0.001109	0.658	0.805627705581
0.00111	0.664	0.804427746911
0.001111	0.648	0.797556267607
0.001112	0.654	0.798926780124
0.001113	0.658	0.798145350171
0.001114	0.654	0.806401884918
0.001115	0.65	0.802184517427
0.001116	0.656	0.798538665313
0.001117	0.65	0.797182538695
0.001118	0.644	0.793261621409
0.001119	0.646	0.802922163102
0.00112	0.652	0.801807957057
0.001121	0.646	0.800427385838
0.001122	0.646	0.787835008108
0.001123	0.636	0.781987212172
0.001124	0.624	0.776288606125
0.001125	0.626	0.781104346422
0.001126	0.62	0.769155380921
0.001127	0.636	0.776855198863
0.001128	0.646	0.77761430028
0.001129	0.65	0.781984654581
0.00113	0.646	0.782741336586
0.001131	0.642	0.786025444881
0.001132	0.642	0.783476866283
0.001133	0.632	0.777544854012
0.001134	0.634	0.779771761479
0.001135	0.626	0.773384768404
0.001136	0.618	0.76946474903
0.001137	0.622	0.771437618995
0.001138	0.616	0.769768796458
0.001139	0.612	0.770360954358
0.00114	0.614	0.76223618387
0.001141	0.606	0.758131914643
0.001142	0.602	0.763934552171
0.001143	0.598	0.759207481523
0.001144	0.592	0.757321596153
0.001145	0.59	0.752263251794
0.001146	0.588	0.752499833887
0.001147	0.588	0.730928177046
0.001148	0.584	0.731398660103
0.001149	0.588	0.733659321484
0.00115	0.582	0.72888682249
0.001151	0.584	0.728659042351
0.001152	0.576	0.710087318574
0.001153	0.582	0.723378186013
0.001154	0.582	0.715035663446
0.001155	0.574	0.726996561202
0.001156	0.574	0.724240291616
0.001157	0.564	0.714075626247
0.001158	0.564	0.716870978629
0.001159	0.56	0.725534285889
0.00116	0.56	0.725534285889
0.001161	0.554	0.706458774452
0.001162	0.558	0.706141628854
0.001163	0.55	0.701070609853
0.001164	0.554	0.70077385796
0.001165	0.552	0.700925102989
0.001166	0.552	0.700925102989
0.001167	0.55	0.698212002188
0.001168	0.55	0.698212002188
0.001169	0.558	0.703303632864
0.00117	0.55	0.701070609853
0.001171	0.556	0.70061687105
0.001172	0.556	0.70061687105
0.001173	0.554	0.692158941284
0.001174	0.552	0.692312068362
0.001175	0.552	0.69519493669
0.001176	0.552	0.703772690576
0.001177	0.552	0.706608802662
0.001178	0.544	0.69286650951
0.001179	0.538	0.693221465334
0.00118	0.54	0.690217357069
0.001181	0.546	0.695617711103
0.001182	0.548	0.701210382125
0.001183	0.538	0.696100567447
0.001184	0.53	0.690724257573
0.001185	0.526	0.690886387187
0.001186	0.528	0.690808222302
0.001187	0.522	0.691025325151
0.001188	0.522	0.682287329503
0.001189	0.522	0.685212375837
0.00119	0.524	0.685145240077
0.001191	0.526	0.693775179723
0.001192	0.52	0.682348884369
0.001193	0.516	0.679517475861
0.001194	0.512	0.682536445913
0.001195	0.496	0.676745151442
0.001196	0.498	0.67675401735
0.001197	0.488	0.67368835525
0.001198	0.49	0.676683086829
0.001199	0.494	0.676730374669
0.0012	0.494	0.676730374669
0.001201	0.492	0.673747727269
0.001202	0.496	0.66782033512
0.001203	0.494	0.670793559898
0.001204	0.506	0.676730374669
0.001205	0.502	0.673792252849
0.001206	0.5	0.67082039325
0.001207	0.484	0.652490612959
0.001208	0.478	0.649242635692
0.001209	0.486	0.655594386797
0.00121	0.484	0.652490612959
0.001211	0.484	0.655548625199
0.001212	0.484	0.652490612959
0.001213	0.478	0.658419319279
0.001214	0.478	0.664466703455
0.001215	0.484	0.66463824747
0.001216	0.488	0.667724494084
0.001217	0.494	0.679679336158
0.001218	0.496	0.679694048819
0.001219	0.486	0.670674287564
0.00122	0.494	0.676730374669
0.001221	0.492	0.676709686646
0.001222	0.496	0.673783347969
0.001223	0.494	0.673768506239
0.001224	0.496	0.66782033512
0.001225	0.488	0.661706883748
0.001226	0.484	0.661622248719
0.001227	0.478	0.661449922519
0.001228	0.478	0.658419319279
0.001229	0.48	0.658483105326
0.00123	0.478	0.655374701984
0.001231	0.478	0.658419319279
0.001232	0.478	0.661449922519
0.001233	0.48	0.661513416342
0.001234	0.476	0.661380374671
0.001235	0.474	0.655228204521
0.001236	0.478	0.652315874404
0.001237	0.47	0.651996932508
0.001238	0.472	0.649011556137
0.001239	0.472	0.645922595982
0.00124	0.476	0.652245352609
0.001241	0.474	0.646006191921
0.001242	0.47	0.642728558569
0.001243	0.466	0.64252937676
0.001244	0.468	0.64263208759
0.001245	0.464	0.645526141996
0.001246	0.456	0.64503023185
0.001247	0.458	0.642056072318
0.001248	0.454	0.641781894416
0.001249	0.456	0.641922113656
0.00125	0.458	0.645163545157
0.001251	0.456	0.64503023185
0.001252	0.456	0.648123445032
0.001253	0.454	0.651063744959
0.001254	0.454	0.647984567717
0.001255	0.454	0.647984567717
0.001256	0.458	0.648256122223
0.001257	0.458	0.648256122223
0.001258	0.454	0.647984567717
0.001259	0.456	0.657315753653
0.00126	0.454	0.651063744959
0.001261	0.45	0.644592894779
0.001262	0.438	0.634157709091
0.001263	0.432	0.627196938768
0.001264	0.43	0.630158710168
0.001265	0.422	0.619609554478
0.001266	0.424	0.619858048266
0.001267	0.416	0.609051721942
0.001268	0.41	0.594894948709
0.001269	0.404	0.590579376545
0.00127	0.402	0.593629514091
0.001271	0.4	0.593295878968
0.001272	0.398	0.586170623624
0.001273	0.396	0.585819084701
0.001274	0.398	0.586170623624
0.001275	0.392	0.581666571156
0.001276	0.39	0.581291665173
0.001277	0.396	0.589223217465
0.001278	0.39	0.591523456847
0.001279	0.388	0.591148035605
0.00128	0.4	0.593295878968
0.001281	0.394	0.592253324178
0.001282	0.39	0.588132638101
0.001283	0.386	0.58737041124
0.001284	0.388	0.580909631526
0.001285	0.386	0.577064987675
0.001286	0.388	0.584342365399
0.001287	0.386	0.58737041124
0.001288	0.392	0.585094864103
0.001289	0.396	0.589223217465
0.00129	0.398	0.589572726642
0.001291	0.398	0.589572726642
0.001292	0.396	0.589223217465
0.001293	0.39	0.591523456847
0.001294	0.39	0.588132638101
0.001295	0.388	0.580909631526
0.001296	0.388	0.580909631526
0.001297	0.386	0.573588702818
0.001298	0.386	0.570091220771
0.001299	0.39	0.574369219231
0.0013	0.39	0.574369219231
0.001301	0.388	0.573982578133
0.001302	0.392	0.585094864103
0.001303	0.39	0.584722156242
0.001304	0.396	0.592607796101
0.001305	0.396	0.592607796101
0.001306	0.396	0.589223217465
0.001307	0.388	0.584342365399
0.001308	0.392	0.588503186058
0.001309	0.384	0.586978704895
0.00131	0.382	0.586579917829
0.001311	0.382	0.586579917829
0.001312	0.38	0.58617403559
0.001313	0.384	0.586978704895
0.001314	0.382	0.586579917829
0.001315	0.378	0.582336672381
0.001316	0.38	0.579309934318
0.001317	0.378	0.578892045204
0.001318	0.378	0.582336672381
0.001319	0.378	0.578892045204
0.00132	0.374	0.571072674885
0.001321	0.38	0.575847201956
0.001322	0.374	0.574564182664
0.001323	0.374	0.574564182664
0.001324	0.37	0.573672380371
0.001325	0.376	0.578466939418
0.001326	0.374	0.574564182664
0.001327	0.372	0.574121938267
0.001328	0.368	0.573215491766
0.001329	0.372	0.567111981887
0.00133	0.37	0.573672380371
0.001331	0.372	0.574121938267
0.001332	0.374	0.571072674885
0.001333	0.372	0.567111981887
0.001334	0.372	0.567111981887
0.001335	0.372	0.574121938267
0.001336	0.37	0.57714816122
0.001337	0.368	0.573215491766
0.001338	0.366	0.579693022211
0.001339	0.37	0.584037670018
0.00134	0.368	0.580151704298
0.001341	0.364	0.582669717765
0.001342	0.364	0.582669717765
0.001343	0.358	0.574313503237
0.001344	0.352	0.569294299989
0.001345	0.352	0.572796648035
0.001346	0.352	0.5657702714
0.001347	0.352	0.562224154586
0.001348	0.346	0.560610381638
0.001349	0.348	0.561155949804
0.00135	0.346	0.557031417426
0.001351	0.346	0.560610381638
0.001352	0.348	0.564708774502
0.001353	0.346	0.560610381638
0.001354	0.338	0.554757604725
0.001355	0.34	0.558927544499
0.001356	0.34	0.562494444417
0.001357	0.336	0.561341250934
0.001358	0.338	0.561921702731
0.001359	0.336	0.561341250934
0.00136	0.338	0.554757604725
0.001361	0.338	0.554757604725
0.001362	0.338	0.554757604725
0.001363	0.338	0.558351143995
0.001364	0.338	0.558351143995
0.001365	0.338	0.558351143995
0.001366	0.336	0.557766976434
0.001367	0.334	0.557175017387
0.001368	0.34	0.558927544499
0.001369	0.338	0.558351143995
0.00137	0.334	0.553573843313
0.001371	0.332	0.549341423889
0.001372	0.336	0.554169649115
0.001373	0.332	0.549341423889
0.001374	0.328	0.548102180255
0.001375	0.328	0.544440997722
0.001376	0.33	0.545068802996
0.001377	0.324	0.543161117901
0.001378	0.322	0.542508986101
0.001379	0.318	0.544863285605
0.00138	0.322	0.553458218839
0.001381	0.316	0.547853995148
0.001382	0.32	0.54918120871
0.001383	0.322	0.549832701828
0.001384	0.32	0.54918120871
0.001385	0.31	0.538423625039
0.001386	0.306	0.536995344486
0.001387	0.302	0.535533378978
0.001388	0.296	0.529512983788
0.001389	0.3	0.534789678285
0.00139	0.304	0.536268589421
0.001391	0.302	0.539255041701
0.001392	0.3	0.538516480713
0.001393	0.302	0.54295119486
0.001394	0.3	0.542217668469
0.001395	0.302	0.54295119486
0.001396	0.3	0.542217668469
0.001397	0.298	0.54147576123
0.001398	0.3	0.542217668469
0.001399	0.298	0.54147576123
0.0014	0.294	0.536249941725
0.001401	0.292	0.527954543498
0.001402	0.294	0.528738120434
0.001403	0.286	0.517884156931
0.001404	0.286	0.521731731832
0.001405	0.286	0.521731731832
0.001406	0.282	0.520073071789
0.001407	0.284	0.528530036989
0.001408	0.282	0.527708252731
0.001409	0.282	0.523904571463
0.00141	0.284	0.528530036989
0.001411	0.284	0.528530036989
0.001412	0.288	0.533906358831
0.001413	0.288	0.533906358831
0.001414	0.284	0.536044774249
0.001415	0.284	0.536044774249
0.001416	0.282	0.531484712856
0.001417	0.282	0.531484712856
0.001418	0.286	0.529342988997
0.001419	0.286	0.529342988997
0.00142	0.288	0.530147149384
0.001421	0.292	0.527954543498
0.001422	0.294	0.532507276946
0.001423	0.29	0.530942558098
0.001424	0.286	0.529342988997
0.001425	0.288	0.533906358831
0.001426	0.288	0.533906358831
0.001427	0.286	0.525551139281
0.001428	0.278	0.514505587919
0.001429	0.276	0.513638004824
0.00143	0.272	0.507952753708
0.001431	0.274	0.512761152975
0.001432	0.276	0.513638004824
0.001433	0.278	0.510603564422
0.001434	0.28	0.515363949069
0.001435	0.282	0.520073071789
0.001436	0.284	0.524732312708
0.001437	0.284	0.524732312708
0.001438	0.278	0.514505587919
0.001439	0.276	0.509729339944
0.00144	0.272	0.511874984737
0.001441	0.272	0.511874984737
0.001442	0.27	0.514878626474
0.001443	0.27	0.514878626474
0.001444	0.272	0.515767389431
0.001445	0.27	0.514878626474
0.001446	0.266	0.509160092702
0.001447	0.272	0.511874984737
0.001448	0.268	0.502171285519
0.001449	0.274	0.512761152975
0.00145	0.274	0.512761152975
0.001451	0.27	0.510979451642
0.001452	0.266	0.509160092702
0.001453	0.264	0.504285633347
0.001454	0.264	0.504285633347
0.001455	0.262	0.503344812231
0.001456	0.262	0.503344812231
0.001457	0.264	0.50030390764
0.001458	0.264	0.50030390764
0.001459	0.268	0.506138321015
0.00146	0.27	0.507050293363
0.001461	0.272	0.507952753708
0.001462	0.274	0.512761152975
0.001463	0.27	0.507050293363
0.001464	0.268	0.506138321015
0.001465	0.27	0.507050293363
0.001466	0.268	0.506138321015
0.001467	0.27	0.510979451642
0.001468	0.27	0.514878626474
0.001469	0.268	0.510074504362
0.00147	0.268	0.510074504362
0.001471	0.268	0.517857123153
0.001472	0.264	0.516046509532
0.001473	0.26	0.510294032887
0.001474	0.26	0.510294032887
0.001475	0.262	0.51122988958
0.001476	0.26	0.506359556047
0.001477	0.262	0.507302670996
0.001478	0.26	0.506359556047
0.001479	0.262	0.507302670996
0.00148	0.262	0.507302670996
0.001481	0.268	0.510074504362
0.001482	0.266	0.509160092702
0.001483	0.266	0.509160092702
0.001484	0.262	0.507302670996
0.001485	0.258	0.505406766872
0.001486	0.256	0.504444248654
0.001487	0.256	0.504444248654
0.001488	0.256	0.504444248654
0.001489	0.254	0.495463419437
0.00149	0.256	0.496451407491
0.001491	0.256	0.492406336271
0.001492	0.26	0.494368283772
0.001493	0.256	0.488327758785
0.001494	0.254	0.491410215604
0.001495	0.25	0.48938737213
0.001496	0.248	0.484247870413
0.001497	0.242	0.481077956261
0.001498	0.246	0.483201821189
0.001499	0.246	0.479044883075
0.0015	0.242	0.472690173369
0.001501	0.246	0.474851555752
0.001502	0.25	0.481144468949
0.001503	0.248	0.480099989586
0.001504	0.246	0.479044883075
0.001505	0.246	0.48732330131
0.001506	0.24	0.484148737476
0.001507	0.24	0.488262224629
0.001508	0.24	0.484148737476
0.001509	0.236	0.481979252666
0.00151	0.234	0.480878362998
0.001511	0.234	0.480878362998
0.001512	0.238	0.487191953957
0.001513	0.242	0.489321979886
0.001514	0.24	0.488262224629
0.001515	0.24	0.488262224629
0.001516	0.236	0.486111098413
0.001517	0.236	0.486111098413
0.001518	0.234	0.485019587233
0.001519	0.234	0.485019587233
0.00152	0.232	0.483917348315
0.001521	0.232	0.475579646326
0.001522	0.23	0.474447046571
0.001523	0.226	0.472148281793
0.001524	0.222	0.46980421454
0.001525	0.222	0.46980421454
0.001526	0.226	0.472148281793
0.001527	0.228	0.473303285431
0.001528	0.224	0.470981952945
0.001529	0.222	0.46980421454
0.00153	0.224	0.475209427516
0.001531	0.216	0.466201673099
0.001532	0.218	0.467414163243
0.001533	0.214	0.464977418807
0.001534	0.214	0.464977418807
0.001535	0.214	0.473501847937
0.001536	0.216	0.474704118373
0.001537	0.218	0.47589494639
0.001538	0.224	0.479399624531
0.001539	0.224	0.479399624531
0.00154	0.222	0.478242616252
0.001541	0.22	0.477074417675
0.001542	0.22	0.477074417675
0.001543	0.222	0.478242616252
0.001544	0.22	0.477074417675
0.001545	0.226	0.480545523338
0.001546	0.228	0.473303285431
0.001547	0.228	0.473303285431
0.001548	0.228	0.473303285431
0.001549	0.228	0.473303285431
0.00155	0.226	0.472148281793
0.001551	0.224	0.470981952945
0.001552	0.228	0.473303285431
0.001553	0.234	0.476701164253
0.001554	0.234	0.476701164253
0.001555	0.234	0.476701164253
0.001556	0.23	0.474447046571
0.001557	0.232	0.475579646326
0.001558	0.232	0.475579646326
0.001559	0.23	0.482804308183
0.00156	0.232	0.483917348315
0.001561	0.226	0.476365405965
0.001562	0.228	0.477510209315
0.001563	0.226	0.472148281793
0.001564	0.224	0.470981952945
0.001565	0.222	0.46980421454
0.001566	0.222	0.46980421454
0.001567	0.224	0.470981952945
0.001568	0.224	0.470981952945
0.001569	0.226	0.472148281793
0.00157	0.228	0.473303285431
0.001571	0.226	0.472148281793
0.001572	0.226	0.472148281793
0.001573	0.22	0.468614980554
0.001574	0.22	0.46
0.001575	0.218	0.458776634104
0.001576	0.214	0.456293765024
0.001577	0.212	0.455034064659
0.001578	0.206	0.446725866724
0.001579	0.202	0.439540669336
0.00158	0.206	0.446725866724
0.001581	0.206	0.446725866724
0.001582	0.206	0.446725866724
0.001583	0.2	0.438178046004
0.001584	0.202	0.448548771038
0.001585	0.2	0.4472135955
0.001586	0.198	0.441356998358
0.001587	0.198	0.441356998358
0.001588	0.194	0.438593205602
0.001589	0.194	0.438593205602
0.00159	0.194	0.438593205602
0.001591	0.192	0.43719103376
0.001592	0.192	0.43719103376
0.001593	0.196	0.444504218203
0.001594	0.202	0.448548771038
0.001595	0.204	0.449871092648
0.001596	0.208	0.456876350887
0.001597	0.21	0.449332838773
0.001598	0.21	0.449332838773
0.001599	0.214	0.460656053906
0.0016	0.208	0.452477623756
0.001601	0.208	0.452477623756
0.001602	0.206	0.455591922668
0.001603	0.206	0.455591922668
0.001604	0.204	0.458676356487
0.001605	0.206	0.459960867901
0.001606	0.204	0.454295058305
0.001607	0.206	0.455591922668
0.001608	0.206	0.455591922668
0.001609	0.206	0.455591922668
0.00161	0.208	0.456876350887
0.001611	0.208	0.456876350887
0.001612	0.21	0.458148447558
0.001613	0.206	0.455591922668
0.001614	0.204	0.454295058305
0.001615	0.204	0.454295058305
0.001616	0.202	0.452985650987
0.001617	0.202	0.448548771038
0.001618	0.202	0.448548771038
0.001619	0.2	0.4472135955
0.00162	0.202	0.452985650987
0.001621	0.2	0.451663591625
0.001622	0.196	0.448981068643
0.001623	0.194	0.44312977783
0.001624	0.194	0.44312977783
0.001625	0.19	0.440340777126
0.001626	0.186	0.437497428564
0.001627	0.186	0.437497428564
0.001628	0.19	0.440340777126
0.001629	0.194	0.44312977783
0.00163	0.194	0.44312977783
0.001631	0.196	0.444504218203
0.001632	0.194	0.44312977783
0.001633	0.196	0.444504218203
0.001634	0.196	0.444504218203
0.001635	0.19	0.440340777126
0.001636	0.192	0.441742006153
0.001637	0.192	0.441742006153
0.001638	0.19	0.440340777126
0.001639	0.188	0.438925961866
0.00164	0.192	0.450706112672
0.001641	0.188	0.443459130022
0.001642	0.19	0.444859528391
0.001643	0.19	0.444859528391
0.001644	0.188	0.443459130022
0.001645	0.188	0.443459130022
0.001646	0.188	0.443459130022
0.001647	0.19	0.444859528391
0.001648	0.186	0.442045246553
0.001649	0.18	0.437721372565
0.00165	0.178	0.436252220625
0.001651	0.184	0.440617748167
0.001652	0.186	0.442045246553
0.001653	0.186	0.442045246553
0.001654	0.186	0.442045246553
0.001655	0.184	0.440617748167
0.001656	0.18	0.437721372565
0.001657	0.182	0.434598665437
0.001658	0.182	0.434598665437
0.001659	0.184	0.436055042397
0.00166	0.182	0.429972092118
0.001661	0.182	0.429972092118
0.001662	0.182	0.429972092118
0.001663	0.18	0.428485705713
0.001664	0.176	0.425469152818
0.001665	0.176	0.420742201354
0.001666	0.18	0.423792402008
0.001667	0.178	0.422274792049
0.001668	0.184	0.436055042397
0.001669	0.184	0.436055042397
0.00167	0.182	0.429972092118
0.001671	0.182	0.429972092118
0.001672	0.178	0.426984777246
0.001673	0.176	0.425469152818
0.001674	0.18	0.433128156554
0.001675	0.182	0.434598665437
0.001676	0.18	0.433128156554
0.001677	0.178	0.431643371315
0.001678	0.18	0.428485705713
0.001679	0.18	0.428485705713
0.00168	0.18	0.428485705713
0.001681	0.178	0.426984777246
0.001682	0.176	0.425469152818
0.001683	0.176	0.425469152818
0.001684	0.174	0.42393867481
0.001685	0.176	0.430144161881
0.001686	0.17	0.425558456619
0.001687	0.17	0.425558456619
0.001688	0.17	0.430232495286
0.001689	0.168	0.42869103093
0.00169	0.166	0.427134639195
0.001691	0.166	0.422426324937
0.001692	0.164	0.420837260708
0.001693	0.166	0.422426324937
0.001694	0.164	0.420837260708
0.001695	0.162	0.419232632318
0.001696	0.162	0.414434554544
0.001697	0.16	0.412795348811
0.001698	0.162	0.419232632318
0.001699	0.16	0.417612260356
0.0017	0.16	0.417612260356
0.001701	0.164	0.420837260708
0.001702	0.164	0.420837260708
0.001703	0.162	0.419232632318
0.001704	0.158	0.411139878873
0.001705	0.158	0.411139878873
0.001706	0.158	0.411139878873
0.001707	0.156	0.409467947464
0.001708	0.156	0.409467947464
0.001709	0.156	0.409467947464
0.00171	0.156	0.409467947464
0.001711	0.156	0.404554075495
0.001712	0.156	0.409467947464
0.001713	0.156	0.409467947464
0.001714	0.156	0.409467947464
0.001715	0.156	0.409467947464
0.001716	0.154	0.402844883299
0.001717	0.158	0.415975960844
0.001718	0.156	0.414323545071
0.001719	0.156	0.419122893672
0.00172	0.154	0.417473352443
0.001721	0.156	0.419122893672
0.001722	0.152	0.415807647837
0.001723	0.146	0.395833298246
0.001724	0.148	0.397612877055
0.001725	0.15	0.399374510954
0.001726	0.148	0.392550633677
0.001727	0.146	0.390748000635
0.001728	0.148	0.392550633677
0.001729	0.15	0.394334883063
0.00173	0.146	0.390748000635
0.001731	0.146	0.390748000635
0.001732	0.146	0.390748000635
0.001733	0.148	0.392550633677
0.001734	0.15	0.394334883063
0.001735	0.154	0.397849217669
0.001736	0.152	0.391019181115
0.001737	0.152	0.391019181115
0.001738	0.152	0.396100997222
0.001739	0.15	0.394334883063
0.00174	0.152	0.406073884903
0.001741	0.154	0.407779352101
0.001742	0.156	0.409467947464
0.001743	0.152	0.406073884903
0.001744	0.152	0.406073884903
0.001745	0.156	0.414323545071
0.001746	0.156	0.414323545071
0.001747	0.15	0.409267638594
0.001748	0.146	0.400854088167
0.001749	0.144	0.394035531393
0.00175	0.146	0.400854088167
0.001751	0.14	0.38
0.001752	0.146	0.390748000635
0.001753	0.144	0.383749918567
0.001754	0.144	0.383749918567
0.001755	0.144	0.383749918567
0.001756	0.144	0.383749918567
0.001757	0.146	0.390748000635
0.001758	0.146	0.390748000635
0.001759	0.148	0.392550633677
0.00176	0.152	0.401118436375
0.001761	0.148	0.397612877055
0.001762	0.152	0.410969585249
0.001763	0.148	0.402611475246
0.001764	0.148	0.402611475246
0.001765	0.142	0.397285791339
0.001766	0.142	0.397285791339
0.001767	0.14	0.395474398666
0.001768	0.142	0.397285791339
0.001769	0.14	0.385227205685
0.00177	0.138	0.378095226101
0.001771	0.14	0.38
0.001772	0.138	0.383348405501
0.001773	0.136	0.376170174256
0.001774	0.14	0.38
0.001775	0.142	0.387086553629
0.001776	0.14	0.385227205685
0.001777	0.142	0.387086553629
0.001778	0.142	0.387086553629
0.001779	0.14	0.385227205685
0.00178	0.142	0.387086553629
0.001781	0.14	0.385227205685
0.001782	0.138	0.383348405501
0.001783	0.138	0.383348405501
0.001784	0.138	0.383348405501
0.001785	0.136	0.381449865644
0.001786	0.134	0.379531289883
0.001787	0.132	0.377592372804
0.001788	0.13	0.37563279942
0.001789	0.13	0.37563279942
0.00179	0.124	0.369626838852
0.001791	0.122	0.367581283528
0.001792	0.122	0.367581283528
0.001793	0.122	0.367581283528
0.001794	0.12	0.36551333765
0.001795	0.118	0.363422618999
0.001796	0.116	0.36130873225
0.001797	0.114	0.353559047402
0.001798	0.11	0.349141805002
0.001799	0.11	0.349141805002
0.0018	0.114	0.359171268339
0.001801	0.116	0.36130873225
0.001802	0.114	0.353559047402
0.001803	0.11	0.349141805002
0.001804	0.112	0.351363060096
0.001805	0.114	0.359171268339
0.001806	0.112	0.357009803787
0.001807	0.114	0.359171268339
0.001808	0.116	0.36130873225
0.001809	0.12	0.36551333765
0.00181	0.118	0.363422618999
0.001811	0.116	0.36130873225
0.001812	0.116	0.36130873225
0.001813	0.116	0.36130873225
0.001814	0.114	0.353559047402
0.001815	0.116	0.355730234869
0.001816	0.12	0.36
0.001817	0.12	0.36
0.001818	0.122	0.362099433858
0.001819	0.12	0.354400902933
0.00182	0.118	0.352244233452
0.001821	0.118	0.352244233452
0.001822	0.118	0.352244233452
0.001823	0.112	0.345624073236
0.001824	0.116	0.3500628515
0.001825	0.122	0.362099433858
0.001826	0.122	0.362099433858
0.001827	0.12	0.36
0.001828	0.118	0.357877073868
0.001829	0.112	0.345624073236
0.00183	0.112	0.345624073236
0.001831	0.11	0.343365694268
0.001832	0.108	0.341080635627
0.001833	0.11	0.343365694268
0.001834	0.114	0.347856292167
0.001835	0.112	0.339788169306
0.001836	0.112	0.339788169306
0.001837	0.114	0.342058474533
0.001838	0.114	0.342058474533
0.001839	0.118	0.352244233452
0.00184	0.118	0.352244233452
0.001841	0.116	0.3500628515
0.001842	0.112	0.345624073236
0.001843	0.11	0.343365694268
0.001844	0.11	0.343365694268
0.001845	0.106	0.33281225939
0.001846	0.104	0.330430022849
0.001847	0.11	0.343365694268
0.001848	0.11	0.343365694268
0.001849	0.11	0.343365694268
0.00185	0.112	0.345624073236
0.001851	0.112	0.345624073236
0.001852	0.112	0.339788169306
0.001853	0.11	0.337490740614
0.001854	0.114	0.342058474533
0.001855	0.112	0.339788169306
0.001856	0.112	0.339788169306
0.001857	0.11	0.337490740614
0.001858	0.11	0.337490740614
0.001859	0.108	0.335165630696
0.00186	0.106	0.32674760902
0.001861	0.106	0.33281225939
0.001862	0.106	0.33281225939
0.001863	0.106	0.33281225939
0.001864	0.11	0.337490740614
0.001865	0.11	0.337490740614
0.001866	0.11	0.337490740614
0.001867	0.112	0.339788169306
0.001868	0.11	0.337490740614
0.001869	0.108	0.329144345235
0.00187	0.106	0.32674760902
0.001871	0.106	0.32674760902
0.001872	0.106	0.32674760902
0.001873	0.108	0.329144345235
0.001874	0.106	0.32674760902
0.001875	0.108	0.335165630696
0.001876	0.108	0.335165630696
0.001877	0.108	0.335165630696
0.001878	0.104	0.330430022849
0.001879	0.104	0.330430022849
0.00188	0.104	0.336428298453
0.001881	0.102	0.334059874873
0.001882	0.102	0.334059874873
0.001883	0.1	0.331662479036
0.001884	0.1	0.331662479036
0.001885	0.096	0.320599438552
0.001886	0.094	0.318062886864
0.001887	0.094	0.318062886864
0.001888	0.096	0.320599438552
0.001889	0.098	0.323103698524
0.00189	0.098	0.323103698524
0.001891	0.1	0.325576411922
0.001892	0.098	0.323103698524
0.001893	0.096	0.320599438552
0.001894	0.092	0.315493264587
0.001895	0.094	0.318062886864
0.001896	0.094	0.318062886864
0.001897	0.092	0.315493264587
0.001898	0.094	0.318062886864
0.001899	0.094	0.318062886864
0.0019	0.096	0.320599438552
0.001901	0.098	0.323103698524
0.001902	0.096	0.320599438552
0.001903	0.096	0.320599438552
0.001904	0.096	0.320599438552
0.001905	0.096	0.320599438552
0.001906	0.096	0.320599438552
0.001907	0.096	0.320599438552
0.001908	0.088	0.303736728105
0.001909	0.086	0.301004983347
0.00191	0.084	0.298234806822
0.001911	0.084	0.298234806822
0.001912	0.078	0.28968258491
0.001913	0.078	0.28968258491
0.001914	0.078	0.28968258491
0.001915	0.08	0.292574776767
0.001916	0.084	0.298234806822
0.001917	0.084	0.298234806822
0.001918	0.082	0.295425117416
0.001919	0.08	0.292574776767
0.00192	0.084	0.298234806822
0.001921	0.094	0.311711404989
0.001922	0.094	0.311711404989
0.001923	0.094	0.311711404989
0.001924	0.092	0.309088983951
0.001925	0.092	0.309088983951
0.001926	0.088	0.303736728105
0.001927	0.088	0.303736728105
0.001928	0.09	0.306431068921
0.001929	0.09	0.306431068921
0.00193	0.092	0.309088983951
0.001931	0.092	0.309088983951
0.001932	0.092	0.309088983951
0.001933	0.09	0.312889756943
0.001934	0.088	0.310251510875
0.001935	0.086	0.307577632477
0.001936	0.084	0.298234806822
0.001937	0.078	0.28968258491
0.001938	0.078	0.28968258491
0.001939	0.08	0.292574776767
0.00194	0.078	0.28968258491
0.001941	0.078	0.28968258491
0.001942	0.08	0.292574776767
0.001943	0.078	0.28968258491
0.001944	0.078	0.28968258491
0.001945	0.076	0.286747275488
0.001946	0.078	0.28968258491
0.001947	0.076	0.286747275488
0.001948	0.076	0.286747275488
0.001949	0.076	0.286747275488
0.00195	0.076	0.286747275488
0.001951	0.076	0.286747275488
0.001952	0.076	0.286747275488
0.001953	0.074	0.283767510473
0.001954	0.074	0.283767510473
0.001955	0.076	0.286747275488
0.001956	0.078	0.29650632371
0.001957	0.076	0.286747275488
0.001958	0.076	0.286747275488
0.001959	0.078	0.28968258491
0.00196	0.08	0.292574776767
0.001961	0.078	0.28968258491
0.001962	0.074	0.283767510473
0.001963	0.072	0.287777691978
0.001964	0.074	0.290730115399
0.001965	0.074	0.290730115399
0.001966	0.072	0.280741874326
0.001967	0.074	0.283767510473
0.001968	0.076	0.286747275488
0.001969	0.076	0.286747275488
0.00197	0.074	0.283767510473
0.001971	0.076	0.293639234436
0.001972	0.076	0.293639234436
0.001973	0.074	0.290730115399
0.001974	0.074	0.290730115399
0.001975	0.074	0.290730115399
0.001976	0.076	0.293639234436
0.001977	0.07	0.284780617318
0.001978	0.068	0.274546899454
0.001979	0.068	0.274546899454
0.00198	0.068	0.281737466447
0.001981	0.068	0.281737466447
0.001982	0.066	0.263901496775
0.001983	0.068	0.267162871672
0.001984	0.072	0.273525135956
0.001985	0.074	0.276629716408
0.001986	0.072	0.273525135956
0.001987	0.072	0.273525135956
0.001988	0.072	0.273525135956
0.001989	0.07	0.277668867538
0.00199	0.068	0.267162871672
0.001991	0.068	0.267162871672
0.001992	0.068	0.267162871672
0.001993	0.068	0.267162871672
0.001994	0.068	0.267162871672
0.001995	0.072	0.287777691978
0.001996	0.07	0.284780617318
0.001997	0.07	0.284780617318
0.001998	0.07	0.284780617318
[truncated: 8,002 more rows]
