# Supplementary material for: The Influence of Synaptic Size on AMPA Receptor Activation: A Monte Carlo Model
Source: PLoS One. 2015 Jun 24;10(6):e0130924. doi: 10.1371/journal.pone.0130924 (PMC4479604; doi:10.1371/journal.pone.0130924)
Supplement: S1 Dataset — This package contains the experimental data used as basis for the analysis presented in the paper. (ZIP) [file pone.0130924.s001.zip › S1 Simulation data/training/1452_11507_213_315.csv]

time	AMPA.O.mean	AMPA.O.stdev
0.0	0.0	0.0
1e-06	0.0	0.0
2e-06	0.056	0.246706303122
3e-06	0.226	0.484689591388
4e-06	0.51	0.746927037936
5e-06	0.876	0.971917691988
6e-06	1.332	1.2106923639
7e-06	1.904	1.46382512617
8e-06	2.474	1.60789427513
9e-06	3.13	1.81358760472
1e-05	3.888	2.04241425769
1.1e-05	4.558	2.16301548769
1.2e-05	5.278	2.33596147229
1.3e-05	6.044	2.41786351972
1.4e-05	6.798	2.6109760627
1.5e-05	7.524	2.7139314656
1.6e-05	8.302	2.85706072739
1.7e-05	9.082	2.9744370896
1.8e-05	9.934	3.15557348195
1.9e-05	10.762	3.27006972403
2e-05	11.558	3.38092235936
2.1e-05	12.334	3.55843280111
2.2e-05	13.078	3.59943273308
2.3e-05	13.796	3.74090684193
2.4e-05	14.458	3.8210255168
2.5e-05	15.146	3.93353327175
2.6e-05	15.774	4.0416486735
2.7e-05	16.412	4.08683936557
2.8e-05	16.974	4.23005011791
2.9e-05	17.588	4.34306988201
3e-05	18.188	4.35346482701
3.1e-05	18.758	4.36983249107
3.2e-05	19.252	4.50027732479
3.3e-05	19.69	4.57142209821
3.4e-05	20.174	4.66644661386
3.5e-05	20.642	4.6799397432
3.6e-05	21.084	4.70796601517
3.7e-05	21.426	4.78294093629
3.8e-05	21.838	4.8505418254
3.9e-05	22.138	4.86610275272
4e-05	22.498	4.8639486017
4.1e-05	22.79	4.80602746559
4.2e-05	23.07	4.82422014423
4.3e-05	23.324	4.90051262625
4.4e-05	23.608	4.88245184308
4.5e-05	23.934	4.90077993793
4.6e-05	24.132	4.86688565717
4.7e-05	24.378	4.86283004021
4.8e-05	24.54	4.83408729752
4.9e-05	24.706	4.85175885633
5e-05	24.856	4.87557832467
5.1e-05	25.054	4.87227708572
5.2e-05	25.172	4.89023680408
5.3e-05	25.25	4.86204689406
5.4e-05	25.388	4.90239288511
5.5e-05	25.542	4.8477041989
5.6e-05	25.692	4.84201776122
5.7e-05	25.792	4.84775576943
5.8e-05	25.866	4.89530836618
5.9e-05	25.992	4.98316525915
6e-05	26.094	4.90236310365
6.1e-05	26.158	4.90479724352
6.2e-05	26.212	4.9294072666
6.3e-05	26.298	4.89297414667
6.4e-05	26.362	4.90988350167
6.5e-05	26.452	4.93433845617
6.6e-05	26.492	4.89059669161
6.7e-05	26.558	4.89843199402
6.8e-05	26.636	4.93999028339
6.9e-05	26.688	4.93017809009
7e-05	26.682	4.94902778331
7.1e-05	26.73	4.90887970926
7.2e-05	26.742	4.91725899257
7.3e-05	26.83	4.93367003356
7.4e-05	26.834	4.98863147567
7.5e-05	26.862	5.03537049282
7.6e-05	26.832	5.0207346076
7.7e-05	26.85	4.98111433316
7.8e-05	26.79	5.02572382846
7.9e-05	26.75	5.03582168072
8e-05	26.756	5.03988730033
8.1e-05	26.724	5.01795017911
8.2e-05	26.67	5.02285775232
8.3e-05	26.628	5.06296513913
8.4e-05	26.556	5.04647044973
8.5e-05	26.566	5.0653375011
8.6e-05	26.512	5.09292214745
8.7e-05	26.454	5.09508429763
8.8e-05	26.462	5.07036053945
8.9e-05	26.438	5.07879473891
9e-05	26.35	5.02110545597
9.1e-05	26.256	5.02936019788
9.2e-05	26.254	5.08227153938
9.3e-05	26.188	5.07194794926
9.4e-05	26.18	5.03384544856
9.5e-05	26.118	4.99200120192
9.6e-05	26.08	4.99135252211
9.7e-05	26.096	4.96414987687
9.8e-05	26.074	5.01283592391
9.9e-05	26.01	4.96849071651
0.0001	25.98	4.99035068908
0.000101	25.86	4.92751458648
0.000102	25.79	4.91303368602
0.000103	25.744	4.96613169378
0.000104	25.696	4.99595676523
0.000105	25.684	4.95622275528
0.000106	25.614	4.96880307519
0.000107	25.62	4.959798383
0.000108	25.572	4.94902172151
0.000109	25.522	4.95151653537
0.00011	25.45	5.02190203011
0.000111	25.45	5.03264344058
0.000112	25.424	5.02555708355
0.000113	25.384	5.03711663554
0.000114	25.264	5.00103029385
0.000115	25.19	5.01536638741
0.000116	25.114	4.99810003901
0.000117	25.094	4.91702796413
0.000118	25.054	4.91437524005
0.000119	25.0	4.90713765855
0.00012	25.004	4.97754799073
0.000121	24.892	4.95785598823
0.000122	24.874	4.91793899922
0.000123	24.826	4.87316365414
0.000124	24.766	4.81822000328
0.000125	24.72	4.81098742464
0.000126	24.666	4.76890385728
0.000127	24.61	4.75246251958
0.000128	24.564	4.8284473695
0.000129	24.504	4.84705931468
0.00013	24.436	4.81434356896
0.000131	24.294	4.83689611218
0.000132	24.186	4.83894657958
0.000133	24.132	4.82147031516
0.000134	24.104	4.82339963097
0.000135	24.058	4.8131731737
0.000136	23.986	4.79727047393
0.000137	23.934	4.79099613859
0.000138	23.848	4.77167643496
0.000139	23.77	4.73298003376
0.00014	23.684	4.77369291011
0.000141	23.592	4.79014989327
0.000142	23.54	4.79086630997
0.000143	23.488	4.73643916883
0.000144	23.388	4.71947624213
0.000145	23.364	4.64881748405
0.000146	23.274	4.64358955981
0.000147	23.17	4.67558552483
0.000148	23.138	4.64789801954
0.000149	23.122	4.64533271144
0.00015	23.064	4.6989258347
0.000151	22.972	4.65351651979
0.000152	22.92	4.66493301131
0.000153	22.898	4.64366191707
0.000154	22.838	4.6565820083
0.000155	22.768	4.66370839569
0.000156	22.708	4.62457954846
0.000157	22.648	4.627320607
0.000158	22.618	4.6346602896
0.000159	22.526	4.6062266553
0.00016	22.442	4.58591713837
0.000161	22.434	4.58668115308
0.000162	22.372	4.55561367985
0.000163	22.306	4.482450669
0.000164	22.248	4.47286217091
0.000165	22.194	4.55767089641
0.000166	22.114	4.56563292436
0.000167	22.036	4.56932205037
0.000168	22.04	4.58589140735
0.000169	22.026	4.60014391079
0.00017	21.988	4.5781935302
0.000171	21.928	4.55398902063
0.000172	21.882	4.53652686535
0.000173	21.858	4.56397151612
0.000174	21.756	4.4998293301
0.000175	21.696	4.50284176937
0.000176	21.644	4.55162212843
0.000177	21.592	4.57837700501
0.000178	21.538	4.62261354647
0.000179	21.46	4.58261933833
0.00018	21.364	4.57028489265
0.000181	21.314	4.55317515587
0.000182	21.274	4.56496703164
0.000183	21.22	4.58078595876
0.000184	21.18	4.55143933278
0.000185	21.104	4.55644422768
0.000186	21.006	4.49955153321
0.000187	20.962	4.47398658916
0.000188	20.848	4.42774163655
0.000189	20.848	4.49365063172
0.00019	20.774	4.46216584183
0.000191	20.754	4.45572485686
0.000192	20.694	4.45020943327
0.000193	20.65	4.42216010565
0.000194	20.638	4.4545432987
0.000195	20.596	4.47132910889
0.000196	20.566	4.51504640065
0.000197	20.528	4.53224182938
0.000198	20.506	4.59150999128
0.000199	20.478	4.55691957357
0.0002	20.432	4.59144595961
0.000201	20.374	4.60631349346
0.000202	20.348	4.63107935583
0.000203	20.276	4.58561053732
0.000204	20.258	4.57989475862
0.000205	20.188	4.58133779588
0.000206	20.142	4.54596920359
0.000207	20.13	4.48788368833
0.000208	20.108	4.44840825465
0.000209	20.018	4.45035683963
0.00021	19.98	4.44877511232
0.000211	19.894	4.39166984187
0.000212	19.854	4.37637795443
0.000213	19.782	4.33341389669
0.000214	19.77	4.39284645759
0.000215	19.688	4.36974324189
0.000216	19.584	4.36336383997
0.000217	19.51	4.36645164865
0.000218	19.464	4.37638023942
0.000219	19.398	4.35518036366
0.00022	19.338	4.35565792964
0.000221	19.31	4.30091850655
0.000222	19.29	4.28927732841
0.000223	19.236	4.22661850656
0.000224	19.16	4.25422143288
0.000225	19.172	4.25892192931
0.000226	19.088	4.23936976448
0.000227	19.066	4.25695243102
0.000228	18.998	4.2485286865
0.000229	18.948	4.23099231859
0.00023	18.922	4.26519823689
0.000231	18.866	4.25629463266
0.000232	18.804	4.27242132754
0.000233	18.746	4.23148720901
0.000234	18.702	4.16379586435
0.000235	18.624	4.16876768362
0.000236	18.542	4.14152580579
0.000237	18.502	4.08484956883
0.000238	18.466	4.07343147727
0.000239	18.37	4.07149849564
0.00024	18.34	4.05862045528
0.000241	18.31	4.10193856609
0.000242	18.282	4.10444588221
0.000243	18.196	4.09555661663
0.000244	18.152	4.13435557252
0.000245	18.092	4.14144129501
0.000246	18.05	4.16022835912
0.000247	18.024	4.16646420841
0.000248	17.972	4.14140266094
0.000249	17.904	4.13022808087
0.00025	17.886	4.14740931185
0.000251	17.864	4.07203929254
0.000252	17.81	4.05288785929
0.000253	17.804	4.04494548789
0.000254	17.77	4.07051593781
0.000255	17.734	4.06389517581
0.000256	17.644	4.06463577704
0.000257	17.526	4.05824149109
0.000258	17.456	4.08216413193
0.000259	17.43	4.11984222999
0.00026	17.432	4.14262911688
0.000261	17.428	4.13628045471
0.000262	17.354	4.10909771118
0.000263	17.308	4.12615268743
0.000264	17.24	4.11027979583
0.000265	17.172	4.04949577108
0.000266	17.128	4.07671632567
0.000267	17.072	4.05793247849
0.000268	17.066	4.00620069392
0.000269	17.038	3.98855312112
0.00027	16.972	3.97331297534
0.000271	16.956	3.98773920913
0.000272	16.922	4.00848051012
0.000273	16.882	4.04278072618
0.000274	16.874	4.00076542677
0.000275	16.804	3.97411424093
0.000276	16.798	3.95034125108
0.000277	16.746	3.95796462844
0.000278	16.662	3.96279648733
0.000279	16.604	3.94045479609
0.00028	16.584	3.9067817958
0.000281	16.54	3.93756269791
0.000282	16.466	3.95383914696
0.000283	16.44	4.01527085014
0.000284	16.368	4.00956057443
0.000285	16.32	3.98416867113
0.000286	16.284	3.94909407333
0.000287	16.214	3.9390613095
0.000288	16.196	3.98717744777
0.000289	16.182	4.02204873168
0.00029	16.114	3.93713144307
0.000291	16.126	3.96107611641
0.000292	16.06	3.95883821342
0.000293	16.046	3.91406233982
0.000294	16.02	3.91811179014
0.000295	15.97	3.91268450044
0.000296	15.96	3.86760908056
0.000297	15.902	3.85491841678
0.000298	15.856	3.83500508474
0.000299	15.806	3.8084595311
0.0003	15.784	3.83892484949
0.000301	15.71	3.85977978646
0.000302	15.632	3.8632338785
0.000303	15.614	3.9055094418
0.000304	15.57	3.89115664038
0.000305	15.514	3.86804912068
0.000306	15.488	3.87889881281
0.000307	15.434	3.84260900951
0.000308	15.412	3.83174320643
0.000309	15.412	3.84112691798
0.00031	15.342	3.78906795927
0.000311	15.294	3.7661072741
0.000312	15.226	3.76549120302
0.000313	15.17	3.77638716236
0.000314	15.122	3.79619757125
0.000315	15.104	3.78433402331
0.000316	15.06	3.75984042215
0.000317	15.052	3.7551692372
0.000318	14.988	3.76295841061
0.000319	14.932	3.75544617855
0.00032	14.948	3.77747217065
0.000321	14.926	3.80059521654
0.000322	14.896	3.80751677606
0.000323	14.848	3.77477098643
0.000324	14.83	3.74714558031
0.000325	14.83	3.75194616166
0.000326	14.812	3.78743395982
0.000327	14.772	3.78259381906
0.000328	14.75	3.76184795014
0.000329	14.71	3.74671856429
0.00033	14.664	3.74474351592
0.000331	14.58	3.71101064402
0.000332	14.494	3.66905491919
0.000333	14.478	3.70155588908
0.000334	14.47	3.71552149772
0.000335	14.454	3.74377937384
0.000336	14.408	3.74293147145
0.000337	14.346	3.71191109807
0.000338	14.276	3.69970593426
0.000339	14.264	3.70112199205
0.00034	14.258	3.69261912469
0.000341	14.18	3.67254680025
0.000342	14.14	3.6959978355
0.000343	14.07	3.6673014602
0.000344	14.04	3.67347247165
0.000345	14.004	3.65895941492
0.000346	13.998	3.65814105797
0.000347	13.954	3.65949231452
0.000348	13.898	3.64247113921
0.000349	13.858	3.6504569577
0.00035	13.856	3.62260458786
0.000351	13.856	3.63693057399
0.000352	13.818	3.60511802858
0.000353	13.798	3.62893868783
0.000354	13.758	3.61212347519
0.000355	13.71	3.61965467966
0.000356	13.632	3.6601333309
0.000357	13.576	3.65899221098
0.000358	13.534	3.63659786064
0.000359	13.496	3.63950326281
0.00036	13.498	3.67613873514
0.000361	13.482	3.6891294366
0.000362	13.482	3.67065062353
0.000363	13.426	3.65903320564
0.000364	13.396	3.63471924638
0.000365	13.35	3.61545294534
0.000366	13.318	3.61453676147
0.000367	13.282	3.63847165717
0.000368	13.25	3.64190884016
0.000369	13.22	3.62926989903
0.00037	13.142	3.60968641297
0.000371	13.12	3.56449154859
0.000372	13.104	3.52039543233
0.000373	13.064	3.52191765946
0.000374	13.036	3.51947496084
0.000375	12.98	3.51960225025
0.000376	12.894	3.47602704247
0.000377	12.834	3.42263699507
0.000378	12.79	3.42781271367
0.000379	12.758	3.43910395307
0.00038	12.724	3.45135103981
0.000381	12.704	3.4554860729
0.000382	12.624	3.43258270112
0.000383	12.606	3.43085470401
0.000384	12.568	3.43356607625
0.000385	12.518	3.43652091511
0.000386	12.468	3.41598829038
0.000387	12.484	3.42078119733
0.000388	12.452	3.39524608828
0.000389	12.384	3.40184420572
0.00039	12.342	3.39249701547
0.000391	12.308	3.37359392933
0.000392	12.26	3.36517458685
0.000393	12.22	3.37277333955
0.000394	12.178	3.34638850106
0.000395	12.162	3.33283002867
0.000396	12.126	3.31815068977
0.000397	12.104	3.34263129884
0.000398	12.086	3.35419200405
0.000399	12.032	3.35365114465
0.0004	12.034	3.32879017062
0.000401	12.038	3.35150055945
0.000402	12.01	3.33435151116
0.000403	11.966	3.33059213955
0.000404	11.918	3.32434595071
0.000405	11.902	3.36873804265
0.000406	11.888	3.37571562783
0.000407	11.854	3.39715822416
0.000408	11.802	3.36553056738
0.000409	11.736	3.35355095384
0.00041	11.722	3.38891073946
0.000411	11.64	3.38620731793
0.000412	11.62	3.36683827945
0.000413	11.628	3.35046504235
0.000414	11.596	3.32457275451
0.000415	11.546	3.30512995206
0.000416	11.506	3.2689392775
0.000417	11.472	3.26270072179
0.000418	11.464	3.23182672803
0.000419	11.44	3.19599749687
0.00042	11.364	3.21239848089
0.000421	11.372	3.19962747832
0.000422	11.304	3.18112935921
0.000423	11.302	3.14496359279
0.000424	11.306	3.17243817907
0.000425	11.29	3.17771930793
0.000426	11.282	3.1455486008
0.000427	11.23	3.17381473939
0.000428	11.17	3.14914274049
0.000429	11.132	3.12771098409
0.00043	11.092	3.14062668905
0.000431	11.082	3.14885312455
0.000432	11.044	3.16513254067
0.000433	10.996	3.16353978954
0.000434	10.968	3.16148319622
0.000435	10.964	3.1734372532
0.000436	10.966	3.19700547388
0.000437	10.92	3.17389350798
0.000438	10.886	3.180723817
0.000439	10.846	3.17966727819
0.00044	10.816	3.19407952312
0.000441	10.776	3.19778423287
0.000442	10.752	3.21410889672
0.000443	10.718	3.19538354505
0.000444	10.67	3.21637995268
0.000445	10.666	3.18723140045
0.000446	10.626	3.18215713
0.000447	10.608	3.16391150319
0.000448	10.552	3.17037789546
0.000449	10.518	3.15240796852
0.00045	10.472	3.1612048336
0.000451	10.462	3.17372903695
0.000452	10.394	3.13795538528
0.000453	10.352	3.15025332315
0.000454	10.324	3.15198730962
0.000455	10.298	3.15296622246
0.000456	10.294	3.13744545769
0.000457	10.276	3.10351800381
0.000458	10.28	3.12435593363
0.000459	10.226	3.1130248955
0.00046	10.184	3.11097155243
0.000461	10.166	3.1257709449
0.000462	10.152	3.12039997436
0.000463	10.126	3.10517696758
0.000464	10.092	3.13042105794
0.000465	10.028	3.08985695462
0.000466	10.026	3.05962808197
0.000467	10.016	3.05806213148
0.000468	9.996	3.05679309081
0.000469	9.944	3.08234715761
0.00047	9.912	3.05749178249
0.000471	9.844	3.03968156227
0.000472	9.858	3.0642839294
0.000473	9.892	3.02990692926
0.000474	9.87	3.03530888049
0.000475	9.85	3.07497967473
0.000476	9.812	3.06213259021
0.000477	9.77	3.05304765767
0.000478	9.722	3.05429468126
0.000479	9.722	3.05167429455
0.00048	9.704	3.08097127543
0.000481	9.656	3.04132602659
0.000482	9.644	3.03203957758
0.000483	9.606	3.02898728951
0.000484	9.556	3.04480935364
0.000485	9.53	3.02011589182
0.000486	9.508	3.01826705247
0.000487	9.488	3.00829785759
0.000488	9.456	3.0066699187
0.000489	9.452	3.00860366283
0.00049	9.404	2.97536283502
0.000491	9.368	2.97061879076
0.000492	9.344	2.97551071247
0.000493	9.328	2.9947313736
0.000494	9.318	2.99814542676
0.000495	9.278	3.00278470757
0.000496	9.264	2.9850132328
0.000497	9.27	3.00817220252
0.000498	9.222	2.99277730545
0.000499	9.206	2.97582996826
0.0005	9.174	2.98592096345
0.000501	9.128	2.96034052095
0.000502	9.108	2.99805536974
0.000503	9.088	2.98332968342
0.000504	9.032	2.99048089778
0.000505	9.012	2.98728237701
0.000506	8.972	3.00519816318
0.000507	8.928	3.02767501559
0.000508	8.898	3.01522735461
0.000509	8.886	2.98747451872
0.00051	8.878	2.96902610295
0.000511	8.84	2.93911551321
0.000512	8.82	2.94747349437
0.000513	8.752	2.93300119332
0.000514	8.74	2.94964404632
0.000515	8.714	2.9597641798
0.000516	8.722	2.97333415546
0.000517	8.726	2.90704729924
0.000518	8.708	2.90150581595
0.000519	8.672	2.89696668949
0.00052	8.68	2.91506432176
0.000521	8.64	2.90695717203
0.000522	8.586	2.90423897088
0.000523	8.548	2.92979453204
0.000524	8.53	2.9368520562
0.000525	8.494	2.93699914879
0.000526	8.486	2.88891052129
0.000527	8.444	2.88216307658
0.000528	8.436	2.82947062187
0.000529	8.386	2.81300622111
0.00053	8.362	2.80409628936
0.000531	8.35	2.81629188828
0.000532	8.328	2.75833573011
0.000533	8.33	2.78731053168
0.000534	8.316	2.80216773231
0.000535	8.266	2.80486078086
0.000536	8.274	2.79837881639
0.000537	8.252	2.77857805361
0.000538	8.24	2.79899982136
0.000539	8.178	2.81323941391
0.00054	8.172	2.82319251912
0.000541	8.14	2.82354387251
0.000542	8.094	2.84625438076
0.000543	8.106	2.82254565951
0.000544	8.108	2.80291562484
0.000545	8.08	2.80314109527
0.000546	8.02	2.83471338939
0.000547	7.988	2.85934537963
0.000548	7.96	2.83309018565
0.000549	7.942	2.8387736789
0.00055	7.928	2.86754529171
0.000551	7.916	2.85253290954
0.000552	7.902	2.85103419832
0.000553	7.906	2.8763108316
0.000554	7.88	2.86803068324
0.000555	7.874	2.89173373601
0.000556	7.882	2.85728472505
0.000557	7.836	2.8222515834
0.000558	7.818	2.80372537885
0.000559	7.794	2.77697029152
0.00056	7.792	2.79297977078
0.000561	7.748	2.76992707485
0.000562	7.712	2.7570012695
0.000563	7.684	2.73863907808
0.000564	7.652	2.72963294236
0.000565	7.65	2.72093733849
0.000566	7.622	2.73406583681
0.000567	7.612	2.72790322409
0.000568	7.598	2.69822089533
0.000569	7.572	2.67895800639
0.00057	7.568	2.63464912275
0.000571	7.544	2.60769323349
0.000572	7.5	2.62411889975
0.000573	7.464	2.63528063022
0.000574	7.486	2.64003863608
0.000575	7.452	2.63660691041
0.000576	7.43	2.63535576346
0.000577	7.436	2.6218131131
0.000578	7.39	2.62104940816
0.000579	7.358	2.62941742597
0.00058	7.352	2.6457694533
0.000581	7.33	2.62089679308
0.000582	7.302	2.62883928759
0.000583	7.306	2.64355139916
0.000584	7.274	2.62810273772
0.000585	7.284	2.63805686065
0.000586	7.266	2.63955375016
0.000587	7.242	2.62210526105
0.000588	7.192	2.59521405668
0.000589	7.156	2.59685656131
0.00059	7.146	2.60397465425
0.000591	7.13	2.59867273815
0.000592	7.128	2.57052835036
0.000593	7.108	2.55271149956
0.000594	7.086	2.55393891861
0.000595	7.064	2.53769659337
0.000596	7.024	2.52099662832
0.000597	7.01	2.53651335498
0.000598	6.97	2.52608392576
0.000599	6.972	2.50423960515
0.0006	6.976	2.50268335992
0.000601	6.95	2.48505533138
0.000602	6.926	2.4828459477
0.000603	6.864	2.49669862018
0.000604	6.844	2.48508832841
0.000605	6.84	2.4735399734
0.000606	6.834	2.45976502943
0.000607	6.816	2.48397745561
0.000608	6.812	2.48689686155
0.000609	6.81	2.4807055448
0.00061	6.778	2.48046689153
0.000611	6.762	2.50626335408
0.000612	6.712	2.50380829937
0.000613	6.678	2.4686668467
0.000614	6.644	2.44647992021
0.000615	6.642	2.46532675319
0.000616	6.628	2.48628558295
0.000617	6.63	2.50381708597
0.000618	6.604	2.50263541092
0.000619	6.586	2.50970197434
0.00062	6.588	2.5024499995
0.000621	6.572	2.51093926649
0.000622	6.56	2.48724747462
0.000623	6.54	2.4512037859
0.000624	6.55	2.43710894299
0.000625	6.546	2.46736377537
0.000626	6.528	2.46763368432
0.000627	6.504	2.48877158454
0.000628	6.498	2.48877399536
0.000629	6.462	2.47478403098
0.00063	6.476	2.4701060706
0.000631	6.486	2.46532026317
0.000632	6.44	2.47192232888
0.000633	6.45	2.4689066406
0.000634	6.404	2.47806053195
0.000635	6.37	2.45949181743
0.000636	6.322	2.46380112834
0.000637	6.318	2.46918529074
0.000638	6.272	2.45316448694
0.000639	6.276	2.43389071242
0.00064	6.248	2.43361788291
0.000641	6.232	2.44257568972
0.000642	6.23	2.44399263501
0.000643	6.23	2.44562875351
0.000644	6.196	2.43014073667
0.000645	6.188	2.43980654971
0.000646	6.18	2.4239636961
0.000647	6.176	2.43906211483
0.000648	6.15	2.4173332414
0.000649	6.124	2.42994320921
0.00065	6.11	2.43020575261
0.000651	6.086	2.42952752608
0.000652	6.064	2.42320118851
0.000653	6.038	2.42581038006
0.000654	6.022	2.43670186933
0.000655	6.012	2.43060815435
0.000656	6.024	2.47859314935
0.000657	5.998	2.46129965669
0.000658	5.976	2.4713202949
0.000659	5.976	2.4461038408
0.00066	5.964	2.45493462235
0.000661	5.934	2.44000901638
0.000662	5.906	2.43334420089
0.000663	5.87	2.40355985987
0.000664	5.848	2.38094435046
0.000665	5.84	2.39466072754
0.000666	5.82	2.40407986556
0.000667	5.794	2.38318358504
0.000668	5.77	2.37257244357
0.000669	5.778	2.36066007718
0.00067	5.74	2.33846103239
0.000671	5.718	2.35254670517
0.000672	5.706	2.34681997605
0.000673	5.694	2.33759791239
0.000674	5.668	2.3353320963
0.000675	5.65	2.32712268692
0.000676	5.622	2.33133352397
0.000677	5.632	2.32563453707
0.000678	5.622	2.32532062305
0.000679	5.608	2.33545199051
0.00068	5.606	2.3278238765
0.000681	5.568	2.32838484791
0.000682	5.556	2.32182342137
0.000683	5.516	2.27634443791
0.000684	5.526	2.29114032744
0.000685	5.506	2.25254611496
0.000686	5.524	2.2542014107
0.000687	5.504	2.28166255174
0.000688	5.47	2.26828128767
0.000689	5.478	2.263960247
0.00069	5.44	2.25619148124
0.000691	5.438	2.260565416
0.000692	5.404	2.28577864195
0.000693	5.406	2.31455481681
0.000694	5.414	2.33208147371
0.000695	5.408	2.31463517644
0.000696	5.4	2.32723011325
0.000697	5.35	2.27848633966
0.000698	5.332	2.28861879744
0.000699	5.318	2.30930205906
0.0007	5.302	2.30451643518
0.000701	5.296	2.30919553092
0.000702	5.286	2.31521143743
0.000703	5.292	2.30189834702
0.000704	5.27	2.30328026953
0.000705	5.248	2.26770721214
0.000706	5.24	2.24017856431
0.000707	5.22	2.26442045566
0.000708	5.216	2.26745319687
0.000709	5.214	2.25215541204
0.00071	5.188	2.23621465875
0.000711	5.158	2.21924221301
0.000712	5.154	2.22582209532
0.000713	5.13	2.23541942373
0.000714	5.112	2.22967620968
0.000715	5.1	2.23651514638
0.000716	5.072	2.22773786609
0.000717	5.06	2.19918166598
0.000718	5.058	2.18783820243
0.000719	5.064	2.17345439336
0.00072	5.056	2.17459513473
0.000721	5.044	2.19683044407
0.000722	5.022	2.18849628741
0.000723	4.99	2.18034400955
0.000724	4.982	2.20582773579
0.000725	4.984	2.21263282087
0.000726	4.966	2.2056391364
0.000727	4.956	2.2113489096
0.000728	4.928	2.18330391838
0.000729	4.906	2.16359977815
0.00073	4.906	2.1654477597
0.000731	4.888	2.17978347549
0.000732	4.882	2.18450818264
0.000733	4.866	2.18633117345
0.000734	4.818	2.16445743779
0.000735	4.826	2.14656097048
0.000736	4.834	2.1499869767
0.000737	4.822	2.14063448538
0.000738	4.808	2.12676655983
0.000739	4.778	2.13183395226
0.00074	4.758	2.13340947781
0.000741	4.764	2.12139199584
0.000742	4.748	2.10819733422
0.000743	4.73	2.11969337405
0.000744	4.722	2.10824951085
0.000745	4.722	2.10159843928
0.000746	4.734	2.09839081203
0.000747	4.698	2.12856665388
0.000748	4.69	2.12647595801
0.000749	4.674	2.12878462978
0.00075	4.666	2.12472209948
0.000751	4.636	2.10035806471
0.000752	4.626	2.10953170159
0.000753	4.612	2.09701120646
0.000754	4.586	2.08197118136
0.000755	4.574	2.05828180772
0.000756	4.556	2.06176235294
0.000757	4.532	2.06711780022
0.000758	4.56	2.09150663398
0.000759	4.56	2.0934182573
0.00076	4.538	2.07184845006
0.000761	4.524	2.06722616083
0.000762	4.5	2.07701709189
0.000763	4.502	2.08086424353
0.000764	4.48	2.06630104293
0.000765	4.448	2.02170621011
0.000766	4.438	1.99352853002
0.000767	4.436	2.00546852381
0.000768	4.434	2.00340809622
0.000769	4.432	2.02518542361
0.00077	4.432	2.04190499289
0.000771	4.43	2.04965850814
0.000772	4.412	2.05967376057
0.000773	4.386	2.06809187417
0.000774	4.374	2.05283316419
0.000775	4.342	2.04964289573
0.000776	4.354	2.05345659803
0.000777	4.336	2.03447880304
0.000778	4.326	2.04247986526
0.000779	4.32	2.03901937215
0.00078	4.296	2.02395256861
0.000781	4.29	2.01739931595
0.000782	4.316	2.03079885759
0.000783	4.292	2.03635360387
0.000784	4.272	2.02138962103
0.000785	4.246	1.9963677016
0.000786	4.242	1.99685652965
0.000787	4.234	1.97970805929
0.000788	4.222	1.996175343
0.000789	4.196	1.98534228787
0.00079	4.148	1.98748484271
0.000791	4.154	1.98954366627
0.000792	4.164	1.99025224532
0.000793	4.152	1.98919481198
0.000794	4.152	1.99421563528
0.000795	4.142	1.9833900272
0.000796	4.14	1.99308805626
0.000797	4.13	1.98522039079
0.000798	4.106	1.97958682558
0.000799	4.088	1.97895325867
0.0008	4.066	1.96510661288
0.000801	4.072	1.9725151457
0.000802	4.046	1.97075721488
0.000803	4.052	1.964
0.000804	4.032	1.95012204746
0.000805	4.036	1.94902642363
0.000806	4.014	1.96921405642
0.000807	3.996	1.95958771174
0.000808	3.976	1.96962534508
0.000809	3.976	1.96759345394
0.00081	3.97	1.96089265387
0.000811	3.958	1.94941940074
0.000812	3.952	1.93124208736
0.000813	3.94	1.94638125762
0.000814	3.938	1.93962779935
0.000815	3.906	1.91132519473
0.000816	3.888	1.90878390605
0.000817	3.874	1.903187852
0.000818	3.868	1.89804531031
0.000819	3.88	1.89884175223
0.00082	3.868	1.89699130204
0.000821	3.84	1.88849146146
0.000822	3.8	1.87403308402
0.000823	3.79	1.85415749061
0.000824	3.782	1.84891211257
0.000825	3.784	1.85616378588
0.000826	3.784	1.85724096444
0.000827	3.774	1.87481305735
0.000828	3.752	1.86185284059
0.000829	3.746	1.87975636719
0.00083	3.748	1.87523225228
0.000831	3.706	1.84487506352
0.000832	3.696	1.82964040183
0.000833	3.702	1.82460845115
0.000834	3.698	1.83923788565
0.000835	3.682	1.84089000215
0.000836	3.662	1.81982306832
0.000837	3.654	1.82490657295
0.000838	3.64	1.83368481479
0.000839	3.628	1.83782915419
0.00084	3.61	1.83354847223
0.000841	3.618	1.85258630028
0.000842	3.624	1.86510696744
0.000843	3.606	1.87156725767
0.000844	3.596	1.86139302674
0.000845	3.592	1.85190064528
0.000846	3.594	1.85719250483
0.000847	3.596	1.85601293099
0.000848	3.592	1.85082035865
0.000849	3.592	1.84865789155
0.00085	3.576	1.83853855004
0.000851	3.57	1.86040318211
0.000852	3.582	1.86849565159
0.000853	3.552	1.85668952709
0.000854	3.542	1.85154962126
0.000855	3.534	1.83761911179
0.000856	3.524	1.82686179007
0.000857	3.51	1.82918014422
0.000858	3.506	1.82591456536
0.000859	3.504	1.83138854425
0.00086	3.498	1.83029942906
0.000861	3.486	1.81598568276
0.000862	3.472	1.82242036863
0.000863	3.468	1.81795929547
0.000864	3.45	1.79318153013
0.000865	3.43	1.78019661835
0.000866	3.44	1.76022725806
0.000867	3.422	1.76632839529
0.000868	3.402	1.76192962402
0.000869	3.382	1.75273386457
0.00087	3.356	1.73472303265
0.000871	3.364	1.74571017068
0.000872	3.366	1.75158328377
0.000873	3.354	1.76314605181
0.000874	3.346	1.76473340763
0.000875	3.356	1.76670993658
0.000876	3.346	1.7510808091
0.000877	3.324	1.73176903772
0.000878	3.31	1.71985464502
0.000879	3.302	1.71195677516
0.00088	3.272	1.7058769006
0.000881	3.28	1.69398937423
0.000882	3.26	1.69717412189
0.000883	3.246	1.6892258582
0.000884	3.224	1.6762529642
0.000885	3.21	1.68341913973
0.000886	3.21	1.67149633562
0.000887	3.218	1.72002209288
0.000888	3.224	1.71866925265
0.000889	3.206	1.70984326767
0.00089	3.194	1.69951875541
0.000891	3.19	1.68697954937
0.000892	3.182	1.67118999518
0.000893	3.19	1.69525809244
0.000894	3.2	1.70997075998
0.000895	3.24	1.71067238243
0.000896	3.248	1.71886474162
0.000897	3.222	1.70783957092
0.000898	3.212	1.70618170193
0.000899	3.196	1.72092533249
0.0009	3.166	1.7095157209
0.000901	3.156	1.70635986826
0.000902	3.138	1.6943895656
0.000903	3.122	1.69207446645
0.000904	3.096	1.7002305726
0.000905	3.106	1.69315209004
0.000906	3.1	1.68700918788
0.000907	3.104	1.69858293881
0.000908	3.092	1.69219856991
0.000909	3.088	1.6757851891
0.00091	3.062	1.66317647891
0.000911	3.056	1.67715950345
0.000912	3.056	1.67715950345
0.000913	3.036	1.69077023868
0.000914	3.034	1.69140296795
0.000915	3.026	1.6950881983
0.000916	3.01	1.69407792029
0.000917	2.996	1.69114872202
0.000918	3.0	1.70058813356
0.000919	3.01	1.7116950663
0.00092	2.986	1.70932852313
0.000921	2.984	1.70872584109
0.000922	2.986	1.69876543407
0.000923	2.986	1.69876543407
0.000924	2.982	1.69990470321
0.000925	2.984	1.68158972404
0.000926	2.976	1.69688656073
0.000927	2.958	1.68411282282
0.000928	2.96	1.67523132731
0.000929	2.962	1.6722906446
0.00093	2.964	1.67532205859
0.000931	2.944	1.6555554959
0.000932	2.92	1.65577776287
0.000933	2.908	1.66599399759
0.000934	2.88	1.65215011425
0.000935	2.89	1.64496200564
0.000936	2.88	1.63755915924
0.000937	2.872	1.63817459387
0.000938	2.86	1.62739054932
0.000939	2.85	1.62834271577
0.00094	2.854	1.63972070793
0.000941	2.844	1.64306542779
0.000942	2.836	1.62637756994
0.000943	2.81	1.60807338141
0.000944	2.802	1.60835195153
0.000945	2.808	1.60970059328
0.000946	2.808	1.62207768001
0.000947	2.776	1.64128729965
0.000948	2.756	1.65664238748
0.000949	2.748	1.66267735896
0.00095	2.756	1.68061417345
0.000951	2.752	1.67883769317
0.000952	2.74	1.67463428843
0.000953	2.722	1.69018223869
0.000954	2.702	1.69268898502
0.000955	2.694	1.6710368039
0.000956	2.682	1.65435062789
0.000957	2.7	1.64620776332
0.000958	2.698	1.64036459362
0.000959	2.682	1.61767611097
0.00096	2.66	1.61257557962
0.000961	2.646	1.60893878069
0.000962	2.654	1.61315963252
0.000963	2.658	1.59907348174
0.000964	2.668	1.60055490378
0.000965	2.66	1.58252962058
0.000966	2.662	1.5658084174
0.000967	2.654	1.57298569606
0.000968	2.654	1.56916665782
0.000969	2.654	1.56916665782
0.00097	2.658	1.558536493
0.000971	2.64	1.56537535435
0.000972	2.63	1.55598843183
0.000973	2.638	1.52936457393
0.000974	2.62	1.51907866814
0.000975	2.606	1.50424864966
0.000976	2.592	1.51708140849
0.000977	2.596	1.53518207389
0.000978	2.596	1.51683354393
0.000979	2.576	1.50738979697
0.00098	2.542	1.49004563688
0.000981	2.536	1.48482456876
0.000982	2.526	1.49309209361
0.000983	2.508	1.47578318191
0.000984	2.512	1.46077239842
0.000985	2.51	1.48657324071
0.000986	2.518	1.49855797352
0.000987	2.494	1.49598262022
0.000988	2.514	1.52111932471
0.000989	2.512	1.5198210421
0.00099	2.5	1.53166575988
0.000991	2.494	1.52773165183
0.000992	2.492	1.53815993967
0.000993	2.476	1.53799349804
0.000994	2.452	1.54780360511
0.000995	2.44	1.54479772139
0.000996	2.43	1.54178468017
0.000997	2.428	1.54298930651
0.000998	2.402	1.53505569932
0.000999	2.392	1.52654380874
0.001	2.376	1.51743994939
0.001001	2.37	1.50768033747
0.001002	2.366	1.51130539601
0.001003	2.346	1.49073270575
0.001004	2.314	1.48303877225
0.001005	2.308	1.46735680732
0.001006	2.312	1.45005379211
0.001007	2.286	1.43812516841
0.001008	2.276	1.43660154531
0.001009	2.28	1.42464030548
0.00101	2.268	1.42132895559
0.001011	2.26	1.43680200445
0.001012	2.258	1.425284533
0.001013	2.25	1.42811063997
0.001014	2.248	1.43335131772
0.001015	2.258	1.45582828658
0.001016	2.254	1.45240627925
0.001017	2.276	1.45458722667
0.001018	2.264	1.4402444237
0.001019	2.258	1.43507351728
0.00102	2.254	1.44273490288
0.001021	2.248	1.44031107751
0.001022	2.26	1.45065502446
0.001023	2.262	1.44684346078
0.001024	2.254	1.44964961284
0.001025	2.244	1.45480720372
0.001026	2.248	1.44585476449
0.001027	2.25	1.44481832768
0.001028	2.228	1.43388144559
0.001029	2.21	1.41911944529
0.00103	2.202	1.41322185095
0.001031	2.194	1.40298396284
0.001032	2.182	1.38595670928
0.001033	2.162	1.39418650115
0.001034	2.138	1.38670689044
0.001035	2.122	1.3780841774
0.001036	2.114	1.37295447849
0.001037	2.108	1.37707516135
0.001038	2.104	1.3715626125
0.001039	2.096	1.39383786719
0.00104	2.098	1.39441600679
0.001041	2.112	1.39694523873
0.001042	2.12	1.39771241677
0.001043	2.114	1.39032514183
0.001044	2.094	1.38750279279
0.001045	2.1	1.39355660093
0.001046	2.098	1.40584351903
0.001047	2.096	1.39956564691
0.001048	2.1	1.39212068442
0.001049	2.102	1.38405057711
0.00105	2.084	1.38598124085
0.001051	2.08	1.39341307587
0.001052	2.074	1.39302692006
0.001053	2.086	1.39807152893
0.001054	2.072	1.38087508486
0.001055	2.06	1.38722745071
0.001056	2.046	1.38415461564
0.001057	2.026	1.36869426827
0.001058	2.03	1.36275456338
0.001059	2.024	1.3636069815
0.00106	2.02	1.36220409631
0.001061	2.028	1.3752148923
0.001062	2.04	1.38072444753
0.001063	2.032	1.398204563
0.001064	2.02	1.36952546526
0.001065	1.994	1.37038826615
0.001066	1.978	1.3832989554
0.001067	1.992	1.38706020057
0.001068	1.974	1.37888505685
0.001069	1.968	1.36783624751
0.00107	1.96	1.38361844451
0.001071	1.956	1.37624997729
0.001072	1.958	1.37994057843
0.001073	1.962	1.37860654285
0.001074	1.962	1.38584126075
0.001075	1.948	1.38032459951
0.001076	1.94	1.38289551305
0.001077	1.926	1.38149339484
0.001078	1.928	1.37215742537
0.001079	1.914	1.35299815225
0.00108	1.92	1.36146979401
0.001081	1.908	1.35924096466
0.001082	1.898	1.35631707207
0.001083	1.898	1.35926303562
0.001084	1.9	1.36601610532
0.001085	1.898	1.37098358852
0.001086	1.892	1.36540689906
0.001087	1.888	1.37239061495
0.001088	1.888	1.37820753154
0.001089	1.88	1.36146979401
0.00109	1.856	1.36208076119
0.001091	1.86	1.36102902247
0.001092	1.848	1.35826948725
0.001093	1.852	1.3631199507
0.001094	1.848	1.37291514669
0.001095	1.838	1.37541121124
0.001096	1.828	1.3792809721
0.001097	1.8	1.38564064606
0.001098	1.796	1.37054149882
0.001099	1.788	1.33381258054
0.0011	1.78	1.34149170702
0.001101	1.774	1.33825408649
0.001102	1.782	1.34999111108
0.001103	1.77	1.34354009989
0.001104	1.77	1.33607634512
0.001105	1.756	1.33583831357
0.001106	1.782	1.33059234929
0.001107	1.782	1.33059234929
0.001108	1.768	1.31536154726
0.001109	1.766	1.32031965826
0.00111	1.77	1.32555648691
0.001111	1.746	1.31661839574
0.001112	1.728	1.30154369884
0.001113	1.728	1.30154369884
0.001114	1.73	1.29502895721
0.001115	1.724	1.30530609437
0.001116	1.718	1.29864390808
0.001117	1.724	1.30836692101
0.001118	1.736	1.30931432437
0.001119	1.744	1.31242675986
0.00112	1.736	1.31692976274
0.001121	1.728	1.31682041296
0.001122	1.714	1.30698278489
0.001123	1.718	1.32305555439
0.001124	1.722	1.3208769814
0.001125	1.72	1.32574507353
0.001126	1.714	1.32370842711
0.001127	1.7	1.29073622402
0.001128	1.704	1.29783820255
0.001129	1.692	1.29812788276
0.00113	1.678	1.28930834171
0.001131	1.678	1.30012153278
0.001132	1.678	1.29240705662
0.001133	1.676	1.2895828783
0.001134	1.656	1.28594867705
0.001135	1.65	1.2835497653
0.001136	1.65	1.28199063959
0.001137	1.642	1.27665030451
0.001138	1.648	1.27753512672
0.001139	1.65	1.29749759152
0.00114	1.632	1.28552557345
0.001141	1.636	1.28199219966
0.001142	1.634	1.28842694787
0.001143	1.632	1.29637031746
0.001144	1.632	1.30406134825
0.001145	1.626	1.28923388103
0.001146	1.626	1.29696723166
0.001147	1.636	1.30824462544
0.001148	1.636	1.30365025985
0.001149	1.638	1.30036764032
0.00115	1.63	1.30426224357
0.001151	1.63	1.28883668477
0.001152	1.62	1.28358871918
0.001153	1.616	1.29789984205
0.001154	1.602	1.28514434987
0.001155	1.6	1.29151074328
0.001156	1.596	1.28249132551
0.001157	1.604	1.30199231949
0.001158	1.596	1.29799229582
0.001159	1.592	1.29365219437
0.00116	1.574	1.28238995629
0.001161	1.562	1.28458397935
0.001162	1.566	1.28594090066
0.001163	1.568	1.28739116045
0.001164	1.584	1.27551715002
0.001165	1.584	1.27551715002
0.001166	1.576	1.27445046981
0.001167	1.558	1.27539640896
0.001168	1.552	1.26936834686
0.001169	1.556	1.27861800394
0.00117	1.548	1.27737856566
0.001171	1.54	1.27451951731
0.001172	1.53	1.27322425362
0.001173	1.532	1.25736868102
0.001174	1.536	1.24928139344
0.001175	1.532	1.25099000795
0.001176	1.508	1.23204545371
0.001177	1.492	1.23204545371
0.001178	1.49	1.22552029767
0.001179	1.494	1.22880592446
0.00118	1.496	1.23854107724
0.001181	1.492	1.23690581695
0.001182	1.482	1.2188830953
0.001183	1.49	1.22715117243
0.001184	1.48	1.21885191882
0.001185	1.482	1.2188830953
0.001186	1.474	1.20387873143
0.001187	1.478	1.22045729135
0.001188	1.49	1.23527324912
0.001189	1.484	1.24649267948
0.00119	1.476	1.24796794831
0.001191	1.464	1.25247914154
0.001192	1.462	1.25082212964
0.001193	1.444	1.23079811505
0.001194	1.444	1.23566338458
0.001195	1.442	1.24363821106
0.001196	1.434	1.23840381136
0.001197	1.428	1.24772432853
0.001198	1.416	1.24857678979
0.001199	1.408	1.23997419328
0.0012	1.412	1.24509276763
0.001201	1.404	1.22995284462
0.001202	1.394	1.23400324149
0.001203	1.384	1.22333315168
0.001204	1.394	1.22260541468
0.001205	1.394	1.22587275033
0.001206	1.4	1.22474487139
0.001207	1.404	1.22179540022
0.001208	1.394	1.22096846806
0.001209	1.388	1.20060651339
0.00121	1.374	1.19921807858
0.001211	1.38	1.20316249942
0.001212	1.392	1.20595853992
0.001213	1.396	1.21457152939
0.001214	1.394	1.19948488944
0.001215	1.384	1.19186576425
0.001216	1.376	1.20109283571
0.001217	1.376	1.20938992885
0.001218	1.372	1.22703545181
0.001219	1.358	1.20575121812
0.00122	1.362	1.20455634986
0.001221	1.358	1.20076475631
0.001222	1.354	1.19694778499
0.001223	1.356	1.20052655114
0.001224	1.348	1.18274933946
0.001225	1.354	1.19192449425
0.001226	1.342	1.17176618828
0.001227	1.342	1.15975687107
0.001228	1.336	1.16408934365
0.001229	1.332	1.15142346684
0.00123	1.322	1.14294181829
0.001231	1.322	1.14469035114
0.001232	1.316	1.14023857153
0.001233	1.328	1.14211032742
0.001234	1.316	1.13848320146
0.001235	1.31	1.12512221558
0.001236	1.302	1.13613203458
0.001237	1.302	1.12906864273
0.001238	1.296	1.12622555467
0.001239	1.302	1.14489999563
0.00124	1.304	1.13823723362
0.001241	1.29	1.13925414197
0.001242	1.302	1.14489999563
0.001243	1.296	1.13507004189
0.001244	1.278	1.1192479618
0.001245	1.284	1.11863488235
0.001246	1.276	1.10987566871
0.001247	1.276	1.10807219981
0.001248	1.278	1.11387431966
0.001249	1.29	1.12334322449
0.00125	1.288	1.12474708268
0.001251	1.284	1.12398576503
0.001252	1.284	1.12576374076
0.001253	1.27	1.10864782506
0.001254	1.264	1.10738611153
0.001255	1.264	1.10376809158
0.001256	1.254	1.10701580838
0.001257	1.248	1.10566541051
0.001258	1.256	1.09839155131
0.001259	1.246	1.09246693314
0.00126	1.252	1.08281854436
0.001261	1.252	1.08466400327
0.001262	1.238	1.07208022088
0.001263	1.236	1.07531576758
0.001264	1.234	1.09144124899
0.001265	1.226	1.07838954001
0.001266	1.22	1.06564534438
0.001267	1.206	1.05998301873
0.001268	1.192	1.06542761368
0.001269	1.186	1.06179282348
0.00127	1.184	1.05931298491
0.001271	1.178	1.0669189285
0.001272	1.162	1.06195856793
0.001273	1.15	1.05427700345
0.001274	1.146	1.03763384679
0.001275	1.136	1.01464476542
0.001276	1.128	1.00180636852
0.001277	1.132	1.01320086853
0.001278	1.116	1.00724574956
0.001279	1.11	1.00891030325
0.00128	1.114	1.01636804357
0.001281	1.128	1.03904571603
0.001282	1.13	1.0378342835
0.001283	1.13	1.03203682105
0.001284	1.124	1.03567562489
0.001285	1.11	1.04014422077
0.001286	1.112	1.05045513945
0.001287	1.112	1.03704194708
0.001288	1.116	1.03467096219
0.001289	1.118	1.04502440163
0.00129	1.122	1.03880508278
0.001291	1.124	1.0433714583
0.001292	1.122	1.06541822774
0.001293	1.124	1.05480993549
0.001294	1.118	1.056444982
0.001295	1.108	1.0584592576
0.001296	1.098	1.04708929896
0.001297	1.102	1.04861623104
0.001298	1.09	1.04589674443
0.001299	1.106	1.04630970558
0.0013	1.104	1.04172165188
0.001301	1.1	1.03826778819
0.001302	1.096	1.03478693459
0.001303	1.102	1.03517921154
0.001304	1.1	1.03247275993
0.001305	1.094	1.02818480829
0.001306	1.094	1.03786511648
0.001307	1.074	1.02787353308
0.001308	1.07	1.02815368501
0.001309	1.066	1.03036110175
0.00131	1.064	1.02562371267
0.001311	1.062	1.02281767681
0.001312	1.06	1.02391405889
0.001313	1.064	1.0333944068
0.001314	1.066	1.03809633464
0.001315	1.054	1.03686257527
0.001316	1.036	1.017204011
0.001317	1.028	1.01351665009
0.001318	1.026	1.01258283612
0.001319	1.026	1.00465118325
0.00132	1.02	1.00379280731
0.001321	1.02	0.99579114276
0.001322	1.026	0.994647676316
0.001323	1.018	0.998837324092
0.001324	1.004	0.999991999968
0.001325	1.01	1.00294566154
0.001326	1.002	1.00299351942
0.001327	1.01	1.01286721736
0.001328	1.01	1.00493780902
0.001329	1.016	1.00386453269
0.00133	1.016	1.00386453269
0.001331	1.012	1.00192614498
0.001332	1.006	1.00496965128
0.001333	1.0	0.99799799599
0.001334	0.996	0.99798997991
0.001335	1.002	1.01291460647
0.001336	0.994	1.00297756705
0.001337	0.984	1.00386453269
0.001338	0.992	1.00793650594
0.001339	0.994	1.00297756705
0.00134	1.012	1.0118576975
0.001341	1.004	1.01389545812
0.001342	1.0	1.00796825347
0.001343	0.998	1.01488718585
0.001344	0.978	1.00474673426
0.001345	0.976	1.00171053703
0.001346	0.972	1.00160670924
0.001347	0.984	1.01574800024
0.001348	0.976	1.01164420623
0.001349	0.964	0.995341147547
0.00135	0.958	1.00011799304
0.001351	0.936	0.979746906094
0.001352	0.938	0.982932347621
0.001353	0.938	0.970647206765
0.001354	0.93	0.963898334888
0.001355	0.932	0.96714838572
0.001356	0.932	0.969214114631
0.001357	0.926	0.967741701075
0.001358	0.922	0.952846262521
0.001359	0.916	0.93645288189
0.00136	0.914	0.937338786139
0.001361	0.912	0.936085466184
0.001362	0.904	0.939565857192
0.001363	0.916	0.94918069934
0.001364	0.914	0.945835080762
0.001365	0.906	0.93228965456
0.001366	0.892	0.936128196349
0.001367	0.882	0.942377843543
0.001368	0.886	0.940746512085
0.001369	0.882	0.933850095037
0.00137	0.878	0.939742517927
0.001371	0.882	0.938123659226
0.001372	0.892	0.946750231054
0.001373	0.878	0.933335952377
0.001374	0.872	0.929309421022
0.001375	0.87	0.942920993509
0.001376	0.876	0.951117237779
0.001377	0.87	0.947153630622
0.001378	0.86	0.936162379077
0.001379	0.842	0.93222100384
0.00138	0.846	0.932890132867
0.001381	0.85	0.937816613203
0.001382	0.846	0.945665902949
0.001383	0.834	0.932975883933
0.001384	0.838	0.927230284234
0.001385	0.838	0.91638201641
0.001386	0.846	0.911199209833
0.001387	0.84	0.917823512447
0.001388	0.84	0.926498785752
0.001389	0.846	0.93503155027
0.00139	0.836	0.925799114279
0.001391	0.836	0.927956895551
0.001392	0.844	0.929335246292
0.001393	0.832	0.918572806042
0.001394	0.824	0.921424983382
0.001395	0.826	0.918544500827
0.001396	0.822	0.928609713496
0.001397	0.824	0.919251869729
0.001398	0.818	0.912620403015
0.001399	0.824	0.912701484605
0.0014	0.83	0.92146622293
0.001401	0.826	0.920719284038
0.001402	0.816	0.90892463934
0.001403	0.804	0.917378874839
0.001404	0.808	0.922570322523
0.001405	0.804	0.923896098054
0.001406	0.798	0.925848799751
0.001407	0.798	0.921518312352
0.001408	0.796	0.917814796133
0.001409	0.798	0.928006465495
0.00141	0.804	0.923896098054
0.001411	0.798	0.923686093865
0.001412	0.792	0.910349383479
0.001413	0.798	0.912795705511
0.001414	0.792	0.905944810681
0.001415	0.78	0.90310575239
0.001416	0.778	0.901507626146
0.001417	0.776	0.89990221691
0.001418	0.782	0.904696634237
0.001419	0.788	0.898362955603
0.00142	0.784	0.892941207471
0.001421	0.776	0.893209941727
0.001422	0.776	0.89544625746
0.001423	0.78	0.898665677546
0.001424	0.78	0.898665677546
0.001425	0.776	0.89544625746
0.001426	0.78	0.900888450364
0.001427	0.774	0.89606026583
0.001428	0.774	0.89606026583
0.001429	0.776	0.888720428481
0.00143	0.78	0.894203556244
0.001431	0.776	0.888720428481
0.001432	0.776	0.890968012894
0.001433	0.768	0.882142845575
0.001434	0.764	0.883348175976
0.001435	0.764	0.881081154037
0.001436	0.75	0.866890996608
0.001437	0.746	0.861094652172
0.001438	0.742	0.873748247495
0.001439	0.744	0.882306069343
0.00144	0.74	0.883402513014
0.001441	0.746	0.881750531613
0.001442	0.74	0.872009174264
0.001443	0.734	0.866743329943
0.001444	0.734	0.866743329943
0.001445	0.73	0.856212590424
0.001446	0.736	0.863888881743
0.001447	0.74	0.862786184405
0.001448	0.738	0.858694357732
0.001449	0.74	0.851116913238
0.00145	0.736	0.852234709455
0.001451	0.738	0.854023418883
0.001452	0.742	0.855240317104
0.001453	0.732	0.841531936411
0.001454	0.726	0.845531785328
0.001455	0.708	0.843051599844
0.001456	0.706	0.843542530048
0.001457	0.706	0.848271183054
0.001458	0.7	0.825832912883
0.001459	0.704	0.834496255234
0.00146	0.696	0.834016786402
0.001461	0.694	0.836877529869
0.001462	0.686	0.819392457861
0.001463	0.678	0.816281814081
0.001464	0.678	0.816281814081
0.001465	0.684	0.824708433327
0.001466	0.666	0.806501084934
0.001467	0.672	0.802755255355
0.001468	0.664	0.801937653437
0.001469	0.666	0.811445623563
0.00147	0.66	0.815107354893
0.001471	0.652	0.814184254331
0.001472	0.654	0.808878235583
0.001473	0.65	0.807155499269
0.001474	0.652	0.804298452069
0.001475	0.648	0.802555917055
0.001476	0.65	0.804673846972
0.001477	0.656	0.815882344459
0.001478	0.66	0.817557337439
0.001479	0.656	0.818330006782
0.00148	0.662	0.817163386356
0.001481	0.654	0.813808331243
0.001482	0.656	0.813427316974
0.001483	0.65	0.812096053432
0.001484	0.652	0.809256448847
0.001485	0.646	0.810360413643
0.001486	0.64	0.813879597975
0.001487	0.638	0.811761048585
0.001488	0.638	0.801845371627
0.001489	0.64	0.80399004969
0.00149	0.646	0.807888606183
0.001491	0.646	0.805409212761
0.001492	0.642	0.803639222537
0.001493	0.636	0.804676332447
0.001494	0.642	0.806124059931
0.001495	0.646	0.802922163102
0.001496	0.654	0.811347028096
0.001497	0.65	0.809629544915
0.001498	0.65	0.804673846972
0.001499	0.652	0.79680361445
0.0015	0.64	0.788923316933
0.001501	0.64	0.79649231007
0.001502	0.64	0.791454357496
0.001503	0.636	0.784540629923
0.001504	0.632	0.780112812355
0.001505	0.628	0.770464794783
0.001506	0.634	0.782332410168
0.001507	0.626	0.768195287671
0.001508	0.626	0.773384768404
0.001509	0.626	0.778539658592
0.00151	0.624	0.773707955239
0.001511	0.626	0.778539658592
0.001512	0.63	0.780448588954
0.001513	0.636	0.789622694709
0.001514	0.636	0.794672259488
0.001515	0.638	0.796841263992
0.001516	0.638	0.801845371627
0.001517	0.624	0.799139537252
0.001518	0.618	0.789984809981
0.001519	0.61	0.783517708798
0.00152	0.62	0.792212092814
0.001521	0.624	0.799139537252
0.001522	0.628	0.793483459185
0.001523	0.628	0.798508609847
0.001524	0.628	0.80846521261
0.001525	0.628	0.798508609847
0.001526	0.624	0.794118379085
0.001527	0.622	0.80194513528
0.001528	0.624	0.80412934283
0.001529	0.624	0.80908837589
0.00153	0.61	0.803679040414
0.001531	0.616	0.810274027721
0.001532	0.616	0.807801955927
0.001533	0.614	0.798125303446
0.001534	0.606	0.786615535061
0.001535	0.618	0.797543729209
0.001536	0.62	0.802246844805
0.001537	0.614	0.795615485018
0.001538	0.616	0.80532229573
0.001539	0.614	0.805607845046
0.00154	0.61	0.803679040414
0.001541	0.596	0.800489850029
0.001542	0.594	0.800727169515
0.001543	0.588	0.798909256424
0.001544	0.586	0.799127023695
0.001545	0.584	0.796833734226
0.001546	0.576	0.790078477115
0.001547	0.576	0.790078477115
0.001548	0.572	0.790453034658
0.001549	0.562	0.778560209618
0.00155	0.562	0.775987113295
0.001551	0.556	0.776443172422
0.001552	0.554	0.774005167941
0.001553	0.552	0.766352399357
0.001554	0.55	0.769090371803
0.001555	0.546	0.766735938899
0.001556	0.55	0.769090371803
0.001557	0.546	0.764123026744
0.001558	0.544	0.766853310614
0.001559	0.536	0.7488017094
0.00156	0.536	0.7488017094
0.001561	0.536	0.756772092509
0.001562	0.526	0.738460560897
0.001563	0.526	0.738460560897
0.001564	0.528	0.738387432179
0.001565	0.526	0.7492155898
0.001566	0.528	0.74646902146
0.001567	0.52	0.741350119714
0.001568	0.518	0.744094080073
0.001569	0.522	0.743986559018
0.00157	0.522	0.746669940469
0.001571	0.514	0.74953585638
0.001572	0.508	0.73887482025
0.001573	0.5	0.730753036258
0.001574	0.494	0.730728403718
0.001575	0.492	0.727967032221
0.001576	0.494	0.727986263607
0.001577	0.492	0.733441204187
0.001578	0.49	0.727942305406
0.001579	0.494	0.727986263607
0.00158	0.5	0.728010988928
0.001581	0.49	0.716868188721
0.001582	0.496	0.719711053132
0.001583	0.49	0.719652694013
0.001584	0.488	0.716837499019
0.001585	0.49	0.716868188721
0.001586	0.496	0.719711053132
0.001587	0.494	0.722470760654
0.001588	0.494	0.722470760654
0.001589	0.494	0.722470760654
0.00159	0.486	0.714005602219
0.001591	0.488	0.705589115562
0.001592	0.482	0.705461551043
0.001593	0.482	0.716711936555
0.001594	0.492	0.722451382447
0.001595	0.494	0.722470760654
0.001596	0.494	0.72523375542
0.001597	0.49	0.716868188721
0.001598	0.488	0.716837499019
0.001599	0.472	0.693697340344
0.0016	0.468	0.687732506139
0.001601	0.466	0.687636531897
0.001602	0.464	0.693328205109
0.001603	0.46	0.690217357069
0.001604	0.462	0.690330355699
0.001605	0.466	0.693429160044
0.001606	0.458	0.690098543688
0.001607	0.454	0.68402046753
0.001608	0.456	0.684152029888
0.001609	0.46	0.687313611098
0.00161	0.454	0.68402046753
0.001611	0.46	0.701712191714
0.001612	0.466	0.693429160044
0.001613	0.466	0.693429160044
0.001614	0.46	0.690217357069
0.001615	0.458	0.690098543688
0.001616	0.456	0.68997391255
0.001617	0.45	0.689565080322
0.001618	0.446	0.686355592969
0.001619	0.452	0.689707184246
0.00162	0.45	0.689565080322
0.001621	0.444	0.683274469009
0.001622	0.438	0.664948118277
0.001623	0.438	0.664948118277
0.001624	0.432	0.658312995466
0.001625	0.424	0.654388263953
0.001626	0.416	0.650341448779
0.001627	0.418	0.659754499795
0.001628	0.416	0.656463251066
0.001629	0.414	0.6562042365
0.00163	0.42	0.66302337817
0.001631	0.414	0.662271847507
0.001632	0.418	0.671770794245
0.001633	0.418	0.668786961595
0.001634	0.422	0.669265268784
0.001635	0.42	0.666033032214
0.001636	0.424	0.666501312827
0.001637	0.418	0.656716072591
0.001638	0.416	0.64416147044
0.001639	0.416	0.64416147044
0.00164	0.416	0.647258835397
0.001641	0.414	0.653149293807
0.001642	0.418	0.653663522005
0.001643	0.416	0.650341448779
0.001644	0.418	0.650596649238
0.001645	0.42	0.650845603811
0.001646	0.414	0.6562042365
0.001647	0.41	0.643350604259
0.001648	0.406	0.636524940595
0.001649	0.404	0.639362182178
0.00165	0.404	0.639362182178
0.001651	0.4	0.632455532034
0.001652	0.4	0.632455532034
0.001653	0.4	0.641872261435
0.001654	0.396	0.638109708436
0.001655	0.402	0.64528753281
0.001656	0.404	0.64558810398
0.001657	0.406	0.645882342227
0.001658	0.406	0.645882342227
0.001659	0.406	0.642778344377
0.00166	0.406	0.633375086343
0.001661	0.404	0.633075035047
0.001662	0.398	0.62257208418
0.001663	0.398	0.62257208418
0.001664	0.396	0.622241110824
0.001665	0.394	0.618679238378
0.001666	0.392	0.618333243486
0.001667	0.384	0.613631811431
0.001668	0.382	0.609980327552
0.001669	0.386	0.614006514623
0.00167	0.388	0.614374478637
0.001671	0.386	0.607456994363
0.001672	0.38	0.602992537267
0.001673	0.382	0.609980327552
0.001674	0.382	0.616503041355
0.001675	0.386	0.620486905583
0.001676	0.394	0.628302474927
0.001677	0.392	0.627961782277
0.001678	0.39	0.627614531381
0.001679	0.392	0.627961782277
0.00168	0.398	0.641557479888
0.001681	0.396	0.634967715715
0.001682	0.394	0.634636904064
0.001683	0.386	0.623701851849
0.001684	0.378	0.622186467227
0.001685	0.378	0.625392676644
0.001686	0.378	0.625392676644
0.001687	0.384	0.629717396933
0.001688	0.384	0.629717396933
0.001689	0.384	0.629717396933
0.00169	0.384	0.629717396933
0.001691	0.386	0.623701851849
0.001692	0.382	0.613250356706
0.001693	0.374	0.611656766496
0.001694	0.376	0.608788961792
0.001695	0.368	0.603801291817
0.001696	0.37	0.604235053601
0.001697	0.366	0.600036665546
0.001698	0.366	0.600036665546
0.001699	0.372	0.604661888993
0.0017	0.376	0.612065355987
0.001701	0.368	0.610390039237
0.001702	0.368	0.610390039237
0.001703	0.362	0.605768932845
0.001704	0.364	0.606221081785
0.001705	0.364	0.602912929037
0.001706	0.364	0.602912929037
0.001707	0.364	0.606221081785
0.001708	0.36	0.605309838017
0.001709	0.36	0.608604962188
0.00171	0.352	0.596737798367
0.001711	0.348	0.595731483136
0.001712	0.346	0.595217607266
0.001713	0.348	0.599079293583
0.001714	0.35	0.599583188557
0.001715	0.354	0.600569729507
0.001716	0.356	0.60105241036
0.001717	0.348	0.599079293583
0.001718	0.348	0.595731483136
0.001719	0.34	0.590254182535
0.00172	0.34	0.593632883186
0.001721	0.336	0.592540293989
0.001722	0.334	0.588594937117
0.001723	0.334	0.591983107867
0.001724	0.33	0.587452125709
0.001725	0.324	0.575346851908
0.001726	0.324	0.575346851908
0.001727	0.32	0.574108003776
0.001728	0.32	0.56709787515
0.001729	0.326	0.575954859342
0.00173	0.324	0.575346851908
0.001731	0.318	0.56997894698
0.001732	0.316	0.565812689854
0.001733	0.316	0.569336455885
0.001734	0.32	0.570613704707
0.001735	0.326	0.572471833368
0.001736	0.32	0.570613704707
0.001737	0.316	0.562266840566
0.001738	0.324	0.568352003603
0.001739	0.316	0.558698487558
0.00174	0.32	0.563560112144
0.001741	0.318	0.56997894698
0.001742	0.314	0.568686205213
0.001743	0.312	0.568028168316
0.001744	0.312	0.571538275184
0.001745	0.304	0.56176863565
0.001746	0.304	0.565317609844
0.001747	0.302	0.564620226347
0.001748	0.304	0.568844442708
0.001749	0.31	0.577840808528
0.00175	0.31	0.581291665173
0.001751	0.308	0.57717934821
0.001752	0.306	0.569529630485
0.001753	0.306	0.576510190717
0.001754	0.308	0.57717934821
0.001755	0.308	0.580634136096
0.001756	0.31	0.584722156242
0.001757	0.308	0.580634136096
0.001758	0.31	0.577840808528
0.001759	0.31	0.577840808528
0.00176	0.302	0.564620226347
0.001761	0.298	0.563201562498
0.001762	0.292	0.557436991955
0.001763	0.292	0.550214503626
0.001764	0.292	0.550214503626
0.001765	0.288	0.537639284279
0.001766	0.286	0.536846346732
0.001767	0.29	0.538423625039
0.001768	0.292	0.542895938463
0.001769	0.294	0.543657980719
0.00177	0.296	0.54807298784
0.001771	0.29	0.54580216196
0.001772	0.282	0.535234528034
0.001773	0.288	0.537639284279
0.001774	0.29	0.54580216196
0.001775	0.294	0.547324401064
0.001776	0.292	0.546567470675
0.001777	0.292	0.546567470675
0.001778	0.296	0.54807298784
0.001779	0.294	0.547324401064
0.00178	0.294	0.547324401064
0.001781	0.294	0.547324401064
0.001782	0.292	0.546567470675
0.001783	0.29	0.54580216196
0.001784	0.286	0.544246267787
0.001785	0.286	0.540558969956
0.001786	0.286	0.540558969956
0.001787	0.282	0.538958254413
0.001788	0.284	0.539762910916
0.001789	0.28	0.538144961883
0.00179	0.282	0.54265642906
0.001791	0.276	0.53275134913
0.001792	0.274	0.524331955921
0.001793	0.27	0.518748493974
0.001794	0.268	0.513980544379
0.001795	0.266	0.509160092702
0.001796	0.264	0.508236165577
0.001797	0.262	0.507302670996
0.001798	0.26	0.506359556047
0.001799	0.258	0.505406766872
0.0018	0.258	0.501433943805
0.001801	0.256	0.500463784904
0.001802	0.26	0.502394267483
0.001803	0.26	0.506359556047
0.001804	0.26	0.506359556047
0.001805	0.256	0.500463784904
0.001806	0.256	0.500463784904
0.001807	0.262	0.51122988958
0.001808	0.266	0.513073094208
0.001809	0.27	0.514878626474
0.00181	0.27	0.514878626474
0.001811	0.268	0.513980544379
0.001812	0.262	0.51122988958
0.001813	0.262	0.51122988958
0.001814	0.256	0.508393548346
0.001815	0.252	0.498493731154
0.001816	0.248	0.496483635178
0.001817	0.25	0.497493718553
0.001818	0.25	0.497493718553
0.001819	0.25	0.497493718553
0.00182	0.25	0.497493718553
0.001821	0.25	0.501497756725
0.001822	0.25	0.505470078244
0.001823	0.254	0.511355062554
0.001824	0.256	0.512312404691
0.001825	0.256	0.508393548346
0.001826	0.252	0.506454341476
0.001827	0.256	0.508393548346
0.001828	0.252	0.506454341476
0.001829	0.25	0.501497756725
0.00183	0.248	0.500495754228
0.001831	0.244	0.498461633428
0.001832	0.244	0.490371287903
0.001833	0.246	0.491410215604
0.001834	0.242	0.497429391974
0.001835	0.248	0.504475965731
0.001836	0.248	0.508425019054
0.001837	0.246	0.507428812741
0.001838	0.244	0.506422748304
0.001839	0.246	0.507428812741
0.00184	0.246	0.507428812741
0.001841	0.246	0.503471945594
0.001842	0.25	0.509411425078
0.001843	0.248	0.504475965731
0.001844	0.24	0.492341345004
0.001845	0.234	0.485019587233
0.001846	0.234	0.480878362998
0.001847	0.238	0.491279960918
0.001848	0.234	0.485019587233
0.001849	0.23	0.482804308183
0.00185	0.234	0.497236362307
0.001851	0.23	0.478643917751
0.001852	0.228	0.477510209315
0.001853	0.228	0.477510209315
0.001854	0.236	0.486111098413
0.001855	0.238	0.491279960918
0.001856	0.238	0.487191953957
0.001857	0.238	0.491279960918
0.001858	0.24	0.492341345004
0.001859	0.23	0.478643917751
0.00186	0.226	0.476365405965
0.001861	0.226	0.476365405965
0.001862	0.228	0.48581477952
0.001863	0.23	0.491019347888
0.001864	0.23	0.491019347888
0.001865	0.228	0.48581477952
0.001866	0.228	0.48581477952
0.001867	0.226	0.484689591388
0.001868	0.22	0.481248376621
0.001869	0.222	0.482406467618
0.00187	0.218	0.480079160139
0.001871	0.216	0.474704118373
0.001872	0.216	0.474704118373
0.001873	0.214	0.473501847937
0.001874	0.218	0.47589494639
0.001875	0.218	0.471673615968
0.001876	0.218	0.471673615968
0.001877	0.214	0.469258990324
0.001878	0.216	0.474704118373
0.001879	0.212	0.463741307196
0.00188	0.208	0.461233129773
0.001881	0.208	0.461233129773
0.001882	0.206	0.459960867901
0.001883	0.208	0.461233129773
0.001884	0.206	0.459960867901
0.001885	0.206	0.468576567916
0.001886	0.208	0.469825499521
0.001887	0.214	0.473501847937
0.001888	0.212	0.4722880477
0.001889	0.21	0.471062628533
0.00189	0.208	0.469825499521
0.001891	0.206	0.468576567916
0.001892	0.204	0.463016198421
0.001893	0.196	0.457803451276
0.001894	0.198	0.459125255241
0.001895	0.196	0.457803451276
0.001896	0.204	0.463016198421
0.001897	0.202	0.457379492326
0.001898	0.206	0.459960867901
0.001899	0.208	0.461233129773
0.0019	0.208	0.461233129773
0.001901	0.202	0.444067562427
0.001902	0.2	0.442718872424
0.001903	0.2	0.442718872424
0.001904	0.2	0.438178046004
0.001905	0.196	0.435412448145
0.001906	0.204	0.445403188134
0.001907	0.202	0.448548771038
0.001908	0.204	0.449871092648
0.001909	0.202	0.448548771038
0.00191	0.202	0.457379492326
0.001911	0.202	0.457379492326
0.001912	0.204	0.458676356487
0.001913	0.202	0.457379492326
0.001914	0.2	0.4472135955
0.001915	0.198	0.445865450557
0.001916	0.194	0.438593205602
0.001917	0.19	0.43577517139
0.001918	0.19	0.43577517139
0.001919	0.188	0.429716185406
0.00192	0.188	0.438925961866
0.001921	0.184	0.43144408676
0.001922	0.18	0.428485705713
0.001923	0.182	0.434598665437
0.001924	0.18	0.423792402008
0.001925	0.176	0.411125285041
0.001926	0.18	0.414246303544
0.001927	0.176	0.411125285041
0.001928	0.18	0.414246303544
0.001929	0.176	0.411125285041
0.00193	0.18	0.419046536795
0.001931	0.184	0.426783317387
0.001932	0.182	0.425295191602
0.001933	0.18	0.423792402008
0.001934	0.176	0.415961536683
0.001935	0.182	0.425295191602
0.001936	0.186	0.428256932226
0.001937	0.186	0.428256932226
0.001938	0.186	0.428256932226
0.001939	0.18	0.423792402008
0.00194	0.178	0.417511676483
0.001941	0.176	0.415961536683
0.001942	0.178	0.422274792049
0.001943	0.178	0.422274792049
0.001944	0.176	0.420742201354
0.001945	0.176	0.415961536683
0.001946	0.176	0.415961536683
0.001947	0.176	0.415961536683
0.001948	0.174	0.42393867481
0.001949	0.178	0.431643371315
0.00195	0.18	0.433128156554
0.001951	0.178	0.431643371315
0.001952	0.168	0.419256484744
0.001953	0.168	0.419256484744
0.001954	0.174	0.428630376898
0.001955	0.174	0.428630376898
0.001956	0.174	0.428630376898
0.001957	0.172	0.422393181763
0.001958	0.17	0.42083250825
0.001959	0.172	0.422393181763
0.00196	0.172	0.422393181763
0.001961	0.172	0.427101861387
0.001962	0.17	0.425558456619
0.001963	0.172	0.427101861387
0.001964	0.17	0.425558456619
0.001965	0.17	0.425558456619
0.001966	0.172	0.427101861387
0.001967	0.172	0.427101861387
0.001968	0.17	0.425558456619
0.001969	0.17	0.425558456619
0.00197	0.166	0.412848640545
0.001971	0.164	0.406329915217
0.001972	0.16	0.402988833592
0.001973	0.158	0.401292910478
0.001974	0.158	0.401292910478
0.001975	0.16	0.407921561087
0.001976	0.156	0.394542773347
0.001977	0.156	0.404554075495
0.001978	0.156	0.404554075495
0.001979	0.156	0.404554075495
0.00198	0.158	0.415975960844
0.001981	0.156	0.414323545071
0.001982	0.158	0.420756461626
0.001983	0.16	0.422374241639
0.001984	0.164	0.4255631563
0.001985	0.158	0.420756461626
0.001986	0.154	0.417473352443
0.001987	0.152	0.415807647837
0.001988	0.148	0.402611475246
0.001989	0.146	0.400854088167
0.00199	0.148	0.412426963231
0.001991	0.15	0.414125584817
0.001992	0.152	0.415807647837
0.001993	0.154	0.417473352443
0.001994	0.156	0.419122893672
0.001995	0.156	0.414323545071
0.001996	0.154	0.412654819431
0.001997	0.154	0.412654819431
0.001998	0.154	0.402844883299
[truncated: 8,002 more rows]
