# Supplementary material for: The Influence of Synaptic Size on AMPA Receptor Activation: A Monte Carlo Model
Source: PLoS One. 2015 Jun 24;10(6):e0130924. doi: 10.1371/journal.pone.0130924 (PMC4479604; doi:10.1371/journal.pone.0130924)
Supplement: S1 Dataset — This package contains the experimental data used as basis for the analysis presented in the paper. (ZIP) [file pone.0130924.s001.zip › S1 Simulation data/training/1455_11887_205_381.csv]

time	AMPA.O.mean	AMPA.O.stdev
0.0	0.0	0.0
1e-06	0.0	0.0
2e-06	0.026	0.159135162676
3e-06	0.166	0.403043421978
4e-06	0.428	0.65484043858
5e-06	0.762	0.827862307392
6e-06	1.224	1.05537860505
7e-06	1.774	1.28020467114
8e-06	2.354	1.4672027808
9e-06	3.074	1.66629049088
1e-05	3.756	1.81230902442
1.1e-05	4.552	2.03157475865
1.2e-05	5.238	2.19484760291
1.3e-05	6.018	2.40451159282
1.4e-05	6.83	2.53003952538
1.5e-05	7.57	2.63763151331
1.6e-05	8.33	2.74027370896
1.7e-05	9.108	2.85172509194
1.8e-05	9.852	2.97625536539
1.9e-05	10.532	3.09596124007
2e-05	11.28	3.23567612718
2.1e-05	11.962	3.34373384108
2.2e-05	12.674	3.48248819093
2.3e-05	13.406	3.54530167969
2.4e-05	14.058	3.68274843018
2.5e-05	14.662	3.71749324142
2.6e-05	15.216	3.82378660492
2.7e-05	15.798	3.94527514883
2.8e-05	16.334	3.98176393072
2.9e-05	16.828	3.92662908867
3e-05	17.306	3.93094950362
3.1e-05	17.762	3.92292696848
3.2e-05	18.262	3.95289210579
3.3e-05	18.69	4.02615200905
3.4e-05	19.104	4.15802645494
3.5e-05	19.546	4.25627583693
3.6e-05	19.97	4.35535302817
3.7e-05	20.308	4.34340143206
3.8e-05	20.682	4.39646175919
3.9e-05	21.048	4.41199456029
4e-05	21.466	4.38415830006
4.1e-05	21.748	4.47844794544
4.2e-05	22.064	4.47882841824
4.3e-05	22.262	4.51545745191
4.4e-05	22.492	4.60021042997
4.5e-05	22.738	4.5260751209
4.6e-05	23.02	4.48281161772
4.7e-05	23.284	4.51833420632
4.8e-05	23.432	4.5304940128
4.9e-05	23.646	4.5379162619
5e-05	23.818	4.54542363262
5.1e-05	23.974	4.55689850666
5.2e-05	24.162	4.56724818682
5.3e-05	24.326	4.58516346492
5.4e-05	24.436	4.6010763958
5.5e-05	24.63	4.68455974452
5.6e-05	24.772	4.69467954178
5.7e-05	24.884	4.73101934048
5.8e-05	25.004	4.77744534244
5.9e-05	25.062	4.73393662822
6e-05	25.132	4.7659811162
6.1e-05	25.252	4.71598303644
6.2e-05	25.344	4.68590055379
6.3e-05	25.486	4.673093622
6.4e-05	25.528	4.72749574299
6.5e-05	25.552	4.70183963997
6.6e-05	25.552	4.6946028586
6.7e-05	25.632	4.66739499078
6.8e-05	25.718	4.59156574602
6.9e-05	25.754	4.63092690506
7e-05	25.758	4.7230748459
7.1e-05	25.764	4.73162804963
7.2e-05	25.798	4.72664743767
7.3e-05	25.818	4.75109208498
7.4e-05	25.878	4.72304096954
7.5e-05	25.856	4.71924400725
7.6e-05	25.904	4.71495323413
7.7e-05	25.904	4.74117960006
7.8e-05	25.912	4.73415842574
7.9e-05	25.868	4.71662760879
8e-05	25.896	4.69480393627
8.1e-05	25.93	4.73298003376
8.2e-05	25.962	4.76954463235
8.3e-05	25.95	4.71714956303
8.4e-05	25.942	4.74580193434
8.5e-05	25.872	4.71504146323
8.6e-05	25.782	4.72382006431
8.7e-05	25.816	4.71021698014
8.8e-05	25.814	4.74588284727
8.9e-05	25.794	4.72139428559
9e-05	25.748	4.64591175121
9.1e-05	25.642	4.68975862918
9.2e-05	25.702	4.67602352432
9.3e-05	25.67	4.67216224033
9.4e-05	25.662	4.71590457919
9.5e-05	25.61	4.7410863734
9.6e-05	25.582	4.71839760936
9.7e-05	25.532	4.7096683535
9.8e-05	25.488	4.74065986968
9.9e-05	25.4	4.72440472441
0.0001	25.384	4.74220876807
0.000101	25.342	4.66272838583
0.000102	25.266	4.64190090372
0.000103	25.252	4.64677264346
0.000104	25.194	4.64977031691
0.000105	25.134	4.61952854737
0.000106	25.046	4.59998739129
0.000107	24.936	4.60476970108
0.000108	24.882	4.59130438982
0.000109	24.878	4.55577830892
0.00011	24.814	4.55668783219
0.000111	24.724	4.52413792893
0.000112	24.674	4.51483377324
0.000113	24.624	4.50539942735
0.000114	24.622	4.50545402818
0.000115	24.572	4.47535652211
0.000116	24.548	4.53163281831
0.000117	24.446	4.53156529248
0.000118	24.39	4.51197296091
0.000119	24.338	4.5019724566
0.00012	24.272	4.4839732381
0.000121	24.224	4.43596934164
0.000122	24.192	4.45141954886
0.000123	24.154	4.44097782026
0.000124	24.088	4.44480100792
0.000125	24.048	4.47813532623
0.000126	24.016	4.42715981189
0.000127	23.994	4.43463234102
0.000128	23.996	4.45376065814
0.000129	23.928	4.48629201011
0.00013	23.824	4.50965896715
0.000131	23.786	4.54490968007
0.000132	23.788	4.56804728522
0.000133	23.728	4.55126531857
0.000134	23.656	4.61233823565
0.000135	23.612	4.63480916543
0.000136	23.56	4.65987124286
0.000137	23.412	4.65513222154
0.000138	23.276	4.63808408721
0.000139	23.172	4.66544917452
0.00014	23.144	4.67923754473
0.000141	23.092	4.67071043847
0.000142	23.022	4.63308925017
0.000143	23.012	4.63463655533
0.000144	22.906	4.62094838751
0.000145	22.894	4.62631213819
0.000146	22.824	4.62396193756
0.000147	22.708	4.56538454021
0.000148	22.696	4.54308089296
0.000149	22.652	4.57371796245
0.00015	22.712	4.57351680876
0.000151	22.666	4.54999384615
0.000152	22.638	4.57372452166
0.000153	22.542	4.59654609462
0.000154	22.482	4.61147221611
0.000155	22.454	4.67246016569
0.000156	22.398	4.65527614648
0.000157	22.318	4.70710909158
0.000158	22.178	4.71617599332
0.000159	22.1	4.68934963508
0.00016	22.066	4.66879470527
0.000161	21.98	4.66557606304
0.000162	21.934	4.64345173336
0.000163	21.894	4.61549173978
0.000164	21.822	4.62366910581
0.000165	21.778	4.60746307636
0.000166	21.742	4.52409504763
0.000167	21.686	4.55712672635
0.000168	21.614	4.52382625661
0.000169	21.508	4.53893555804
0.00017	21.462	4.55461919374
0.000171	21.364	4.57859192329
0.000172	21.234	4.52893409093
0.000173	21.146	4.54628243733
0.000174	21.102	4.54528282948
0.000175	21.046	4.52237592422
0.000176	21.012	4.5272349177
0.000177	20.932	4.5152381997
0.000178	20.9	4.54202597967
0.000179	20.822	4.50225676744
0.00018	20.826	4.43933823897
0.000181	20.776	4.45666063325
0.000182	20.78	4.44202656453
0.000183	20.822	4.43061124451
0.000184	20.76	4.40617748167
0.000185	20.678	4.38295744903
0.000186	20.65	4.38446119837
0.000187	20.584	4.43789860182
0.000188	20.476	4.44808093452
0.000189	20.448	4.42123240737
0.00019	20.392	4.35273890786
0.000191	20.326	4.31876417509
0.000192	20.302	4.31448675974
0.000193	20.228	4.3062763497
0.000194	20.208	4.30775301056
0.000195	20.054	4.25477190928
0.000196	20.022	4.27849459506
0.000197	19.926	4.22995555532
0.000198	19.892	4.27882413754
0.000199	19.838	4.26564836807
0.0002	19.794	4.23504002342
0.000201	19.774	4.23118470408
0.000202	19.76	4.2612674171
0.000203	19.692	4.26440335803
0.000204	19.634	4.27224109807
0.000205	19.578	4.24121633497
0.000206	19.54	4.24363052115
0.000207	19.436	4.23200945179
0.000208	19.432	4.22106337313
0.000209	19.342	4.17911904592
0.00021	19.27	4.19059661623
0.000211	19.238	4.20016142547
0.000212	19.178	4.15142337036
0.000213	19.158	4.11351868842
0.000214	19.126	4.11267844598
0.000215	19.064	4.11435341214
0.000216	19.028	4.11961357411
0.000217	18.97	4.18343160575
0.000218	18.932	4.1472130401
0.000219	18.906	4.1820047824
0.00022	18.792	4.15893447893
0.000221	18.712	4.15897295014
0.000222	18.668	4.17825035152
0.000223	18.678	4.15816257498
0.000224	18.608	4.17688113309
0.000225	18.536	4.11833752866
0.000226	18.488	4.11750604128
0.000227	18.404	4.14690052931
0.000228	18.362	4.15150045164
0.000229	18.31	4.19116928792
0.00023	18.306	4.25868101647
0.000231	18.264	4.21832952719
0.000232	18.176	4.21248430264
0.000233	18.118	4.19238309318
0.000234	18.066	4.21682866619
0.000235	18.0	4.19380495493
0.000236	17.978	4.21633917042
0.000237	17.948	4.19443631493
0.000238	17.886	4.16713378715
0.000239	17.83	4.14259580457
0.00024	17.79	4.10388840004
0.000241	17.73	4.06363138092
0.000242	17.694	4.02447064842
0.000243	17.656	4.02164941287
0.000244	17.59	4.00773003083
0.000245	17.544	3.996006006
0.000246	17.488	4.02366201364
0.000247	17.492	4.02913588751
0.000248	17.478	4.00818113363
0.000249	17.438	3.98273222801
0.00025	17.402	4.01402491273
0.000251	17.342	4.04883143635
0.000252	17.302	4.06531622386
0.000253	17.258	4.09431752555
0.000254	17.208	4.08224644038
0.000255	17.168	4.07673594926
0.000256	17.132	4.08932463862
0.000257	17.11	4.13786176666
0.000258	17.086	4.09470438493
0.000259	17.03	4.10379093035
0.00026	16.98	4.14627543706
0.000261	16.942	4.12924157685
0.000262	16.858	4.11215709817
0.000263	16.794	4.16263906675
0.000264	16.742	4.12885407831
0.000265	16.678	4.11950433912
0.000266	16.646	4.10032730401
0.000267	16.622	4.08155803585
0.000268	16.61	4.03062029966
0.000269	16.614	4.0354682504
0.00027	16.512	4.02614654477
0.000271	16.484	3.96203785949
0.000272	16.47	3.96145175409
0.000273	16.408	3.94379715503
0.000274	16.308	3.94476057575
0.000275	16.266	3.95161283529
0.000276	16.228	3.96837699822
0.000277	16.232	3.9494526203
0.000278	16.168	3.93595934938
0.000279	16.138	3.91700855245
0.00028	16.044	3.92607488467
0.000281	16.044	3.94082021919
0.000282	15.984	3.90278669671
0.000283	15.978	3.85921183663
0.000284	15.97	3.89167059243
0.000285	15.89	3.89382845025
0.000286	15.846	3.91385794326
0.000287	15.8	3.88123691624
0.000288	15.736	3.88204894353
0.000289	15.706	3.88838835509
0.00029	15.64	3.8629522389
0.000291	15.586	3.8887792429
0.000292	15.524	3.87729596497
0.000293	15.432	3.90811668198
0.000294	15.358	3.87941181109
0.000295	15.338	3.8460052002
0.000296	15.31	3.8530377626
0.000297	15.26	3.8538811606
0.000298	15.24	3.88978148487
0.000299	15.2	3.8672987989
0.0003	15.192	3.82245156935
0.000301	15.136	3.79176792539
0.000302	15.116	3.80717007763
0.000303	15.07	3.79382392844
0.000304	15.01	3.80130240839
0.000305	14.924	3.80870371649
0.000306	14.874	3.82441158873
0.000307	14.882	3.84240497605
0.000308	14.794	3.82146097717
0.000309	14.796	3.88977942819
0.00031	14.802	3.85315403274
0.000311	14.748	3.8179177571
0.000312	14.74	3.83254484644
0.000313	14.678	3.78923686248
0.000314	14.642	3.7849486126
0.000315	14.59	3.79445648282
0.000316	14.53	3.77108737634
0.000317	14.492	3.74672336849
0.000318	14.488	3.71077566016
0.000319	14.448	3.74850583566
0.00032	14.388	3.70586777962
0.000321	14.366	3.72881267966
0.000322	14.322	3.74356995393
0.000323	14.276	3.73039193651
0.000324	14.212	3.72599731616
0.000325	14.196	3.69020107853
0.000326	14.164	3.76365566969
0.000327	14.136	3.68639444444
0.000328	14.13	3.68362593106
0.000329	14.074	3.66940376628
0.00033	14.044	3.67342673807
0.000331	14.026	3.65586159475
0.000332	14.02	3.63312537631
0.000333	13.978	3.61075006058
0.000334	13.98	3.62265096304
0.000335	13.916	3.56720394707
0.000336	13.888	3.5821021761
0.000337	13.846	3.58472927848
0.000338	13.79	3.58913638637
0.000339	13.714	3.56092740729
0.00034	13.692	3.56442646158
0.000341	13.62	3.54169450969
0.000342	13.604	3.59710772705
0.000343	13.564	3.63124000859
0.000344	13.552	3.64517434425
0.000345	13.53	3.61567421099
0.000346	13.474	3.62123238691
0.000347	13.404	3.63328831776
0.000348	13.4	3.60277670693
0.000349	13.326	3.59440175829
0.00035	13.282	3.61531132823
0.000351	13.244	3.63489532174
0.000352	13.202	3.60959776152
0.000353	13.158	3.64321780848
0.000354	13.12	3.59744353674
0.000355	13.058	3.59703155393
0.000356	13.046	3.57433686157
0.000357	13.004	3.55583801656
0.000358	13.036	3.55115530497
0.000359	13.018	3.55269981845
0.00036	12.944	3.55314846298
0.000361	12.926	3.55310061777
0.000362	12.908	3.57652568843
0.000363	12.916	3.61399280575
0.000364	12.878	3.61982264759
0.000365	12.84	3.60810199412
0.000366	12.788	3.54331144553
0.000367	12.776	3.54426635568
0.000368	12.712	3.55992359469
0.000369	12.718	3.52398581155
0.00037	12.658	3.50157621651
0.000371	12.636	3.50934523808
0.000372	12.59	3.48165190678
0.000373	12.572	3.4763221945
0.000374	12.538	3.48547787254
0.000375	12.488	3.48279428046
0.000376	12.466	3.44395760717
0.000377	12.454	3.41641390935
0.000378	12.464	3.43113742074
0.000379	12.428	3.44395354208
0.00038	12.382	3.46064676036
0.000381	12.312	3.44712285827
0.000382	12.258	3.45013564951
0.000383	12.218	3.43780104136
0.000384	12.18	3.41402987685
0.000385	12.166	3.40564883686
0.000386	12.124	3.38889716575
0.000387	12.096	3.37324532165
0.000388	12.024	3.35908082665
0.000389	12.026	3.38900044261
0.00039	11.982	3.4196017312
0.000391	11.938	3.42668294419
0.000392	11.896	3.40370151453
0.000393	11.842	3.45442267246
0.000394	11.794	3.44493309079
0.000395	11.77	3.45732555598
0.000396	11.72	3.44928978197
0.000397	11.746	3.48101766729
0.000398	11.742	3.4599763005
0.000399	11.734	3.45763560833
0.0004	11.732	3.40942458488
0.000401	11.676	3.43613503809
0.000402	11.618	3.4316287678
0.000403	11.556	3.42152948256
0.000404	11.518	3.40142264354
0.000405	11.462	3.39242627039
0.000406	11.452	3.37515866294
0.000407	11.448	3.37628434821
0.000408	11.406	3.37122588979
0.000409	11.316	3.35561380376
0.00041	11.262	3.33307005627
0.000411	11.212	3.30863355481
0.000412	11.226	3.37978164975
0.000413	11.198	3.40158727655
0.000414	11.144	3.35905701053
0.000415	11.128	3.37040294327
0.000416	11.118	3.38881631252
0.000417	11.136	3.35104521008
0.000418	11.126	3.343370156
0.000419	11.094	3.31559406442
0.00042	11.058	3.31460947926
0.000421	11.03	3.28893599816
0.000422	11.0	3.26128808908
0.000423	11.032	3.21977887439
0.000424	10.996	3.19436754304
0.000425	10.964	3.18978118372
0.000426	10.936	3.22426797894
0.000427	10.898	3.20181136234
0.000428	10.906	3.19517824229
0.000429	10.88	3.20711708548
0.00043	10.83	3.21140156318
0.000431	10.818	3.21447911799
0.000432	10.768	3.2121917751
0.000433	10.728	3.21341189392
0.000434	10.694	3.18125195481
0.000435	10.686	3.21798135482
0.000436	10.674	3.22175790524
0.000437	10.656	3.24740881319
0.000438	10.608	3.23826126185
0.000439	10.62	3.21801180856
0.00044	10.606	3.21041492645
0.000441	10.536	3.17878970679
0.000442	10.544	3.2230519698
0.000443	10.48	3.20399750312
0.000444	10.436	3.22271686625
0.000445	10.416	3.2079501243
0.000446	10.396	3.20798753115
0.000447	10.392	3.18595919622
0.000448	10.34	3.21875752426
0.000449	10.304	3.22359798982
0.00045	10.28	3.19587233788
0.000451	10.266	3.17100047304
0.000452	10.23	3.17255417605
0.000453	10.17	3.15295099867
0.000454	10.154	3.13915338905
0.000455	10.148	3.12699472337
0.000456	10.124	3.12739891923
0.000457	10.038	3.12802749349
0.000458	10.02	3.13553823131
0.000459	9.984	3.09834536487
0.00046	9.96	3.08064928221
0.000461	9.958	3.03384838118
0.000462	9.928	3.05594764353
0.000463	9.914	3.05198361726
0.000464	9.88	3.01953638826
0.000465	9.856	3.02179814018
0.000466	9.812	2.99543919985
0.000467	9.8	3.0410524494
0.000468	9.762	3.04259034377
0.000469	9.752	3.05720395133
0.00047	9.756	3.05621726976
0.000471	9.706	3.09637917575
0.000472	9.674	3.09834213734
0.000473	9.602	3.11826810906
0.000474	9.628	3.12755751346
0.000475	9.604	3.10599162909
0.000476	9.616	3.08683397675
0.000477	9.594	3.03927030716
0.000478	9.558	3.05657259034
0.000479	9.526	3.08631236267
0.00048	9.538	3.11778062089
0.000481	9.514	3.10705712854
0.000482	9.484	3.12629877011
0.000483	9.452	3.14828461229
0.000484	9.446	3.13481801705
0.000485	9.434	3.12756198979
0.000486	9.408	3.07596098805
0.000487	9.362	3.0566249361
0.000488	9.368	3.08230043961
0.000489	9.3	3.06757233004
0.00049	9.246	3.06161460671
0.000491	9.218	3.04934025651
0.000492	9.184	3.02095084369
0.000493	9.136	3.02415343526
0.000494	9.11	2.99564684167
0.000495	9.082	2.98718529723
0.000496	9.066	2.97483512148
0.000497	9.04	2.97496218463
0.000498	9.04	2.95878353382
0.000499	9.048	2.97080729769
0.0005	8.994	2.95194241136
0.000501	8.944	2.94700933151
0.000502	8.896	2.95248776458
0.000503	8.852	2.97625536539
0.000504	8.826	2.98324051997
0.000505	8.808	2.96228560406
0.000506	8.804	2.98355224523
0.000507	8.758	2.99523555
0.000508	8.726	2.99180948591
0.000509	8.73	3.01149464552
0.00051	8.684	3.00468700533
0.000511	8.724	3.05152814177
0.000512	8.672	3.06600978472
0.000513	8.652	3.06967359828
0.000514	8.632	3.02201522167
0.000515	8.566	2.99693910515
0.000516	8.56	2.97361732575
0.000517	8.546	2.94616428598
0.000518	8.518	2.94850402747
0.000519	8.52	2.96
0.00052	8.502	2.95871526173
0.000521	8.478	2.96268729366
0.000522	8.46	2.95574017803
0.000523	8.47	2.91977738877
0.000524	8.438	2.96347026305
0.000525	8.418	2.97039997307
0.000526	8.378	2.98581915058
0.000527	8.356	2.96736650921
0.000528	8.326	2.96710700852
0.000529	8.308	2.94773404499
0.00053	8.278	2.94834122856
0.000531	8.278	2.94834122856
0.000532	8.268	2.94213799812
0.000533	8.258	2.92017739187
0.000534	8.264	2.95606224562
0.000535	8.286	2.96583951016
0.000536	8.274	2.95954793845
0.000537	8.254	2.90611149132
0.000538	8.2	2.85517074796
0.000539	8.19	2.86668798442
0.00054	8.164	2.85956360307
0.000541	8.15	2.85087705803
0.000542	8.108	2.81927934054
0.000543	8.082	2.80842945434
0.000544	8.072	2.80692287033
0.000545	8.006	2.77884220495
0.000546	7.976	2.78126302244
0.000547	7.948	2.78949744578
0.000548	7.948	2.81732071302
0.000549	7.922	2.7942648407
0.00055	7.956	2.81816678002
0.000551	7.914	2.82109978554
0.000552	7.878	2.80768872919
0.000553	7.874	2.82880257353
0.000554	7.828	2.81467866727
0.000555	7.806	2.81786514936
0.000556	7.786	2.82209213173
0.000557	7.792	2.8349137553
0.000558	7.772	2.82560011325
0.000559	7.75	2.84385302011
0.00056	7.72	2.84
0.000561	7.668	2.83791754637
0.000562	7.67	2.82437603729
0.000563	7.656	2.82659937027
0.000564	7.666	2.82390580579
0.000565	7.596	2.82785855375
0.000566	7.566	2.82305579116
0.000567	7.562	2.82456297505
0.000568	7.538	2.84122438396
0.000569	7.532	2.87279933166
0.00057	7.534	2.87695046881
0.000571	7.488	2.88198820261
0.000572	7.466	2.89911089819
0.000573	7.478	2.88054092142
0.000574	7.48	2.87638662214
0.000575	7.458	2.85310988222
0.000576	7.422	2.84884467811
0.000577	7.37	2.85115765962
0.000578	7.4	2.8432375912
0.000579	7.408	2.83081896277
0.00058	7.388	2.80596792569
0.000581	7.382	2.81568393113
0.000582	7.384	2.80794301936
0.000583	7.364	2.82904648247
0.000584	7.306	2.81857481717
0.000585	7.256	2.78611988256
0.000586	7.244	2.79793924166
0.000587	7.198	2.77899190355
0.000588	7.192	2.78408620556
0.000589	7.194	2.76412083672
0.00059	7.16	2.72954208614
0.000591	7.102	2.72902839853
0.000592	7.1	2.73605555499
0.000593	7.07	2.72270086495
0.000594	7.032	2.72744862463
0.000595	7.008	2.76042315597
0.000596	7.022	2.76070932914
0.000597	6.984	2.75168021398
0.000598	6.98	2.74437606752
0.000599	6.946	2.729667379
0.0006	6.908	2.70324545685
0.000601	6.872	2.71580853522
0.000602	6.866	2.71072757761
0.000603	6.848	2.73073177006
0.000604	6.81	2.73091559738
0.000605	6.798	2.70577086983
0.000606	6.798	2.67454594277
0.000607	6.768	2.68070438505
0.000608	6.734	2.71426675181
0.000609	6.74	2.72550912675
0.00061	6.71	2.7125449305
0.000611	6.71	2.7177012345
0.000612	6.682	2.67373820708
0.000613	6.658	2.65650823451
0.000614	6.64	2.65149014707
0.000615	6.616	2.64963091769
0.000616	6.634	2.6472710477
0.000617	6.618	2.64954260204
0.000618	6.562	2.67397756161
0.000619	6.528	2.65955184195
0.00062	6.494	2.66194740744
0.000621	6.502	2.62868712478
0.000622	6.48	2.62022899763
0.000623	6.452	2.61833840441
0.000624	6.428	2.62465540595
0.000625	6.43	2.63990530133
0.000626	6.42	2.63810538076
0.000627	6.398	2.6562371882
0.000628	6.388	2.62630082055
0.000629	6.372	2.59183641459
0.00063	6.326	2.55415817834
0.000631	6.298	2.53479703329
0.000632	6.294	2.54628435176
0.000633	6.274	2.55321836121
0.000634	6.28	2.56156202345
0.000635	6.264	2.55231346037
0.000636	6.274	2.58436142983
0.000637	6.248	2.58505241726
0.000638	6.224	2.55691689345
0.000639	6.2	2.5495097568
0.00064	6.186	2.53207503838
0.000641	6.172	2.51046131219
0.000642	6.156	2.50512754166
0.000643	6.136	2.52616389017
0.000644	6.122	2.55482210731
0.000645	6.098	2.5589833919
0.000646	6.098	2.54330415012
0.000647	6.084	2.52209119581
0.000648	6.058	2.54845757273
0.000649	6.054	2.52568485762
0.00065	6.058	2.49612419563
0.000651	6.038	2.4876808477
0.000652	6.018	2.50951708502
0.000653	5.986	2.5135242191
0.000654	5.956	2.52864865096
0.000655	5.966	2.57076720066
0.000656	5.956	2.55696382454
0.000657	5.95	2.56271340575
0.000658	5.924	2.53578863472
0.000659	5.922	2.52664124877
0.00066	5.908	2.49870686556
0.000661	5.882	2.48114409094
0.000662	5.882	2.45847025607
0.000663	5.868	2.4670987009
0.000664	5.858	2.46532675319
0.000665	5.836	2.45379379737
0.000666	5.836	2.44889852791
0.000667	5.836	2.43579637901
0.000668	5.812	2.41922632261
0.000669	5.818	2.44230956269
0.00067	5.816	2.42448839964
0.000671	5.804	2.43343050034
0.000672	5.792	2.43489958725
0.000673	5.744	2.4212525684
0.000674	5.744	2.44835945073
0.000675	5.73	2.43907769454
0.000676	5.732	2.45115809364
0.000677	5.71	2.44906104456
0.000678	5.698	2.45820991781
0.000679	5.662	2.43634069867
0.00068	5.648	2.4232408052
0.000681	5.614	2.4267270139
0.000682	5.582	2.42224606512
0.000683	5.574	2.40260774993
0.000684	5.542	2.38584073232
0.000685	5.544	2.37740699082
0.000686	5.548	2.33574313656
0.000687	5.53	2.32402667799
0.000688	5.53	2.34032049087
0.000689	5.516	2.37102172069
0.00069	5.504	2.39874633924
0.000691	5.49	2.39037653938
0.000692	5.456	2.38244916
0.000693	5.438	2.36519682056
0.000694	5.42	2.36972572253
0.000695	5.416	2.38221409617
0.000696	5.418	2.37892328586
0.000697	5.408	2.37771655165
0.000698	5.4	2.3799159649
0.000699	5.36	2.38042013099
0.0007	5.33	2.37341526076
0.000701	5.284	2.38313742785
0.000702	5.26	2.3444402317
0.000703	5.25	2.32884091342
0.000704	5.238	2.33352865849
0.000705	5.248	2.32346637591
0.000706	5.216	2.32751885062
0.000707	5.2	2.33923064275
0.000708	5.168	2.34686514312
0.000709	5.138	2.3218432333
0.00071	5.106	2.3157642367
0.000711	5.116	2.30359371418
0.000712	5.106	2.30797833612
0.000713	5.088	2.28391243265
0.000714	5.07	2.29109144296
0.000715	5.048	2.27984560881
0.000716	5.036	2.28619859155
0.000717	5.044	2.27817119638
0.000718	5.022	2.28418825844
0.000719	4.998	2.28078846016
0.00072	4.972	2.25902988028
0.000721	4.956	2.28955541536
0.000722	4.942	2.26155610145
0.000723	4.966	2.25495986661
0.000724	4.962	2.25045684251
0.000725	4.922	2.23157253971
0.000726	4.904	2.20335743809
0.000727	4.888	2.22518673374
0.000728	4.862	2.19521206265
0.000729	4.862	2.18425181698
0.00073	4.87	2.19387784528
0.000731	4.846	2.20324397196
0.000732	4.858	2.19130919772
0.000733	4.856	2.18432232054
0.000734	4.844	2.1660249306
0.000735	4.858	2.16005462894
0.000736	4.836	2.15432216718
0.000737	4.818	2.15055248715
0.000738	4.8	2.14569336113
0.000739	4.8	2.14848784032
0.00074	4.776	2.13021689037
0.000741	4.782	2.13786716145
0.000742	4.786	2.14107543071
0.000743	4.788	2.17325930344
0.000744	4.752	2.18780620714
0.000745	4.718	2.20419509118
0.000746	4.714	2.20277189014
0.000747	4.72	2.19216787678
0.000748	4.682	2.17643653709
0.000749	4.656	2.18028988898
0.00075	4.63	2.17096752624
0.000751	4.614	2.170023963
0.000752	4.628	2.18943280326
0.000753	4.596	2.17641540153
0.000754	4.558	2.14257695311
0.000755	4.564	2.14053825007
0.000756	4.562	2.15085006451
0.000757	4.588	2.14621900094
0.000758	4.576	2.15318926247
0.000759	4.586	2.12946096466
0.00076	4.582	2.13243428973
0.000761	4.564	2.13023566771
0.000762	4.534	2.10448188398
0.000763	4.538	2.11294959713
0.000764	4.524	2.13387534781
0.000765	4.508	2.13399531396
0.000766	4.506	2.14615097325
0.000767	4.496	2.16378926885
0.000768	4.486	2.15355612883
0.000769	4.462	2.14582291907
0.00077	4.442	2.12946847828
0.000771	4.428	2.13841436583
0.000772	4.388	2.13294538139
0.000773	4.406	2.12912282408
0.000774	4.392	2.12281322777
0.000775	4.378	2.11450135966
0.000776	4.354	2.10634375162
0.000777	4.338	2.08128710177
0.000778	4.332	2.09994666599
0.000779	4.328	2.09771685411
0.00078	4.326	2.07068201325
0.000781	4.32	2.06145579628
0.000782	4.328	2.07374443941
0.000783	4.29	2.0469245223
0.000784	4.254	2.02521208766
0.000785	4.262	2.01726448439
0.000786	4.238	2.016272799
0.000787	4.222	2.02502246901
0.000788	4.198	2.01662986192
0.000789	4.204	1.9945886794
0.00079	4.202	1.99829827603
0.000791	4.182	2.01615376398
0.000792	4.172	2.02346633281
0.000793	4.176	2.05548631715
0.000794	4.178	2.06259933094
0.000795	4.14	2.04264534367
0.000796	4.122	2.03939108559
0.000797	4.122	2.04135151309
0.000798	4.122	2.06666784946
0.000799	4.12	2.06339526024
0.0008	4.112	2.05802235168
0.000801	4.1	2.05669638012
0.000802	4.094	2.05746543106
0.000803	4.066	2.05271624927
0.000804	4.078	2.0620174587
0.000805	4.074	2.07280582786
0.000806	4.048	2.0701922616
0.000807	4.038	2.06217264069
0.000808	4.016	2.05127862564
0.000809	3.984	2.03856420061
0.00081	3.992	2.02779091624
0.000811	3.98	2.02178139273
0.000812	3.968	1.99373418489
0.000813	3.962	1.97092770035
0.000814	3.96	1.98151457224
0.000815	3.948	1.97820524719
0.000816	3.942	1.9633226938
0.000817	3.942	1.98459970775
0.000818	3.924	1.97540476865
0.000819	3.938	1.997537484
0.00082	3.936	1.97481745992
0.000821	3.922	1.957528033
0.000822	3.9	1.94781929347
0.000823	3.896	1.91551141996
0.000824	3.86	1.90798322844
0.000825	3.846	1.91057164221
0.000826	3.832	1.91096206137
0.000827	3.834	1.90116911399
0.000828	3.812	1.89648516999
0.000829	3.8	1.91102066969
0.00083	3.774	1.89286132614
0.000831	3.772	1.90473515219
0.000832	3.752	1.87469890916
0.000833	3.74	1.87413980268
0.000834	3.758	1.88346383029
0.000835	3.746	1.87869209824
0.000836	3.754	1.88718944465
0.000837	3.73	1.87112265766
0.000838	3.728	1.87029837192
0.000839	3.746	1.89564870163
0.00084	3.752	1.89169130674
0.000841	3.746	1.88930780975
0.000842	3.744	1.88426749693
0.000843	3.71	1.89892074611
0.000844	3.71	1.89997368403
0.000845	3.694	1.90482650129
0.000846	3.69	1.9136091555
0.000847	3.694	1.91634130572
0.000848	3.664	1.91392371844
0.000849	3.648	1.92460281617
0.00085	3.626	1.93755619273
0.000851	3.636	1.93171012318
0.000852	3.62	1.9244739541
0.000853	3.616	1.92159933389
0.000854	3.622	1.92330860758
0.000855	3.604	1.92332628537
0.000856	3.576	1.92463606949
0.000857	3.57	1.91548949358
0.000858	3.55	1.88348082018
0.000859	3.538	1.87631447258
0.00086	3.54	1.89430726124
0.000861	3.534	1.90914745371
0.000862	3.51	1.89153376919
0.000863	3.486	1.89994842035
0.000864	3.464	1.91747333749
0.000865	3.434	1.92604361321
0.000866	3.434	1.93433295996
0.000867	3.422	1.91622441275
0.000868	3.43	1.9259023859
0.000869	3.428	1.91228031418
0.00087	3.418	1.89295430478
0.000871	3.414	1.91274776173
0.000872	3.402	1.90168241302
0.000873	3.39	1.90312900246
0.000874	3.388	1.89985683671
0.000875	3.362	1.89286977893
0.000876	3.372	1.88510371067
0.000877	3.388	1.884
0.000878	3.358	1.86811027512
0.000879	3.382	1.88469520082
0.00088	3.364	1.88560441238
0.000881	3.358	1.88410084656
0.000882	3.352	1.87832265599
0.000883	3.344	1.89041371133
0.000884	3.33	1.8839055178
0.000885	3.334	1.87468504021
0.000886	3.324	1.86735749122
0.000887	3.312	1.86082132404
0.000888	3.304	1.88031486725
0.000889	3.284	1.84698240381
0.00089	3.294	1.85244810993
0.000891	3.306	1.8494226126
0.000892	3.316	1.8417774024
0.000893	3.302	1.85439909405
0.000894	3.292	1.86620899151
0.000895	3.272	1.84770560426
0.000896	3.25	1.83289388673
0.000897	3.248	1.83480135165
0.000898	3.232	1.80393347993
0.000899	3.218	1.79178012044
0.0009	3.176	1.76210782871
0.000901	3.164	1.79251331934
0.000902	3.148	1.76920773229
0.000903	3.138	1.76605662423
0.000904	3.13	1.77344297907
0.000905	3.13	1.76666352201
0.000906	3.136	1.76564549103
0.000907	3.134	1.78102330136
0.000908	3.138	1.80304076493
0.000909	3.104	1.79476572287
0.00091	3.112	1.80206992095
0.000911	3.112	1.81533908678
0.000912	3.124	1.8079336271
0.000913	3.094	1.80476148009
0.000914	3.086	1.79069930474
0.000915	3.08	1.78818343578
0.000916	3.064	1.79329417553
0.000917	3.068	1.79203124973
0.000918	3.044	1.79501086348
0.000919	3.046	1.7809783828
0.00092	3.018	1.78148140602
0.000921	3.024	1.77860169796
0.000922	3.018	1.7679581443
0.000923	3.006	1.7725586027
0.000924	3.016	1.78430490668
0.000925	3.02	1.77414768269
0.000926	3.012	1.76291122862
0.000927	3.02	1.77865117435
0.000928	3.012	1.78209315133
0.000929	2.982	1.77247736234
0.00093	2.99	1.78266654201
0.000931	2.982	1.78932277692
0.000932	2.978	1.7881599481
0.000933	2.982	1.79155686485
0.000934	2.986	1.79605233777
0.000935	2.988	1.79773635442
0.000936	2.958	1.80782631909
0.000937	2.95	1.7954108165
0.000938	2.926	1.8012562283
0.000939	2.918	1.81418742141
0.00094	2.9	1.78269458966
0.000941	2.882	1.76183881215
0.000942	2.886	1.74040340151
0.000943	2.884	1.71771476095
0.000944	2.872	1.72035345206
0.000945	2.87	1.71612936575
0.000946	2.87	1.72426796061
0.000947	2.852	1.73611520355
0.000948	2.842	1.73580989743
0.000949	2.818	1.72652135811
0.00095	2.824	1.72192450473
0.000951	2.814	1.72956757601
0.000952	2.804	1.74057002157
0.000953	2.826	1.74003563182
0.000954	2.818	1.73691565713
0.000955	2.798	1.73124117326
0.000956	2.798	1.72661402751
0.000957	2.778	1.71485159708
0.000958	2.78	1.71452617361
0.000959	2.774	1.71082553172
0.00096	2.756	1.70190011458
0.000961	2.752	1.71537051391
0.000962	2.738	1.7091974725
0.000963	2.742	1.72378536947
0.000964	2.732	1.71818974505
0.000965	2.728	1.70939053466
0.000966	2.722	1.71251744517
0.000967	2.712	1.7114485093
0.000968	2.694	1.69598466974
0.000969	2.69	1.70818617252
0.00097	2.672	1.71009239516
0.000971	2.672	1.6877250961
0.000972	2.662	1.67921291086
0.000973	2.652	1.68845965306
0.000974	2.636	1.6803285393
0.000975	2.634	1.68524300918
0.000976	2.598	1.68178357704
0.000977	2.588	1.67040593869
0.000978	2.572	1.65554099919
0.000979	2.56	1.64024388431
0.00098	2.564	1.64496322147
0.000981	2.536	1.64945566779
0.000982	2.532	1.6567969097
0.000983	2.526	1.66532999733
0.000984	2.52	1.66060230037
0.000985	2.512	1.64494863142
0.000986	2.492	1.63399388004
0.000987	2.508	1.62909054383
0.000988	2.504	1.62541810006
0.000989	2.506	1.61553830038
0.00099	2.488	1.61550487464
0.000991	2.49	1.61180023576
0.000992	2.488	1.61674240372
0.000993	2.488	1.63029322516
0.000994	2.48	1.61046577114
0.000995	2.464	1.61018756671
0.000996	2.462	1.62989447511
0.000997	2.472	1.64110206873
0.000998	2.478	1.64119346818
0.000999	2.5	1.66192659284
0.001	2.484	1.65823520648
0.001001	2.478	1.64606075222
0.001002	2.476	1.6436009248
0.001003	2.474	1.64721704702
0.001004	2.474	1.64600243013
0.001005	2.452	1.63330829913
0.001006	2.446	1.64775119481
0.001007	2.442	1.64396958609
0.001008	2.434	1.63390452597
0.001009	2.424	1.62364528146
0.00101	2.414	1.63542165817
0.001011	2.39	1.61799258342
0.001012	2.386	1.62018640903
0.001013	2.376	1.61945175908
0.001014	2.372	1.61419205797
0.001015	2.364	1.60608343494
0.001016	2.354	1.61018135625
0.001017	2.354	1.61514209901
0.001018	2.342	1.60904816584
0.001019	2.338	1.59491567175
0.00102	2.33	1.59408280839
0.001021	2.328	1.59512256582
0.001022	2.324	1.58083016166
0.001023	2.322	1.58060621282
0.001024	2.34	1.58883605196
0.001025	2.328	1.58758180892
0.001026	2.316	1.5887554878
0.001027	2.298	1.58782744654
0.001028	2.288	1.58778336054
0.001029	2.27	1.56878934214
0.00103	2.268	1.55182988758
0.001031	2.264	1.55380307633
0.001032	2.27	1.55083848289
0.001033	2.258	1.559306256
0.001034	2.276	1.56965728744
0.001035	2.264	1.56789795586
0.001036	2.24	1.55640611667
0.001037	2.242	1.55545363158
0.001038	2.242	1.54642684922
0.001039	2.244	1.54675919263
0.00104	2.234	1.55539191203
0.001041	2.234	1.55667723051
0.001042	2.242	1.55673889911
0.001043	2.232	1.55761869532
0.001044	2.226	1.56298560454
0.001045	2.208	1.56228550528
0.001046	2.2	1.57225952056
0.001047	2.188	1.54293745823
0.001048	2.188	1.52468226198
0.001049	2.172	1.51868890824
0.00105	2.168	1.50856753246
0.001051	2.16	1.49746452379
0.001052	2.148	1.48798387088
0.001053	2.14	1.4820256408
0.001054	2.144	1.48703194317
0.001055	2.134	1.48055530123
0.001056	2.12	1.47566933966
0.001057	2.126	1.4906790399
0.001058	2.116	1.48139933846
0.001059	2.118	1.47650804265
0.00106	2.106	1.47606368426
0.001061	2.106	1.48282298337
0.001062	2.116	1.48544404136
0.001063	2.106	1.49089369172
0.001064	2.084	1.48490538419
0.001065	2.066	1.48783197976
0.001066	2.06	1.491442255
0.001067	2.052	1.4984311796
0.001068	2.046	1.48454841619
0.001069	2.046	1.475087794
0.00107	2.038	1.46032736056
0.001071	2.03	1.46051360829
0.001072	2.014	1.46758440984
0.001073	2.002	1.46082031749
0.001074	2.004	1.46968840235
0.001075	1.992	1.45737297903
0.001076	1.978	1.43858124553
0.001077	1.96	1.44166570328
0.001078	1.948	1.4371137742
0.001079	1.924	1.44714339303
0.00108	1.912	1.44230925949
0.001081	1.892	1.42560022447
0.001082	1.89	1.42193530092
0.001083	1.882	1.41706598294
0.001084	1.888	1.42107564894
0.001085	1.872	1.40271736284
0.001086	1.878	1.39539098463
0.001087	1.87	1.38459380325
0.001088	1.886	1.37876901619
0.001089	1.902	1.38144706739
0.00109	1.89	1.38054337129
0.001091	1.886	1.3931991961
0.001092	1.888	1.37530214862
0.001093	1.88	1.36293800299
0.001094	1.862	1.38092577643
0.001095	1.858	1.36888129507
0.001096	1.856	1.36208076119
0.001097	1.85	1.36216739059
0.001098	1.856	1.3795883444
0.001099	1.842	1.36712691437
0.0011	1.85	1.35037031958
0.001101	1.858	1.36302457791
0.001102	1.852	1.37189503972
0.001103	1.844	1.36808771649
0.001104	1.846	1.37487599441
0.001105	1.838	1.37395633118
0.001106	1.84	1.36762567978
0.001107	1.838	1.37686455398
0.001108	1.85	1.3738631664
0.001109	1.84	1.38217220345
0.00111	1.828	1.36763152932
0.001111	1.824	1.36272667839
0.001112	1.812	1.36405864977
0.001113	1.8	1.36674796506
0.001114	1.812	1.36552407522
0.001115	1.82	1.3636715147
0.001116	1.822	1.36905660949
0.001117	1.818	1.35678885609
0.001118	1.818	1.36999124085
0.001119	1.808	1.35762144945
0.00112	1.794	1.3340029985
0.001121	1.778	1.32993082527
0.001122	1.784	1.35253243954
0.001123	1.766	1.35471177746
0.001124	1.768	1.36021174822
0.001125	1.75	1.35628168166
0.001126	1.738	1.34809346857
0.001127	1.716	1.34586180568
0.001128	1.712	1.34501152411
0.001129	1.704	1.34921606869
0.00113	1.702	1.34951695062
0.001131	1.688	1.33815395228
0.001132	1.694	1.35069019394
0.001133	1.688	1.35597050115
0.001134	1.672	1.34922792737
0.001135	1.676	1.3457429175
0.001136	1.664	1.34577264053
0.001137	1.654	1.31083332274
0.001138	1.646	1.31479428049
0.001139	1.662	1.31291888554
0.00114	1.658	1.29962917788
0.001141	1.66	1.2916655914
0.001142	1.648	1.28533886582
0.001143	1.628	1.25603184673
0.001144	1.64	1.26427845034
0.001145	1.622	1.25980792187
0.001146	1.634	1.2617622597
0.001147	1.646	1.26359962013
0.001148	1.628	1.23677645514
0.001149	1.616	1.24279684583
0.00115	1.62	1.24402572321
0.001151	1.622	1.24704290223
0.001152	1.618	1.24742775342
0.001153	1.606	1.23885592383
0.001154	1.602	1.23919167202
0.001155	1.584	1.23731321823
0.001156	1.576	1.22646809987
0.001157	1.582	1.23258914485
0.001158	1.576	1.22646809987
0.001159	1.57	1.21371331047
0.00116	1.572	1.22017047989
0.001161	1.56	1.21589473229
0.001162	1.572	1.2250779567
0.001163	1.552	1.22771983775
0.001164	1.56	1.23223374406
0.001165	1.556	1.22100941847
0.001166	1.552	1.22118630847
0.001167	1.558	1.22745101735
0.001168	1.552	1.22771983775
0.001169	1.556	1.24212076708
0.00117	1.552	1.23583817711
0.001171	1.548	1.22788273056
0.001172	1.554	1.2308874847
0.001173	1.558	1.25005439882
0.001174	1.568	1.25593630412
0.001175	1.556	1.26604265331
0.001176	1.546	1.25852453294
0.001177	1.536	1.26202377157
0.001178	1.542	1.26183834147
0.001179	1.532	1.25418339967
0.00118	1.526	1.26068394136
0.001181	1.518	1.26240880859
0.001182	1.504	1.24979358296
0.001183	1.5	1.24659536338
0.001184	1.502	1.24338087487
0.001185	1.51	1.24655525349
0.001186	1.514	1.24330366363
0.001187	1.518	1.2576470093
0.001188	1.498	1.24659375901
0.001189	1.49	1.25932521614
0.00119	1.48	1.24482930557
0.001191	1.474	1.24952951146
0.001192	1.484	1.24809615014
0.001193	1.466	1.25413077468
0.001194	1.462	1.25720165447
0.001195	1.438	1.24665793223
0.001196	1.442	1.23880426218
0.001197	1.436	1.22225365616
0.001198	1.406	1.22358653147
0.001199	1.39	1.21897497923
0.0012	1.404	1.22669637645
0.001201	1.4	1.21819538663
0.001202	1.386	1.20871998412
0.001203	1.396	1.19965995182
0.001204	1.392	1.20927085469
0.001205	1.378	1.18790403653
0.001206	1.394	1.19781634652
0.001207	1.394	1.19279671361
0.001208	1.394	1.1911188018
0.001209	1.38	1.1948221625
0.00121	1.376	1.20441853191
0.001211	1.384	1.21018345717
0.001212	1.388	1.22370584701
0.001213	1.38	1.21474277112
0.001214	1.374	1.21578123032
0.001215	1.378	1.21454353565
0.001216	1.376	1.20109283571
0.001217	1.382	1.20003166625
0.001218	1.37	1.19377552329
0.001219	1.364	1.18806733816
0.00122	1.358	1.19240764842
0.001221	1.352	1.18831645617
0.001222	1.346	1.19761596516
0.001223	1.334	1.18762115171
0.001224	1.32	1.17541482039
0.001225	1.322	1.16718293339
0.001226	1.322	1.1723122451
0.001227	1.318	1.16998974354
0.001228	1.312	1.16217726703
0.001229	1.314	1.16077732576
0.00123	1.326	1.17291261397
0.001231	1.328	1.18339173565
0.001232	1.33	1.17690271476
0.001233	1.336	1.17945071961
0.001234	1.334	1.17577378777
0.001235	1.328	1.16293421998
0.001236	1.304	1.15047120781
0.001237	1.316	1.15591695203
0.001238	1.306	1.14208756232
0.001239	1.306	1.14558456694
0.00124	1.298	1.14594764278
0.001241	1.29	1.14275981728
0.001242	1.278	1.13697669281
0.001243	1.286	1.14551473146
0.001244	1.28	1.14612390255
0.001245	1.276	1.14360132914
0.001246	1.258	1.13465236967
0.001247	1.254	1.13731438046
0.001248	1.248	1.13423807025
0.001249	1.232	1.12879404676
0.00125	1.224	1.12686467688
0.001251	1.222	1.13521627895
0.001252	1.224	1.14097502164
0.001253	1.218	1.14998956517
0.001254	1.202	1.12124751951
0.001255	1.202	1.11408976299
0.001256	1.198	1.11301212931
0.001257	1.202	1.11767437118
0.001258	1.19	1.10720368496
0.001259	1.19	1.11081051489
0.00126	1.192	1.12567135524
0.001261	1.204	1.13065644649
0.001262	1.196	1.11784793241
0.001263	1.186	1.11148729188
0.001264	1.178	1.11099774977
0.001265	1.174	1.11342893801
0.001266	1.17	1.1122499719
0.001267	1.17	1.12120470923
0.001268	1.186	1.12401245545
0.001269	1.184	1.12700665482
0.00127	1.19	1.13749725274
0.001271	1.19	1.12867178577
0.001272	1.174	1.11880471933
0.001273	1.176	1.13182330776
0.001274	1.162	1.11881902022
0.001275	1.162	1.12238852453
0.001276	1.16	1.11462998345
0.001277	1.16	1.11462998345
0.001278	1.172	1.12000714283
0.001279	1.172	1.11822001413
0.00128	1.18	1.11337325278
0.001281	1.164	1.10503574603
0.001282	1.148	1.08908034598
0.001283	1.138	1.08579740283
0.001284	1.136	1.09795446172
0.001285	1.138	1.10043445966
0.001286	1.138	1.10768045934
0.001287	1.128	1.10436225941
0.001288	1.12	1.09981816679
0.001289	1.122	1.09504155172
0.00129	1.124	1.09207325762
0.001291	1.112	1.08233820962
0.001292	1.106	1.08386530528
0.001293	1.106	1.0764590099
0.001294	1.102	1.0693904806
0.001295	1.092	1.05808128232
0.001296	1.094	1.05126780603
0.001297	1.082	1.04464156532
0.001298	1.08	1.04383906806
0.001299	1.082	1.03502463739
0.0013	1.082	1.03695515814
0.001301	1.088	1.03742758783
0.001302	1.092	1.04284994127
0.001303	1.09	1.04398275848
0.001304	1.092	1.0409303531
0.001305	1.098	1.04134336316
0.001306	1.082	1.03695515814
0.001307	1.078	1.03919006924
0.001308	1.076	1.04605162397
0.001309	1.072	1.03866067606
0.00131	1.068	1.03893021902
0.001311	1.062	1.0364149748
0.001312	1.056	1.03385879113
0.001313	1.036	1.02308552917
0.001314	1.048	1.03619303221
0.001315	1.056	1.03964609363
0.001316	1.048	1.04388505114
0.001317	1.052	1.06268339594
0.001318	1.058	1.05954518545
0.001319	1.062	1.05173951148
0.00132	1.058	1.05576323103
0.001321	1.044	1.04214394399
0.001322	1.036	1.03667931396
0.001323	1.026	1.02436516926
0.001324	1.024	1.01755786076
0.001325	1.01	1.00692601516
0.001326	1.008	1.00396015857
0.001327	1.004	0.999991999968
0.001328	1.004	0.995983935613
0.001329	1.002	1.00299351942
0.00133	1.002	0.998997497494
0.001331	0.992	0.993949696916
0.001332	0.972	1.00160670924
0.001333	0.97	0.994535067255
0.001334	0.96	0.991160935469
0.001335	0.964	0.995341147547
0.001336	0.952	0.99282223988
0.001337	0.94	0.977957054272
0.001338	0.946	0.977283991478
0.001339	0.96	0.983056458196
0.00134	0.962	0.99426153501
0.001341	0.976	1.00370513598
0.001342	0.98	0.997797574661
0.001343	0.98	1.00379280731
0.001344	0.976	1.00966529107
0.001345	0.978	1.01070074701
0.001346	0.978	1.00871998097
0.001347	0.97	1.01049492824
0.001348	0.964	1.00930867429
0.001349	0.96	0.997196068985
0.00135	0.956	0.997027582367
0.001351	0.958	0.994100598531
0.001352	0.964	0.995341147547
0.001353	0.962	1.00027796137
0.001354	0.964	0.995341147547
0.001355	0.962	0.990230276249
0.001356	0.95	0.975448614741
0.001357	0.942	0.964694770381
0.001358	0.93	0.963898334888
0.001359	0.928	0.958548903291
0.00136	0.918	0.962951712185
0.001361	0.908	0.956836454155
0.001362	0.902	0.957285746264
0.001363	0.898	0.958955681979
0.001364	0.904	0.964771475532
0.001365	0.894	0.956432956354
0.001366	0.882	0.952930217802
0.001367	0.882	0.950829111881
0.001368	0.882	0.94449775013
0.001369	0.866	0.93810660375
0.00137	0.862	0.933250234396
0.001371	0.854	0.932032188285
0.001372	0.844	0.925021080841
0.001373	0.86	0.929731143934
0.001374	0.86	0.923255111007
0.001375	0.852	0.922006507569
0.001376	0.85	0.914056891008
0.001377	0.842	0.914896715482
0.001378	0.834	0.904678948578
0.001379	0.832	0.900986126419
0.00138	0.822	0.893485310456
0.001381	0.818	0.894916755905
0.001382	0.808	0.891703986758
0.001383	0.808	0.891703986758
0.001384	0.812	0.897026198057
0.001385	0.808	0.893944069839
0.001386	0.808	0.88945826209
0.001387	0.79	0.877439456601
0.001388	0.786	0.878751386912
0.001389	0.788	0.884904514623
0.00139	0.79	0.886510011224
0.001391	0.788	0.884904514623
0.001392	0.79	0.891010662114
0.001393	0.784	0.883936649314
0.001394	0.794	0.889698825446
0.001395	0.788	0.882641490074
0.001396	0.784	0.879399795315
0.001397	0.778	0.869894246446
0.001398	0.778	0.869894246446
0.001399	0.788	0.880372648371
0.0014	0.788	0.884904514623
0.001401	0.788	0.880372648371
0.001402	0.778	0.876764506581
0.001403	0.776	0.886467145471
0.001404	0.77	0.874699948554
0.001405	0.76	0.870861642283
0.001406	0.756	0.862823272751
0.001407	0.746	0.863414153231
0.001408	0.734	0.8527860224
0.001409	0.738	0.863340025714
0.00141	0.738	0.863340025714
0.001411	0.742	0.876034245906
0.001412	0.742	0.878314294544
0.001413	0.748	0.881190104348
0.001414	0.754	0.888529121639
0.001415	0.744	0.877760787459
0.001416	0.748	0.87663903632
0.001417	0.74	0.876584280032
0.001418	0.748	0.872064217819
0.001419	0.746	0.863414153231
0.00142	0.736	0.863888881743
0.001421	0.732	0.855672834675
0.001422	0.724	0.853126016483
0.001423	0.72	0.858836422143
0.001424	0.716	0.873695599165
0.001425	0.72	0.886340792246
0.001426	0.716	0.894060400644
0.001427	0.7	0.879772697917
0.001428	0.696	0.869243349126
0.001429	0.69	0.872868833216
0.00143	0.698	0.87338193249
0.001431	0.694	0.86508034309
0.001432	0.688	0.866404062779
0.001433	0.684	0.860316220933
0.001434	0.682	0.858414818139
0.001435	0.672	0.848773232377
0.001436	0.666	0.852316842495
0.001437	0.662	0.848384346862
0.001438	0.658	0.84677978247
0.001439	0.658	0.839664218602
0.00144	0.658	0.834886818677
0.001441	0.654	0.835633891127
0.001442	0.656	0.837653866463
0.001443	0.658	0.834886818677
0.001444	0.668	0.842482047286
0.001445	0.664	0.840894761549
0.001446	0.658	0.832487837749
0.001447	0.656	0.82804830777
0.001448	0.656	0.830460113431
0.001449	0.65	0.812096053432
0.00145	0.652	0.821520541435
0.001451	0.658	0.825249053317
0.001452	0.65	0.826740588093
0.001453	0.656	0.840038094374
0.001454	0.656	0.837653866463
0.001455	0.652	0.833604222638
0.001456	0.654	0.838023866009
0.001457	0.652	0.843146487866
0.001458	0.654	0.849872931679
0.001459	0.654	0.852222975518
0.00146	0.646	0.844206135964
0.001461	0.64	0.826075057123
0.001462	0.632	0.820107310052
0.001463	0.636	0.821890503656
0.001464	0.642	0.820875142759
0.001465	0.64	0.823650411279
0.001466	0.64	0.823650411279
0.001467	0.634	0.822218948942
0.001468	0.642	0.835365788143
0.001469	0.64	0.845221864365
0.00147	0.646	0.853629896384
0.001471	0.648	0.846224556486
0.001472	0.634	0.84145350436
0.001473	0.628	0.83762521452
0.001474	0.628	0.840009523756
0.001475	0.63	0.832526275862
0.001476	0.628	0.835234098921
0.001477	0.622	0.836131568594
0.001478	0.618	0.831911052938
0.001479	0.618	0.829503465936
0.00148	0.612	0.830334872205
0.001481	0.604	0.824126203928
0.001482	0.598	0.819997560972
0.001483	0.6	0.824621125124
0.001484	0.582	0.807016728451
0.001485	0.576	0.797636508693
0.001486	0.566	0.778231328077
0.001487	0.568	0.778059123717
0.001488	0.576	0.782447442324
0.001489	0.572	0.780266621098
0.00149	0.568	0.780625390312
0.001491	0.572	0.777699170631
0.001492	0.574	0.785190422764
0.001493	0.574	0.785190422764
0.001494	0.576	0.784999363057
0.001495	0.574	0.790268308867
0.001496	0.574	0.785190422764
0.001497	0.566	0.780797028683
0.001498	0.568	0.793332212884
0.001499	0.572	0.792979192665
0.0015	0.576	0.787543014698
0.001501	0.574	0.785190422764
0.001502	0.576	0.784999363057
0.001503	0.57	0.772722459878
0.001504	0.566	0.770482965418
0.001505	0.566	0.770482965418
0.001506	0.562	0.765608254919
0.001507	0.566	0.767882803558
0.001508	0.56	0.768374908492
0.001509	0.554	0.763599371398
0.00151	0.554	0.760975689493
0.001511	0.56	0.768374908492
0.001512	0.566	0.767882803558
0.001513	0.558	0.768528464014
0.001514	0.556	0.76345530321
0.001515	0.558	0.760681273596
0.001516	0.546	0.750922099821
0.001517	0.54	0.745922247959
0.001518	0.546	0.748253967581
0.001519	0.544	0.7456969894
0.00152	0.548	0.748128331237
0.001521	0.544	0.734890468029
0.001522	0.532	0.727307362812
0.001523	0.528	0.724717876142
0.001524	0.522	0.71938584918
0.001525	0.516	0.719544300235
0.001526	0.516	0.722318489311
0.001527	0.522	0.730421795951
0.001528	0.516	0.72783514617
0.001529	0.514	0.719585992082
0.00153	0.504	0.719711053132
0.001531	0.496	0.722484601912
0.001532	0.49	0.714072825418
0.001533	0.492	0.708474417322
0.001534	0.498	0.714140042289
0.001535	0.502	0.71693514351
0.001536	0.506	0.714117637368
0.001537	0.504	0.719711053132
0.001538	0.508	0.719677705643
0.001539	0.514	0.719585992082
0.00154	0.52	0.727736215946
0.001541	0.52	0.733212111193
0.001542	0.522	0.730421795951
0.001543	0.52	0.724982758416
0.001544	0.512	0.727912082603
0.001545	0.512	0.725159292845
0.001546	0.514	0.727876363128
0.001547	0.5	0.719722168618
0.001548	0.496	0.716926774504
0.001549	0.492	0.714098032486
0.00155	0.492	0.714098032486
0.001551	0.49	0.714072825418
0.001552	0.488	0.714042015571
0.001553	0.49	0.716868188721
0.001554	0.494	0.722470760654
0.001555	0.494	0.716912825942
0.001556	0.488	0.699897135299
0.001557	0.486	0.69699641319
0.001558	0.5	0.708519583357
0.001559	0.494	0.708494177817
0.00156	0.488	0.705589115562
0.001561	0.482	0.696904584574
0.001562	0.48	0.70256672281
0.001563	0.478	0.693913539283
0.001564	0.478	0.693913539283
0.001565	0.472	0.687906970455
0.001566	0.47	0.687822651561
0.001567	0.472	0.687906970455
0.001568	0.464	0.684619602407
0.001569	0.46	0.687313611098
0.00157	0.458	0.684277721397
0.001571	0.456	0.684152029888
0.001572	0.458	0.687194295669
0.001573	0.46	0.687313611098
0.001574	0.464	0.690437542432
0.001575	0.464	0.693328205109
0.001576	0.474	0.699516976206
0.001577	0.462	0.696100567447
0.001578	0.466	0.70202848945
0.001579	0.468	0.693524332666
0.00158	0.47	0.696491205975
0.001581	0.476	0.699588450448
0.001582	0.476	0.702441456635
0.001583	0.472	0.699439775821
0.001584	0.47	0.696491205975
0.001585	0.464	0.693328205109
0.001586	0.462	0.678642763168
0.001587	0.46	0.675573830162
0.001588	0.466	0.681794690504
0.001589	0.47	0.687822651561
0.00159	0.47	0.684908753047
0.001591	0.476	0.690958754196
0.001592	0.474	0.693775179723
0.001593	0.472	0.687906970455
0.001594	0.472	0.684993430625
0.001595	0.474	0.690886387187
0.001596	0.47	0.676091709755
0.001597	0.462	0.672722825538
0.001598	0.458	0.672484944069
0.001599	0.456	0.672357048004
0.0016	0.452	0.672083328167
0.001601	0.448	0.665804776192
0.001602	0.452	0.669100889254
0.001603	0.45	0.668954408013
0.001604	0.446	0.662634137364
0.001605	0.44	0.656048778674
0.001606	0.44	0.656048778674
0.001607	0.444	0.656402315657
0.001608	0.434	0.646253820105
0.001609	0.436	0.64645494816
0.00161	0.434	0.636901876273
0.001611	0.418	0.625520583195
0.001612	0.418	0.635040156211
0.001613	0.414	0.631350932525
0.001614	0.422	0.638683019972
0.001615	0.42	0.641560597294
0.001616	0.412	0.634236548931
0.001617	0.416	0.634778701596
0.001618	0.416	0.631620139008
0.001619	0.416	0.628445701712
0.00162	0.414	0.628175134815
0.001621	0.414	0.628175134815
0.001622	0.414	0.628175134815
0.001623	0.416	0.628445701712
0.001624	0.416	0.631620139008
0.001625	0.414	0.624983199774
0.001626	0.406	0.617384807069
0.001627	0.404	0.617076980611
0.001628	0.406	0.623830105077
0.001629	0.404	0.626724819997
0.00163	0.406	0.63020948898
0.001631	0.404	0.62990792978
0.001632	0.404	0.626724819997
0.001633	0.406	0.633375086343
0.001634	0.406	0.639659284307
0.001635	0.4	0.648074069841
0.001636	0.402	0.648379518492
0.001637	0.408	0.655389960253
0.001638	0.406	0.652046010646
0.001639	0.406	0.645882342227
0.00164	0.41	0.646451854356
0.001641	0.412	0.646727144938
0.001642	0.41	0.643350604259
0.001643	0.416	0.650341448779
0.001644	0.416	0.647258835397
0.001645	0.414	0.650079995078
0.001646	0.41	0.649538297562
0.001647	0.41	0.649538297562
0.001648	0.404	0.648678656964
0.001649	0.402	0.642180659939
0.00165	0.402	0.642180659939
0.001651	0.398	0.638432455315
0.001652	0.404	0.639362182178
0.001653	0.404	0.64558810398
0.001654	0.406	0.639659284307
0.001655	0.402	0.639058682751
0.001656	0.404	0.636226374807
0.001657	0.398	0.632136061303
0.001658	0.396	0.631810098052
0.001659	0.39	0.630793151516
0.00166	0.39	0.627614531381
0.001661	0.386	0.623701851849
0.001662	0.39	0.62120849962
0.001663	0.38	0.606300255649
0.001664	0.374	0.601767396923
0.001665	0.382	0.616503041355
0.001666	0.372	0.604661888993
0.001667	0.372	0.607960525034
0.001668	0.372	0.60134515879
0.001669	0.37	0.607536007163
0.00167	0.368	0.613657885144
0.001671	0.37	0.617332973362
0.001672	0.372	0.620979870849
0.001673	0.37	0.614084684714
0.001674	0.372	0.624192278068
0.001675	0.368	0.620141919241
0.001676	0.372	0.620979870849
0.001677	0.37	0.617332973362
0.001678	0.366	0.613224265665
0.001679	0.36	0.608604962188
0.00168	0.368	0.61690842108
0.001681	0.368	0.620141919241
0.001682	0.364	0.616038959807
0.001683	0.366	0.609954096634
0.001684	0.358	0.598193948482
0.001685	0.366	0.600036665546
0.001686	0.366	0.606666300366
0.001687	0.37	0.610819122163
0.001688	0.362	0.605768932845
0.001689	0.36	0.601996677732
0.00169	0.358	0.598193948482
0.001691	0.354	0.590494707851
0.001692	0.36	0.598665181884
0.001693	0.358	0.598193948482
0.001694	0.352	0.586596965556
0.001695	0.354	0.583681419954
0.001696	0.352	0.583177502995
0.001697	0.354	0.580244775935
0.001698	0.352	0.579737871801
0.001699	0.352	0.579737871801
0.0017	0.346	0.578172984495
0.001701	0.348	0.582147747569
0.001702	0.352	0.586596965556
0.001703	0.346	0.574703401765
0.001704	0.338	0.558351143995
0.001705	0.344	0.560057139942
0.001706	0.346	0.560610381638
0.001707	0.342	0.555910064669
0.001708	0.35	0.568770604022
0.001709	0.35	0.572276157113
0.00171	0.344	0.570669781923
0.001711	0.346	0.571212744956
0.001712	0.346	0.574703401765
0.001713	0.346	0.578172984495
0.001714	0.338	0.572499781659
0.001715	0.34	0.58
0.001716	0.342	0.587397650659
0.001717	0.338	0.582885923659
0.001718	0.336	0.575416370987
0.001719	0.334	0.574842587149
0.00172	0.334	0.571352780688
0.001721	0.336	0.571930065655
0.001722	0.338	0.575982638627
0.001723	0.338	0.575982638627
0.001724	0.34	0.576541412216
0.001725	0.344	0.57763656394
0.001726	0.332	0.570767903793
0.001727	0.33	0.563116329012
0.001728	0.328	0.566053001052
0.001729	0.324	0.557695257287
0.00173	0.32	0.55641710973
0.001731	0.326	0.56896748589
0.001732	0.326	0.56896748589
0.001733	0.324	0.568352003603
0.001734	0.324	0.564822095885
0.001735	0.324	0.568352003603
0.001736	0.314	0.558035841143
0.001737	0.316	0.558698487558
0.001738	0.316	0.555107196855
0.001739	0.314	0.554440258279
0.00174	0.314	0.561608404496
0.001741	0.312	0.557365230347
0.001742	0.312	0.553765293243
0.001743	0.308	0.552391165751
0.001744	0.3	0.549545266561
0.001745	0.3	0.549545266561
0.001746	0.3	0.549545266561
0.001747	0.294	0.543657980719
0.001748	0.298	0.545156858161
0.001749	0.302	0.550269025114
0.00175	0.3	0.549545266561
0.001751	0.3	0.545893762558
0.001752	0.302	0.539255041701
0.001753	0.302	0.535533378978
0.001754	0.304	0.52875703305
0.001755	0.308	0.537713678457
0.001756	0.31	0.542125446737
0.001757	0.302	0.535533378978
0.001758	0.304	0.536268589421
0.001759	0.308	0.537713678457
0.00176	0.304	0.524960950929
0.001761	0.308	0.530222594766
0.001762	0.308	0.530222594766
0.001763	0.308	0.530222594766
0.001764	0.308	0.530222594766
0.001765	0.308	0.537713678457
0.001766	0.31	0.549454274713
0.001767	0.312	0.546494281763
0.001768	0.308	0.54510182535
0.001769	0.308	0.54510182535
0.00177	0.31	0.54580216196
0.001771	0.306	0.540706944657
0.001772	0.304	0.539985184982
0.001773	0.298	0.530279171758
0.001774	0.298	0.530279171758
0.001775	0.292	0.524152649521
0.001776	0.292	0.527954543498
0.001777	0.292	0.527954543498
0.001778	0.29	0.527162214124
0.001779	0.286	0.525551139281
0.00178	0.288	0.526361092787
0.001781	0.29	0.527162214124
0.001782	0.29	0.523354564325
0.001783	0.29	0.519519008314
0.001784	0.294	0.521118028857
0.001785	0.302	0.539255041701
0.001786	0.298	0.537769467337
0.001787	0.29	0.530942558098
0.001788	0.286	0.529342988997
0.001789	0.29	0.519519008314
0.00179	0.288	0.518706082478
0.001791	0.284	0.517053188753
0.001792	0.288	0.526361092787
0.001793	0.286	0.525551139281
0.001794	0.286	0.525551139281
0.001795	0.284	0.524732312708
0.001796	0.286	0.529342988997
0.001797	0.284	0.532300666917
0.001798	0.276	0.528983931703
0.001799	0.268	0.525524499905
0.0018	0.272	0.527272225705
0.001801	0.276	0.528983931703
0.001802	0.282	0.531484712856
0.001803	0.28	0.530659966457
0.001804	0.278	0.52603802144
0.001805	0.278	0.52603802144
0.001806	0.276	0.525189489613
0.001807	0.274	0.524331955921
0.001808	0.274	0.520503602293
0.001809	0.276	0.521367432815
0.00181	0.272	0.511874984737
0.001811	0.278	0.518378240284
0.001812	0.274	0.512761152975
0.001813	0.274	0.520503602293
0.001814	0.276	0.509729339944
0.001815	0.272	0.507952753708
0.001816	0.272	0.507952753708
0.001817	0.266	0.505216785153
0.001818	0.266	0.505216785153
0.001819	0.264	0.504285633347
0.00182	0.254	0.499483733469
0.001821	0.254	0.48732330131
0.001822	0.258	0.493392338814
0.001823	0.262	0.495334230596
0.001824	0.252	0.486308544034
0.001825	0.25	0.485283422342
0.001826	0.242	0.481077956261
0.001827	0.242	0.47690250576
0.001828	0.244	0.47797907904
0.001829	0.244	0.47797907904
0.00183	0.246	0.479044883075
0.001831	0.248	0.480099989586
0.001832	0.248	0.475915958968
0.001833	0.248	0.480099989586
0.001834	0.25	0.485283422342
0.001835	0.254	0.491410215604
0.001836	0.25	0.48938737213
0.001837	0.248	0.488360522565
0.001838	0.244	0.486275641997
0.001839	0.244	0.486275641997
0.00184	0.248	0.488360522565
0.001841	0.25	0.48938737213
0.001842	0.248	0.488360522565
0.001843	0.252	0.494465367847
0.001844	0.25	0.493457191659
0.001845	0.252	0.494465367847
0.001846	0.254	0.503471945594
0.001847	0.248	0.492438828688
0.001848	0.248	0.488360522565
0.001849	0.248	0.488360522565
0.00185	0.248	0.488360522565
0.001851	0.248	0.492438828688
0.001852	0.246	0.48732330131
0.001853	0.248	0.488360522565
0.001854	0.252	0.494465367847
0.001855	0.252	0.494465367847
0.001856	0.252	0.498493731154
0.001857	0.246	0.495463419437
0.001858	0.246	0.495463419437
0.001859	0.246	0.495463419437
0.00186	0.246	0.495463419437
0.001861	0.246	0.495463419437
0.001862	0.24	0.492341345004
0.001863	0.244	0.494433008607
0.001864	0.242	0.493392338814
0.001865	0.246	0.499483733469
0.001866	0.244	0.498461633428
0.001867	0.238	0.491279960918
0.001868	0.238	0.491279960918
0.001869	0.238	0.487191953957
0.00187	0.232	0.479766609926
0.001871	0.232	0.479766609926
0.001872	0.23	0.478643917751
0.001873	0.23	0.478643917751
0.001874	0.232	0.483917348315
0.001875	0.232	0.479766609926
0.001876	0.232	0.479766609926
0.001877	0.228	0.473303285431
0.001878	0.232	0.479766609926
0.001879	0.232	0.479766609926
0.00188	0.234	0.480878362998
0.001881	0.234	0.480878362998
0.001882	0.238	0.483069353199
0.001883	0.242	0.485217477014
0.001884	0.242	0.485217477014
0.001885	0.238	0.483069353199
0.001886	0.238	0.483069353199
0.001887	0.24	0.484148737476
0.001888	0.242	0.485217477014
0.001889	0.246	0.48732330131
0.00189	0.25	0.493457191659
0.001891	0.25	0.493457191659
0.001892	0.238	0.483069353199
0.001893	0.234	0.480878362998
0.001894	0.236	0.481979252666
0.001895	0.232	0.475579646326
0.001896	0.228	0.460451951891
0.001897	0.228	0.460451951891
0.001898	0.23	0.461627555503
0.001899	0.228	0.460451951891
0.0019	0.23	0.457274534607
0.001901	0.23	0.457274534607
0.001902	0.23	0.457274534607
0.001903	0.234	0.463943962133
0.001904	0.23	0.461627555503
0.001905	0.228	0.460451951891
0.001906	0.228	0.460451951891
0.001907	0.226	0.459264629598
0.001908	0.228	0.460451951891
0.001909	0.226	0.459264629598
0.00191	0.224	0.4580654975
0.001911	0.222	0.456854462603
0.001912	0.222	0.456854462603
0.001913	0.22	0.455631429996
0.001914	0.22	0.455631429996
0.001915	0.216	0.453148982124
0.001916	0.214	0.451889366992
0.001917	0.22	0.46
0.001918	0.22	0.46
0.001919	0.216	0.457541254971
0.00192	0.218	0.458776634104
0.001921	0.218	0.458776634104
0.001922	0.216	0.457541254971
0.001923	0.216	0.457541254971
0.001924	0.216	0.457541254971
0.001925	0.214	0.456293765024
0.001926	0.212	0.455034064659
0.001927	0.21	0.444859528391
0.001928	0.204	0.440890008959
0.001929	0.206	0.446725866724
0.00193	0.206	0.446725866724
0.001931	0.21	0.449332838773
0.001932	0.21	0.449332838773
0.001933	0.204	0.445403188134
0.001934	0.204	0.445403188134
0.001935	0.198	0.441356998358
0.001936	0.194	0.438593205602
0.001937	0.198	0.441356998358
0.001938	0.192	0.43719103376
0.001939	0.19	0.43577517139
0.00194	0.19	0.43577517139
0.001941	0.19	0.43577517139
0.001942	0.19	0.43577517139
0.001943	0.188	0.434345484609
0.001944	0.19	0.440340777126
0.001945	0.188	0.438925961866
0.001946	0.192	0.441742006153
0.001947	0.194	0.44312977783
0.001948	0.19	0.43577517139
0.001949	0.19	0.43577517139
0.00195	0.186	0.428256932226
0.001951	0.188	0.429716185406
0.001952	0.188	0.429716185406
0.001953	0.19	0.43577517139
0.001954	0.192	0.43719103376
0.001955	0.19	0.43577517139
0.001956	0.19	0.43577517139
0.001957	0.188	0.434345484609
0.001958	0.19	0.43577517139
0.001959	0.19	0.43577517139
0.00196	0.188	0.434345484609
0.001961	0.186	0.432901836448
0.001962	0.186	0.432901836448
0.001963	0.186	0.432901836448
0.001964	0.188	0.434345484609
0.001965	0.186	0.428256932226
0.001966	0.188	0.429716185406
0.001967	0.188	0.429716185406
0.001968	0.186	0.428256932226
0.001969	0.184	0.426783317387
0.00197	0.184	0.426783317387
0.001971	0.182	0.420566284906
0.001972	0.178	0.412693590936
0.001973	0.182	0.420566284906
0.001974	0.178	0.417511676483
0.001975	0.182	0.425295191602
0.001976	0.184	0.426783317387
0.001977	0.182	0.425295191602
0.001978	0.182	0.425295191602
0.001979	0.184	0.426783317387
0.00198	0.186	0.428256932226
0.001981	0.184	0.426783317387
0.001982	0.186	0.432901836448
0.001983	0.182	0.429972092118
0.001984	0.182	0.429972092118
0.001985	0.182	0.425295191602
0.001986	0.182	0.425295191602
0.001987	0.176	0.420742201354
0.001988	0.176	0.420742201354
0.001989	0.174	0.419194465612
0.00199	0.172	0.422393181763
0.001991	0.172	0.422393181763
0.001992	0.174	0.428630376898
0.001993	0.174	0.428630376898
0.001994	0.174	0.428630376898
0.001995	0.172	0.427101861387
0.001996	0.172	0.427101861387
0.001997	0.174	0.428630376898
0.001998	0.172	0.427101861387
[truncated: 8,002 more rows]
