# Supplementary material for: The Influence of Synaptic Size on AMPA Receptor Activation: A Monte Carlo Model
Source: PLoS One. 2015 Jun 24;10(6):e0130924. doi: 10.1371/journal.pone.0130924 (PMC4479604; doi:10.1371/journal.pone.0130924)
Supplement: S1 Dataset — This package contains the experimental data used as basis for the analysis presented in the paper. (ZIP) [file pone.0130924.s001.zip › S1 Simulation data/training/1458_8790_351_652.csv]

time	AMPA.O.mean	AMPA.O.stdev
0.0	0.0	0.0
1e-06	0.0	0.0
2e-06	0.048	0.213766227454
3e-06	0.234	0.476701164253
4e-06	0.552	0.761114971604
5e-06	0.906	0.99858099321
6e-06	1.388	1.17705394949
7e-06	1.91	1.44841292455
8e-06	2.536	1.63850663715
9e-06	3.21	1.86812740465
1e-05	4.0	2.02879274447
1.1e-05	4.918	2.23590608032
1.2e-05	5.78	2.41238471227
1.3e-05	6.73	2.61401989281
1.4e-05	7.588	2.79754463771
1.5e-05	8.558	2.92277881476
1.6e-05	9.62	3.11377584293
1.7e-05	10.734	3.27280369103
1.8e-05	11.796	3.37733385972
1.9e-05	12.82	3.49794225224
2e-05	13.932	3.65996939878
2.1e-05	15.054	3.76126095877
2.2e-05	16.17	3.84981817752
2.3e-05	17.214	4.04922264145
2.4e-05	18.332	4.24379264338
2.5e-05	19.434	4.33239471886
2.6e-05	20.464	4.45563732815
2.7e-05	21.468	4.5621240667
2.8e-05	22.536	4.6708354713
2.9e-05	23.546	4.83982272403
3e-05	24.53	4.90317244241
3.1e-05	25.58	5.03464000699
3.2e-05	26.556	5.05953199417
3.3e-05	27.51	5.08663936209
3.4e-05	28.538	5.20965987373
3.5e-05	29.488	5.35442396528
3.6e-05	30.402	5.45347558902
3.7e-05	31.24	5.51419985129
3.8e-05	32.11	5.56074635278
3.9e-05	33.022	5.59656287376
4e-05	33.862	5.6387016236
4.1e-05	34.664	5.68393384902
4.2e-05	35.416	5.71655000853
4.3e-05	36.092	5.75704229618
4.4e-05	36.84	5.91594455687
4.5e-05	37.58	6.05042147292
4.6e-05	38.296	6.09658789816
4.7e-05	38.892	6.04221283968
4.8e-05	39.56	6.09347191673
4.9e-05	40.198	6.22212150315
5e-05	40.762	6.30217073713
5.1e-05	41.222	6.37155522616
5.2e-05	41.84	6.35156673585
5.3e-05	42.452	6.25393444161
5.4e-05	43.0	6.30428425755
5.5e-05	43.476	6.32846142439
5.6e-05	43.976	6.3893210907
5.7e-05	44.542	6.47334812906
5.8e-05	44.94	6.52536589012
5.9e-05	45.456	6.60151982501
6e-05	45.91	6.59013656915
6.1e-05	46.396	6.58081940187
6.2e-05	46.764	6.6145524414
6.3e-05	47.132	6.69556390456
6.4e-05	47.468	6.73921182335
6.5e-05	47.798	6.73774413287
6.6e-05	48.116	6.80165744506
6.7e-05	48.466	6.88046829802
6.8e-05	48.772	6.91230902087
6.9e-05	49.172	6.89510086946
7e-05	49.486	6.91735527496
7.1e-05	49.73	6.92770524777
7.2e-05	49.988	6.93194460451
7.3e-05	50.252	6.95244532521
7.4e-05	50.46	6.96565861925
7.5e-05	50.722	7.05979574775
7.6e-05	50.892	7.07476755802
7.7e-05	51.106	7.09103405717
7.8e-05	51.296	7.06260461869
7.9e-05	51.424	7.00058740393
8e-05	51.492	7.03064264488
8.1e-05	51.604	6.96327394262
8.2e-05	51.692	6.96341410516
8.3e-05	51.862	6.96670338108
8.4e-05	51.92	6.97636008245
8.5e-05	52.072	6.99820091166
8.6e-05	52.17	6.94558132916
8.7e-05	52.25	6.96846468026
8.8e-05	52.354	7.01346447913
8.9e-05	52.464	6.93662050281
9e-05	52.524	6.94963481055
9.1e-05	52.652	6.89948519819
9.2e-05	52.844	6.92673545041
9.3e-05	52.882	6.92561015363
9.4e-05	52.976	6.85648773061
9.5e-05	53.128	6.88677108666
9.6e-05	53.136	6.87353649878
9.7e-05	53.228	6.87691907761
9.8e-05	53.272	6.91361092339
9.9e-05	53.288	6.96800229621
0.0001	53.292	6.84972524996
0.000101	53.364	6.85561842579
0.000102	53.438	6.79957028054
0.000103	53.464	6.86969460748
0.000104	53.49	6.84732794599
0.000105	53.458	6.85333758106
0.000106	53.548	6.92067164371
0.000107	53.482	6.96804678515
0.000108	53.488	6.97523160906
0.000109	53.464	6.95389847496
0.00011	53.482	6.98810961563
0.000111	53.42	7.0008285224
0.000112	53.418	7.04466294439
0.000113	53.38	6.97248879526
0.000114	53.442	6.96868969032
0.000115	53.558	6.90786768837
0.000116	53.524	6.97634746841
0.000117	53.424	6.93629757147
0.000118	53.386	7.07792370685
0.000119	53.314	7.1408265628
0.00012	53.288	7.18978831399
0.000121	53.27	7.17140850879
0.000122	53.324	7.31894965142
0.000123	53.312	7.29072396954
0.000124	53.258	7.24675348001
0.000125	53.316	7.25066507294
0.000126	53.256	7.16201535882
0.000127	53.166	7.17010767004
0.000128	53.03	7.20035415796
0.000129	52.952	7.21149748665
0.00013	52.89	7.2051301168
0.000131	52.848	7.14960810115
0.000132	52.744	7.06614916344
0.000133	52.684	7.06626803907
0.000134	52.64	7.05141120628
0.000135	52.59	7.07713925255
0.000136	52.528	7.10979718417
0.000137	52.514	7.1137756501
0.000138	52.438	7.01128775618
0.000139	52.314	7.00024313863
0.00014	52.308	6.96542432304
0.000141	52.226	6.97387438946
0.000142	52.164	6.97489096689
0.000143	52.164	6.96972768478
0.000144	52.022	6.95596981017
0.000145	51.996	6.94578894007
0.000146	51.95	6.9203684873
0.000147	51.874	6.85580950727
0.000148	51.818	6.82501838825
0.000149	51.758	6.80936384694
0.00015	51.652	6.76571474421
0.000151	51.596	6.86824460834
0.000152	51.63	6.84347134136
0.000153	51.564	6.86453960583
0.000154	51.426	6.82323413053
0.000155	51.32	6.80423397599
0.000156	51.222	6.79652234602
0.000157	51.012	6.74684044572
0.000158	50.908	6.74385171842
0.000159	50.786	6.68612025019
0.00016	50.694	6.66335981319
0.000161	50.65	6.69623028278
0.000162	50.588	6.59683681775
0.000163	50.534	6.55780786544
0.000164	50.494	6.57525391145
0.000165	50.3	6.57556081258
0.000166	50.204	6.63855285435
0.000167	50.186	6.73612678028
0.000168	50.108	6.7219294849
0.000169	50.03	6.73209477057
0.00017	49.894	6.70333976462
0.000171	49.848	6.77826644504
0.000172	49.67	6.79213515767
0.000173	49.548	6.72664076639
0.000174	49.512	6.6973021434
0.000175	49.446	6.75211700136
0.000176	49.35	6.78022860972
0.000177	49.376	6.73517809713
0.000178	49.22	6.70906848974
0.000179	49.084	6.72465196125
0.00018	48.99	6.80954477186
0.000181	48.836	6.73506525581
0.000182	48.794	6.72216959024
0.000183	48.716	6.69442633838
0.000184	48.664	6.75922362406
0.000185	48.584	6.79815739741
0.000186	48.36	6.66261210037
0.000187	48.268	6.66514635998
0.000188	48.14	6.71061845138
0.000189	48.032	6.70961817095
0.00019	47.98	6.76162702314
0.000191	47.86	6.78176968055
0.000192	47.75	6.79496136854
0.000193	47.664	6.86142142708
0.000194	47.542	6.85158638565
0.000195	47.374	6.88521052692
0.000196	47.274	6.83951197089
0.000197	47.176	6.80448557938
0.000198	47.046	6.74150457984
0.000199	47.016	6.73585510533
0.0002	46.836	6.77680632747
0.000201	46.74	6.75665597763
0.000202	46.664	6.770162775
0.000203	46.456	6.74151792996
0.000204	46.392	6.74732065341
0.000205	46.27	6.69634975192
0.000206	46.122	6.67316386731
0.000207	46.088	6.58059693341
0.000208	45.914	6.51970888921
0.000209	45.812	6.53885739254
0.00021	45.814	6.49456726811
0.000211	45.638	6.4522055144
0.000212	45.494	6.45398822435
0.000213	45.416	6.44910412383
0.000214	45.344	6.4325472404
0.000215	45.158	6.4082006835
0.000216	45.066	6.38886875746
0.000217	44.944	6.36936919954
0.000218	44.788	6.26474708189
0.000219	44.638	6.17502680156
0.00022	44.568	6.20236857982
0.000221	44.48	6.23230294514
0.000222	44.328	6.25623017479
0.000223	44.2	6.29094587483
0.000224	44.094	6.31578688684
0.000225	43.908	6.32673185776
0.000226	43.886	6.30468111803
0.000227	43.754	6.33162569961
0.000228	43.706	6.34567285636
0.000229	43.678	6.31524473002
0.00023	43.596	6.27827874501
0.000231	43.498	6.20950851517
0.000232	43.332	6.18528705882
0.000233	43.288	6.20040772853
0.000234	43.266	6.20928691558
0.000235	43.104	6.27097950882
0.000236	43.054	6.25452508189
0.000237	42.93	6.24092140633
0.000238	42.818	6.24602881838
0.000239	42.73	6.28021496447
0.00024	42.602	6.29409215058
0.000241	42.508	6.29554890379
0.000242	42.354	6.30719303653
0.000243	42.312	6.35190176246
0.000244	42.176	6.45670380303
0.000245	42.092	6.37428709739
0.000246	41.994	6.36819943155
0.000247	41.896	6.3941523285
0.000248	41.778	6.31955030046
0.000249	41.718	6.27044464133
0.00025	41.612	6.27705790956
0.000251	41.474	6.28468965025
0.000252	41.348	6.24522985966
0.000253	41.204	6.2608612826
0.000254	41.176	6.3328527537
0.000255	41.038	6.24664357875
0.000256	40.942	6.25065084611
0.000257	40.878	6.23499125902
0.000258	40.758	6.12563759947
0.000259	40.676	6.12462439665
0.00026	40.586	6.100049508
0.000261	40.464	6.0877503234
0.000262	40.338	6.14880118397
0.000263	40.248	6.16948101545
0.000264	40.172	6.24519143021
0.000265	40.104	6.30532980898
0.000266	40.086	6.3588209599
0.000267	39.934	6.38511111885
0.000268	39.844	6.34158213697
0.000269	39.688	6.32539769501
0.00027	39.566	6.29552571276
0.000271	39.436	6.21626125577
0.000272	39.378	6.24076245342
0.000273	39.302	6.29529951631
0.000274	39.196	6.34551684262
0.000275	39.118	6.32456132866
0.000276	39.006	6.24675627826
0.000277	38.962	6.16867538455
0.000278	38.842	6.13131600882
0.000279	38.702	6.12741348368
0.00028	38.656	6.11536294916
0.000281	38.558	6.08330798168
0.000282	38.436	6.07337665554
0.000283	38.406	6.1038646774
0.000284	38.294	6.12336214836
0.000285	38.24	6.16558188657
0.000286	38.088	6.14819127874
0.000287	37.982	6.14830675878
0.000288	37.896	6.13230658072
0.000289	37.788	6.10369199747
0.00029	37.754	6.13852457843
0.000291	37.634	6.13775561586
0.000292	37.522	6.07926936399
0.000293	37.442	6.09349128169
0.000294	37.336	6.12756917546
0.000295	37.212	6.09582283207
0.000296	37.144	6.03152252752
0.000297	37.122	6.03548804986
0.000298	36.998	6.00583016743
0.000299	36.932	5.99928129029
0.0003	36.872	6.04082908217
0.000301	36.768	6.01183632512
0.000302	36.608	5.98851701175
0.000303	36.476	6.01742669253
0.000304	36.42	6.01062392768
0.000305	36.3	6.01082357086
0.000306	36.182	5.98338332384
0.000307	36.054	5.97888651841
0.000308	35.992	6.03190981365
0.000309	35.904	5.98086816441
0.00031	35.86	5.91340849257
0.000311	35.868	5.89530117975
0.000312	35.674	5.89438071387
0.000313	35.614	5.90398204604
0.000314	35.454	5.94574503321
0.000315	35.36	5.95402384947
0.000316	35.232	5.93246795187
0.000317	35.054	5.97286229542
0.000318	34.956	5.98181109698
0.000319	34.896	6.02305437465
0.00032	34.878	6.00459124337
0.000321	34.762	6.07859819366
0.000322	34.71	6.08390499597
0.000323	34.658	6.10024884738
0.000324	34.558	6.07343691825
0.000325	34.498	6.10360516416
0.000326	34.356	6.06079730729
0.000327	34.312	6.01021264183
0.000328	34.244	5.99403570226
0.000329	34.106	5.90480854897
0.00033	33.998	5.84379979123
0.000331	33.934	5.78736935058
0.000332	33.8	5.78515341197
0.000333	33.728	5.89661055183
0.000334	33.698	5.89294459502
0.000335	33.598	5.89443771703
0.000336	33.508	5.84345240419
0.000337	33.468	5.86762098299
0.000338	33.412	5.85442191852
0.000339	33.3	5.79327195978
0.00034	33.178	5.89324324969
0.000341	33.03	5.85842128905
0.000342	32.954	5.80240329519
0.000343	32.924	5.78845609813
0.000344	32.78	5.85146135593
0.000345	32.726	5.79956239728
0.000346	32.578	5.76089541651
0.000347	32.552	5.75875819947
0.000348	32.424	5.69492967472
0.000349	32.306	5.63030762925
0.00035	32.286	5.61392946162
0.000351	32.224	5.66019646302
0.000352	32.106	5.59488730896
0.000353	32.104	5.61793413988
0.000354	32.062	5.63401774935
0.000355	32.03	5.63676325563
0.000356	31.91	5.69015817003
0.000357	31.804	5.67605355859
0.000358	31.692	5.67953660082
0.000359	31.574	5.64167741013
0.00036	31.514	5.65453835428
0.000361	31.422	5.67978133382
0.000362	31.374	5.6672854172
0.000363	31.294	5.6021035335
0.000364	31.224	5.62012668896
0.000365	31.2	5.61818476022
0.000366	31.168	5.60140839432
0.000367	31.092	5.57454356876
0.000368	31.006	5.57619619454
0.000369	30.928	5.55867034461
0.00037	30.878	5.61133816482
0.000371	30.806	5.60752744086
0.000372	30.732	5.66287700732
0.000373	30.622	5.64545091202
0.000374	30.574	5.64274082339
0.000375	30.448	5.672327212
0.000376	30.282	5.59307393121
0.000377	30.262	5.55349943729
0.000378	30.188	5.49187181205
0.000379	30.116	5.53990469232
0.00038	30.078	5.5731423811
0.000381	30.07	5.63250388371
0.000382	30.054	5.61347343451
0.000383	29.944	5.57609756012
0.000384	29.822	5.55862536964
0.000385	29.74	5.55485373345
0.000386	29.632	5.48384682499
0.000387	29.544	5.48051676396
0.000388	29.512	5.45654249502
0.000389	29.392	5.46464417872
0.00039	29.322	5.44263869828
0.000391	29.242	5.42728624637
0.000392	29.122	5.36610808687
0.000393	29.04	5.39614677339
0.000394	28.97	5.39194770004
0.000395	28.902	5.340823532
0.000396	28.854	5.34833469409
0.000397	28.756	5.34644405189
0.000398	28.696	5.32612279243
0.000399	28.566	5.35253622127
0.0004	28.472	5.34464367381
0.000401	28.41	5.32784196462
0.000402	28.312	5.31551088796
0.000403	28.278	5.34160238131
0.000404	28.202	5.3495042761
0.000405	28.106	5.3571227352
0.000406	28.054	5.35267073525
0.000407	27.942	5.38912200641
0.000408	27.928	5.4294397501
0.000409	27.858	5.3934994206
0.00041	27.748	5.37591815414
0.000411	27.712	5.34836947116
0.000412	27.642	5.34470167549
0.000413	27.536	5.30100971514
0.000414	27.442	5.24620205482
0.000415	27.302	5.27397345462
0.000416	27.246	5.2601790844
0.000417	27.198	5.25764167665
0.000418	27.072	5.17443871352
0.000419	26.964	5.19756712318
0.00042	26.908	5.1806887573
0.000421	26.846	5.14220614134
0.000422	26.764	5.16800773993
0.000423	26.708	5.15390492733
0.000424	26.582	5.10443689353
0.000425	26.526	5.0113195867
0.000426	26.444	5.02780906559
0.000427	26.406	5.08381392264
0.000428	26.326	5.10565607929
0.000429	26.214	5.06480048965
0.00043	26.18	5.06750431672
0.000431	26.106	5.0289923444
0.000432	26.098	5.07073919661
0.000433	26.052	5.11129103065
0.000434	25.948	5.103459219
0.000435	25.884	5.0792267128
0.000436	25.804	5.05307668653
0.000437	25.71	4.98336231876
0.000438	25.612	4.99614411321
0.000439	25.53	5.02803142393
0.00044	25.476	5.0411728794
0.000441	25.438	5.03409932361
0.000442	25.354	4.99446533675
0.000443	25.27	4.9494545154
0.000444	25.206	4.98593662214
0.000445	25.132	4.97539706958
0.000446	25.08	5.01374111817
0.000447	24.962	4.96513403646
0.000448	24.898	4.98834601847
0.000449	24.87	5.00450796782
0.00045	24.852	4.89837687403
0.000451	24.812	4.90801955986
0.000452	24.79	4.96244899218
0.000453	24.742	4.96018507719
0.000454	24.682	4.9844634616
0.000455	24.614	4.94944481735
0.000456	24.558	4.89107718197
0.000457	24.482	4.88647889589
0.000458	24.434	4.87828289463
0.000459	24.32	4.85979423433
0.00046	24.294	4.88380630247
0.000461	24.204	4.88163743021
0.000462	24.218	4.89269618922
0.000463	24.172	4.89228126747
0.000464	24.11	4.93456178399
0.000465	24.082	4.93429589709
0.000466	24.036	4.87470040105
0.000467	24.02	4.87438201211
0.000468	23.95	4.85669640805
0.000469	23.92	4.88728963742
0.00047	23.834	4.90412520232
0.000471	23.796	4.84503704836
0.000472	23.726	4.88455975498
0.000473	23.676	4.84757918966
0.000474	23.57	4.88150591519
0.000475	23.582	4.85172917628
0.000476	23.512	4.83547888011
0.000477	23.42	4.86699085678
0.000478	23.416	4.84426919153
0.000479	23.366	4.84520835465
0.00048	23.328	4.85555516908
0.000481	23.232	4.79939329499
0.000482	23.078	4.72820431031
0.000483	23.024	4.74967619949
0.000484	22.896	4.70331627684
0.000485	22.846	4.68852684753
0.000486	22.75	4.68182656663
0.000487	22.668	4.74571132708
0.000488	22.63	4.72959829161
0.000489	22.582	4.73363243186
0.00049	22.496	4.76046048193
0.000491	22.49	4.74572439149
0.000492	22.438	4.78394774219
0.000493	22.338	4.76568526027
0.000494	22.302	4.74918898339
0.000495	22.196	4.69697604848
0.000496	22.144	4.6719657533
0.000497	22.072	4.68047177109
0.000498	22.052	4.70120154854
0.000499	22.026	4.68287561227
0.0005	21.926	4.70197022534
0.000501	21.868	4.67702640574
0.000502	21.818	4.64121492715
0.000503	21.764	4.64115330494
0.000504	21.692	4.61054617155
0.000505	21.664	4.59032722145
0.000506	21.628	4.58013274917
0.000507	21.536	4.58439788849
0.000508	21.456	4.57253365215
0.000509	21.426	4.57433317545
0.00051	21.346	4.61110442302
0.000511	21.276	4.59301905069
0.000512	21.216	4.57136128522
0.000513	21.164	4.5608227328
0.000514	21.14	4.52817844171
0.000515	21.114	4.48252205795
0.000516	21.054	4.4671113709
0.000517	20.998	4.41972804593
0.000518	20.97	4.39512229636
0.000519	20.932	4.35607346127
0.00052	20.874	4.36051877648
0.000521	20.924	4.42065877444
0.000522	20.846	4.43376634477
0.000523	20.81	4.44633556988
0.000524	20.684	4.41408472959
0.000525	20.642	4.44452877142
0.000526	20.574	4.41322149909
0.000527	20.498	4.37241306374
0.000528	20.422	4.37446179547
0.000529	20.358	4.37742344308
0.00053	20.244	4.37635281941
0.000531	20.244	4.37909397022
0.000532	20.226	4.36473641816
0.000533	20.154	4.33938751438
0.000534	20.04	4.3380179806
0.000535	19.946	4.30245092941
0.000536	19.918	4.28990396163
0.000537	19.91	4.27994158839
0.000538	19.86	4.28770334795
0.000539	19.788	4.267441388
0.00054	19.782	4.27112116428
0.000541	19.738	4.27145829899
0.000542	19.698	4.29450765513
0.000543	19.624	4.29821172117
0.000544	19.53	4.30036045001
0.000545	19.47	4.30222035698
0.000546	19.408	4.26304304459
0.000547	19.372	4.26399061913
0.000548	19.296	4.25210347946
0.000549	19.19	4.25463276911
0.00055	19.096	4.19509046386
0.000551	19.04	4.19456791577
0.000552	19.034	4.22052650744
0.000553	18.968	4.26930626683
0.000554	18.884	4.25940653143
0.000555	18.848	4.23330792643
0.000556	18.834	4.23160064278
0.000557	18.778	4.24131064649
0.000558	18.75	4.21087876814
0.000559	18.716	4.26043941396
0.00056	18.626	4.29116813933
0.000561	18.622	4.29966463809
0.000562	18.586	4.30982644662
0.000563	18.494	4.33427779451
0.000564	18.44	4.29446154948
0.000565	18.362	4.25710652909
0.000566	18.292	4.23021701571
0.000567	18.276	4.20996722077
0.000568	18.218	4.23443927811
0.000569	18.174	4.23789145685
0.00057	18.148	4.22256983364
0.000571	18.132	4.18312992865
0.000572	18.16	4.18406500906
0.000573	18.062	4.15862429176
0.000574	17.98	4.14868653914
0.000575	17.926	4.12462410409
0.000576	17.866	4.13376874051
0.000577	17.828	4.10882172891
0.000578	17.786	4.14103900006
0.000579	17.744	4.10444442038
0.00058	17.75	4.09432534125
0.000581	17.766	4.11427320435
0.000582	17.668	4.11117696043
0.000583	17.638	4.10450435497
0.000584	17.636	4.08013529187
0.000585	17.616	4.06749849416
0.000586	17.538	4.09787213075
0.000587	17.468	4.08472471533
0.000588	17.396	4.06683955917
0.000589	17.35	4.06244999969
0.00059	17.27	4.06510762465
0.000591	17.224	4.03656091246
0.000592	17.19	4.03607482587
0.000593	17.088	3.98550573955
0.000594	17.004	3.98195730766
0.000595	16.976	4.02783117819
0.000596	16.974	4.0285635157
0.000597	16.932	3.97182275536
0.000598	16.928	3.92668002261
0.000599	16.87	3.93206052853
0.0006	16.826	3.88017061481
0.000601	16.762	3.87934994554
0.000602	16.678	3.88050460636
0.000603	16.618	3.86989353859
0.000604	16.598	3.88128793057
0.000605	16.612	3.88811728218
0.000606	16.552	3.8537379257
0.000607	16.534	3.85653263956
0.000608	16.502	3.84161372342
0.000609	16.422	3.79472212421
0.00061	16.394	3.84535616036
0.000611	16.358	3.85147192642
0.000612	16.34	3.86993539998
0.000613	16.296	3.88592125499
0.000614	16.252	3.87356373382
0.000615	16.188	3.88852877063
0.000616	16.178	3.89234068396
0.000617	16.154	3.93729399461
0.000618	16.138	3.93483875146
0.000619	16.11	3.9178948429
0.00062	16.084	3.91573032779
0.000621	16.028	3.88834360622
0.000622	15.992	3.86263329867
0.000623	15.998	3.85512593828
0.000624	15.956	3.8753146969
0.000625	15.92	3.88556302227
0.000626	15.874	3.90052868211
0.000627	15.82	3.87602889566
0.000628	15.804	3.84103944265
0.000629	15.774	3.81089543283
0.00063	15.75	3.76556768629
0.000631	15.742	3.79149521957
0.000632	15.704	3.79583772045
0.000633	15.69	3.81705383771
0.000634	15.656	3.81387781661
0.000635	15.59	3.80445791145
0.000636	15.52	3.82172735815
0.000637	15.458	3.82311862228
0.000638	15.45	3.83190553119
0.000639	15.394	3.82135630372
0.00064	15.34	3.78264457754
0.000641	15.3	3.80919939095
0.000642	15.262	3.79385766734
0.000643	15.254	3.83320805592
0.000644	15.218	3.81608123603
0.000645	15.17	3.81747298615
0.000646	15.126	3.77546341526
0.000647	15.112	3.81568552163
0.000648	15.026	3.79068911941
0.000649	14.97	3.80750574524
0.00065	14.936	3.83143628422
0.000651	14.9	3.78972294502
0.000652	14.866	3.79421190763
0.000653	14.852	3.8107867954
0.000654	14.832	3.82044185926
0.000655	14.782	3.81503289632
0.000656	14.758	3.78568831258
0.000657	14.708	3.75802288444
0.000658	14.694	3.72563605308
0.000659	14.666	3.70654070529
0.00066	14.616	3.68029129282
0.000661	14.566	3.62348506275
0.000662	14.558	3.59313734778
0.000663	14.552	3.61265774742
0.000664	14.498	3.60471857431
0.000665	14.43	3.55936792142
0.000666	14.39	3.5153804915
0.000667	14.36	3.51032762004
0.000668	14.35	3.50307008209
0.000669	14.292	3.52799319727
0.00067	14.288	3.5112755517
0.000671	14.214	3.46759340177
0.000672	14.144	3.46284045258
0.000673	14.17	3.47866353647
0.000674	14.134	3.46699351023
0.000675	14.082	3.46976598635
0.000676	14.012	3.48881871125
0.000677	13.97	3.46772259559
0.000678	13.888	3.44607835082
0.000679	13.808	3.44719248085
0.00068	13.746	3.45622395108
0.000681	13.726	3.49784562267
0.000682	13.702	3.52039713669
0.000683	13.676	3.4726105454
0.000684	13.612	3.47756466511
0.000685	13.564	3.48107799396
0.000686	13.524	3.43182517037
0.000687	13.494	3.40851345897
0.000688	13.52	3.40787323708
0.000689	13.504	3.40440655622
0.00069	13.472	3.41660884504
0.000691	13.444	3.39276642285
0.000692	13.422	3.41524757521
0.000693	13.418	3.4512716497
0.000694	13.362	3.43787085272
0.000695	13.294	3.42221624098
0.000696	13.214	3.41470408674
0.000697	13.218	3.42088818876
0.000698	13.18	3.3822477733
0.000699	13.088	3.39002300877
0.0007	13.03	3.4154209111
0.000701	12.986	3.39614546214
0.000702	12.926	3.36756944991
0.000703	12.938	3.34516905402
0.000704	12.91	3.30966765703
0.000705	12.908	3.30265590094
0.000706	12.908	3.31474523908
0.000707	12.866	3.30454898587
0.000708	12.834	3.32241538643
0.000709	12.83	3.3137742832
0.00071	12.828	3.31939994577
0.000711	12.84	3.31819227894
0.000712	12.812	3.34315060983
0.000713	12.802	3.31704627643
0.000714	12.754	3.33848528528
0.000715	12.712	3.33242494289
0.000716	12.676	3.36259185748
0.000717	12.652	3.34707275093
0.000718	12.644	3.34921841629
0.000719	12.56	3.34998507459
0.00072	12.526	3.37776908625
0.000721	12.51	3.38258776678
0.000722	12.448	3.35011880386
0.000723	12.402	3.34729681982
0.000724	12.378	3.34411662476
0.000725	12.3	3.33976047045
0.000726	12.252	3.32993933879
0.000727	12.206	3.32318582087
0.000728	12.194	3.34729203984
0.000729	12.148	3.34635562964
0.00073	12.096	3.31825014126
0.000731	12.066	3.30660611504
0.000732	12.054	3.30258747045
0.000733	12.044	3.29940358247
0.000734	12.04	3.32902388096
0.000735	12.046	3.35140030435
0.000736	12.024	3.37511836829
0.000737	12.022	3.420163154
0.000738	11.962	3.38298034283
0.000739	11.932	3.36323891509
0.00074	11.904	3.37205931146
0.000741	11.858	3.39615017336
0.000742	11.828	3.37378363266
0.000743	11.742	3.42161306988
0.000744	11.682	3.39070435161
0.000745	11.614	3.40602466227
0.000746	11.588	3.40503392054
0.000747	11.566	3.39788816767
0.000748	11.48	3.38845097353
0.000749	11.47	3.41776242592
0.00075	11.46	3.43109312028
0.000751	11.432	3.45736547099
0.000752	11.414	3.42324465968
0.000753	11.424	3.43456314544
0.000754	11.388	3.4510079687
0.000755	11.34	3.43866253069
0.000756	11.334	3.44128522503
0.000757	11.294	3.43038831621
0.000758	11.274	3.41451665686
0.000759	11.24	3.40270480647
0.00076	11.19	3.34094298066
0.000761	11.122	3.35009193904
0.000762	11.102	3.37099332542
0.000763	11.082	3.37213226312
0.000764	11.092	3.33219687294
0.000765	11.074	3.29735105805
0.000766	11.026	3.27312144596
0.000767	10.966	3.24789839743
0.000768	10.926	3.26871901515
0.000769	10.906	3.26269275293
0.00077	10.902	3.23301654806
0.000771	10.87	3.26574646903
0.000772	10.838	3.27898703871
0.000773	10.814	3.25321441039
0.000774	10.808	3.24208821595
0.000775	10.774	3.22225449026
0.000776	10.756	3.22373448038
0.000777	10.752	3.23086613774
0.000778	10.734	3.21919927932
0.000779	10.714	3.2521076243
0.00078	10.674	3.22672031636
0.000781	10.686	3.23286312732
0.000782	10.676	3.23156680265
0.000783	10.654	3.27082313799
0.000784	10.634	3.28999148935
0.000785	10.608	3.30792019251
0.000786	10.564	3.25482779882
0.000787	10.536	3.2194260358
0.000788	10.512	3.21338699817
0.000789	10.494	3.22954547886
0.00079	10.452	3.20245156091
0.000791	10.416	3.20045996694
0.000792	10.376	3.21288406265
0.000793	10.354	3.26323214007
0.000794	10.338	3.24526670707
0.000795	10.274	3.21852823508
0.000796	10.282	3.22652692535
0.000797	10.246	3.23998209872
0.000798	10.212	3.25746158842
0.000799	10.174	3.23538622115
0.0008	10.162	3.22610539195
0.000801	10.158	3.24299799568
0.000802	10.166	3.2432150715
0.000803	10.114	3.26389399338
0.000804	10.09	3.26464393158
0.000805	10.03	3.25039997539
0.000806	9.968	3.25622112271
0.000807	9.932	3.24520815973
0.000808	9.902	3.24659760365
0.000809	9.85	3.23473337387
0.00081	9.848	3.24235963459
0.000811	9.792	3.2423349611
0.000812	9.792	3.18068168794
0.000813	9.752	3.1740346564
0.000814	9.726	3.18291124601
0.000815	9.732	3.1818510336
0.000816	9.724	3.15021015172
0.000817	9.646	3.18193086034
0.000818	9.606	3.18979058874
0.000819	9.618	3.19688535922
0.00082	9.63	3.24115720075
0.000821	9.612	3.23812538361
0.000822	9.558	3.23088780368
0.000823	9.562	3.20221111109
0.000824	9.548	3.20370036052
0.000825	9.516	3.17580603942
0.000826	9.472	3.16815656179
0.000827	9.42	3.1691639276
0.000828	9.37	3.14787229728
0.000829	9.364	3.15966833703
0.00083	9.394	3.1494069283
0.000831	9.382	3.15722599761
0.000832	9.354	3.15161609337
0.000833	9.332	3.14098328553
0.000834	9.346	3.12702478404
0.000835	9.36	3.15379136913
0.000836	9.348	3.18290684752
0.000837	9.342	3.16875937868
0.000838	9.354	3.14717079295
0.000839	9.318	3.11719040163
0.00084	9.314	3.09570735051
0.000841	9.252	3.07253901521
0.000842	9.218	3.07481316506
0.000843	9.2	3.07506097501
0.000844	9.164	3.05632197257
0.000845	9.092	3.03571013109
0.000846	9.026	3.03863851091
0.000847	9.004	3.03446601563
0.000848	8.95	3.01587466583
0.000849	8.954	2.98996387938
0.00085	8.924	2.96550569043
0.000851	8.884	2.93914001028
0.000852	8.856	2.94945147443
0.000853	8.82	2.88991349351
0.000854	8.812	2.87065428082
0.000855	8.79	2.8428682699
0.000856	8.808	2.8766536114
0.000857	8.754	2.86172745033
0.000858	8.714	2.89693009926
0.000859	8.678	2.92477623076
0.00086	8.646	2.91765042457
0.000861	8.592	2.95457881939
0.000862	8.572	2.92041366933
0.000863	8.574	2.9107600382
0.000864	8.524	2.89368692156
0.000865	8.532	2.91083768012
0.000866	8.524	2.94642563117
0.000867	8.494	2.93563689853
0.000868	8.466	2.9334014386
0.000869	8.442	2.9350700162
0.00087	8.434	2.92329334826
0.000871	8.412	2.90211233415
0.000872	8.41	2.90411776621
0.000873	8.4	2.91067002596
0.000874	8.382	2.89345399134
0.000875	8.344	2.89165419786
0.000876	8.348	2.89048369655
0.000877	8.314	2.90712985606
0.000878	8.282	2.90765816423
0.000879	8.268	2.88100260326
0.00088	8.228	2.86496352507
0.000881	8.184	2.85764658417
0.000882	8.168	2.85513152061
0.000883	8.142	2.83369652574
0.000884	8.14	2.8256680626
0.000885	8.12	2.8131121556
0.000886	8.1	2.84218226017
0.000887	8.086	2.84369548299
0.000888	8.074	2.82851975422
0.000889	8.054	2.80340578583
0.00089	8.02	2.81275665496
0.000891	7.988	2.7906730371
0.000892	7.948	2.76211802789
0.000893	7.92	2.7403649392
0.000894	7.9	2.72066168422
0.000895	7.872	2.7076956993
0.000896	7.834	2.71190781554
0.000897	7.796	2.69488107344
0.000898	7.76	2.69042747533
0.000899	7.762	2.69171989627
0.0009	7.73	2.67677044216
0.000901	7.672	2.69005873542
0.000902	7.676	2.67563525167
0.000903	7.698	2.66660758268
0.000904	7.678	2.64921044842
0.000905	7.682	2.70718968674
0.000906	7.654	2.72658834443
0.000907	7.604	2.68834224012
0.000908	7.598	2.6959962908
0.000909	7.568	2.72054700382
0.00091	7.542	2.71739507617
0.000911	7.528	2.71536664191
0.000912	7.548	2.72611371736
0.000913	7.526	2.71464988534
0.000914	7.52	2.66638331828
0.000915	7.516	2.64456877392
0.000916	7.536	2.64285905791
0.000917	7.538	2.6458563831
0.000918	7.53	2.65953003367
0.000919	7.498	2.65819412384
0.00092	7.482	2.65738141786
0.000921	7.436	2.66118469859
0.000922	7.428	2.67073323265
0.000923	7.414	2.68227589931
0.000924	7.394	2.67184655248
0.000925	7.362	2.69498719849
0.000926	7.342	2.66627755494
0.000927	7.324	2.68309969997
0.000928	7.312	2.67556648207
0.000929	7.268	2.65484010818
0.00093	7.272	2.65970223897
0.000931	7.26	2.63977271749
0.000932	7.234	2.65692378513
0.000933	7.214	2.6623681188
0.000934	7.198	2.65608659497
0.000935	7.15	2.64414447412
0.000936	7.166	2.64772430589
0.000937	7.146	2.6722058304
0.000938	7.12	2.67686383666
0.000939	7.092	2.68989516524
0.00094	7.072	2.69644506712
0.000941	7.056	2.68493277383
0.000942	6.99	2.67093616547
0.000943	6.986	2.67839578853
0.000944	6.916	2.63760194116
0.000945	6.906	2.65427278176
0.000946	6.904	2.65080817865
0.000947	6.878	2.62737816083
0.000948	6.838	2.60993409878
0.000949	6.838	2.64040830176
0.00095	6.828	2.63636416301
0.000951	6.796	2.628
0.000952	6.79	2.59497591511
0.000953	6.776	2.60342543584
0.000954	6.78	2.59761429007
0.000955	6.742	2.5767103058
0.000956	6.728	2.58186289334
0.000957	6.704	2.61235219678
0.000958	6.696	2.58912803855
0.000959	6.678	2.59197145046
0.00096	6.656	2.60493070925
0.000961	6.628	2.58255997026
0.000962	6.618	2.57061782457
0.000963	6.598	2.56678709674
0.000964	6.578	2.56669359293
0.000965	6.566	2.57325552559
0.000966	6.554	2.56028982734
0.000967	6.532	2.54341817246
0.000968	6.506	2.52941969629
0.000969	6.484	2.5254195691
0.00097	6.462	2.52676789595
0.000971	6.458	2.49083038363
0.000972	6.454	2.4802991755
0.000973	6.432	2.4636103588
0.000974	6.402	2.46746752765
0.000975	6.372	2.42767707902
0.000976	6.362	2.4312457712
0.000977	6.352	2.44378722478
0.000978	6.338	2.43223271913
0.000979	6.318	2.4521166367
0.00098	6.326	2.46489837519
0.000981	6.308	2.46518478009
0.000982	6.29	2.4417002273
0.000983	6.282	2.43935975207
0.000984	6.248	2.42868194707
0.000985	6.206	2.45184909813
0.000986	6.176	2.41516541877
0.000987	6.18	2.39741527483
0.000988	6.15	2.38400922817
0.000989	6.164	2.38518426961
0.00099	6.142	2.38030166155
0.000991	6.11	2.37526840589
0.000992	6.08	2.37183473286
0.000993	6.07	2.35565277577
0.000994	6.038	2.33335723797
0.000995	6.02	2.33828997346
0.000996	5.994	2.33879541645
0.000997	5.982	2.3181190651
0.000998	5.968	2.33387574648
0.000999	5.938	2.351628372
0.001	5.936	2.34348117125
0.001001	5.94	2.3605931458
0.001002	5.91	2.32505913903
0.001003	5.914	2.33550936628
0.001004	5.908	2.33998632475
0.001005	5.878	2.31929213339
0.001006	5.86	2.34017093393
0.001007	5.866	2.33924004754
0.001008	5.844	2.31509481447
0.001009	5.836	2.31713271092
0.00101	5.838	2.31252156747
0.001011	5.826	2.32373062122
0.001012	5.802	2.32180877766
0.001013	5.804	2.33186277469
0.001014	5.798	2.34290332707
0.001015	5.792	2.34195132315
0.001016	5.768	2.32683819807
0.001017	5.752	2.33205831831
0.001018	5.738	2.30940598423
0.001019	5.722	2.3014595369
0.00102	5.72	2.32413424741
0.001021	5.702	2.32146419313
0.001022	5.698	2.3295484541
0.001023	5.7	2.34904235807
0.001024	5.682	2.36577175569
0.001025	5.652	2.36873299466
0.001026	5.616	2.36147072817
0.001027	5.63	2.3539541202
0.001028	5.62	2.36127084427
0.001029	5.626	2.35417161651
0.00103	5.588	2.32341472837
0.001031	5.564	2.30952462641
0.001032	5.524	2.31806471005
0.001033	5.512	2.34475073302
0.001034	5.488	2.35156458555
0.001035	5.45	2.32540319085
0.001036	5.47	2.31021644008
0.001037	5.472	2.29373407351
0.001038	5.456	2.29435481127
0.001039	5.468	2.30672408406
0.00104	5.458	2.3082972079
0.001041	5.422	2.29693622027
0.001042	5.412	2.29134371058
0.001043	5.366	2.25832769987
0.001044	5.352	2.25833921278
0.001045	5.354	2.23711510656
0.001046	5.348	2.24741985397
0.001047	5.36	2.26680391741
0.001048	5.33	2.26739939137
0.001049	5.302	2.2748177949
0.00105	5.3	2.2834184899
0.001051	5.288	2.2858381395
0.001052	5.276	2.25827899074
0.001053	5.286	2.25570476792
0.001054	5.23	2.24167348202
0.001055	5.23	2.25678975538
0.001056	5.212	2.24210972078
0.001057	5.192	2.23855667786
0.001058	5.172	2.22854571414
0.001059	5.158	2.22823607367
0.00106	5.158	2.23629962214
0.001061	5.154	2.26324634099
0.001062	5.134	2.26540150967
0.001063	5.148	2.26320480735
0.001064	5.12	2.24535075211
0.001065	5.08	2.22207110597
0.001066	5.074	2.20556659387
0.001067	5.08	2.22027025382
0.001068	5.072	2.21151893503
0.001069	5.062	2.1895561194
0.00107	5.068	2.18892119548
0.001071	5.036	2.17869318629
0.001072	5.002	2.15360070579
0.001073	4.978	2.14231556966
0.001074	4.982	2.15073847783
0.001075	4.952	2.13862011587
0.001076	4.956	2.13496229475
0.001077	4.908	2.12309585276
0.001078	4.902	2.11669459299
0.001079	4.87	2.11402459778
0.00108	4.838	2.12314766326
0.001081	4.836	2.11875057522
0.001082	4.832	2.10042281458
0.001083	4.82	2.07932681414
0.001084	4.822	2.07709316113
0.001085	4.796	2.08191834614
0.001086	4.792	2.07478577207
0.001087	4.774	2.08588686174
0.001088	4.756	2.0524288051
0.001089	4.758	2.08024902355
0.00109	4.726	2.07916425518
0.001091	4.706	2.07450331405
0.001092	4.694	2.07565989507
0.001093	4.694	2.0948422375
0.001094	4.708	2.1049313528
0.001095	4.692	2.12629631049
0.001096	4.678	2.14063448538
0.001097	4.656	2.18212373618
0.001098	4.638	2.18791133276
0.001099	4.624	2.19422514797
0.0011	4.6	2.15870331449
0.001101	4.586	2.17958803447
0.001102	4.574	2.1891834094
0.001103	4.562	2.17764919122
0.001104	4.538	2.15326635603
0.001105	4.534	2.16722033951
0.001106	4.514	2.17389144163
0.001107	4.504	2.18311337314
0.001108	4.49	2.1720727428
0.001109	4.468	2.1515055194
0.00111	4.458	2.16246063548
0.001111	4.454	2.15403899686
0.001112	4.468	2.14498857806
0.001113	4.464	2.15979258263
0.001114	4.452	2.15585157189
0.001115	4.444	2.14169652379
0.001116	4.422	2.14939898576
0.001117	4.4	2.12884945452
0.001118	4.382	2.11094196983
0.001119	4.374	2.10098167531
0.00112	4.37	2.09501789968
0.001121	4.358	2.1056675901
0.001122	4.358	2.11797922558
0.001123	4.342	2.11400946072
0.001124	4.33	2.10549281642
0.001125	4.306	2.08719045609
0.001126	4.3	2.08854016002
0.001127	4.308	2.09311633695
0.001128	4.304	2.09178966438
0.001129	4.304	2.0994246831
0.00113	4.27	2.08928217338
0.001131	4.26	2.07181080217
0.001132	4.234	2.07346183953
0.001133	4.178	2.08765801797
0.001134	4.168	2.09279143729
0.001135	4.154	2.09339055124
0.001136	4.146	2.08630870199
0.001137	4.136	2.07978460423
0.001138	4.154	2.0914789026
0.001139	4.146	2.07284442253
0.00114	4.142	2.09614789555
0.001141	4.122	2.08401439534
0.001142	4.114	2.08158689466
0.001143	4.122	2.07921042706
0.001144	4.1	2.09904740299
0.001145	4.096	2.09446508684
0.001146	4.104	2.09408309291
0.001147	4.1	2.09618701456
0.001148	4.092	2.09750709176
0.001149	4.066	2.08845493128
0.00115	4.05	2.07159358949
0.001151	4.044	2.06350769323
0.001152	4.044	2.06931486246
0.001153	4.052	2.05068183783
0.001154	4.018	2.02229473618
0.001155	4.014	2.00444605814
0.001156	4.014	2.00644062957
0.001157	3.984	1.96970657713
0.001158	4.002	1.98242175129
0.001159	3.992	1.96568970084
0.00116	3.98	1.98584994398
0.001161	3.958	1.99204317222
0.001162	3.952	1.9893958882
0.001163	3.934	1.99139247764
0.001164	3.918	1.97263174465
0.001165	3.91	1.98844160085
0.001166	3.91	1.97126862705
0.001167	3.914	1.98156604735
0.001168	3.898	1.9777755181
0.001169	3.898	1.99689659222
0.00117	3.882	1.97890777956
0.001171	3.868	1.98458459129
0.001172	3.852	1.98143786176
0.001173	3.838	1.98689607177
0.001174	3.832	1.98287064631
0.001175	3.832	1.9808523418
0.001176	3.812	1.9830925344
0.001177	3.812	1.98812876847
0.001178	3.786	1.97388044217
0.001179	3.752	1.96430547523
0.00118	3.746	1.96710040415
0.001181	3.73	1.95271605719
0.001182	3.746	1.94973946978
0.001183	3.758	1.94921420065
0.001184	3.75	1.93377868434
0.001185	3.746	1.95178994771
0.001186	3.746	1.96302929168
0.001187	3.732	1.96575074717
0.001188	3.712	1.98117540869
0.001189	3.702	1.98423688102
0.00119	3.68	1.96509541753
0.001191	3.684	1.98497959687
0.001192	3.668	1.98438302754
0.001193	3.642	1.9934482687
0.001194	3.636	2.00387225142
0.001195	3.636	2.00387225142
0.001196	3.644	2.00530895375
0.001197	3.628	2.01037707906
0.001198	3.594	1.99327970942
0.001199	3.586	1.96433296567
0.0012	3.596	1.93307630475
0.001201	3.622	1.92746361833
0.001202	3.612	1.9249561034
0.001203	3.602	1.93069831926
0.001204	3.588	1.93345700754
0.001205	3.588	1.93655777089
0.001206	3.552	1.93682626996
0.001207	3.55	1.9482043014
0.001208	3.544	1.93599173552
0.001209	3.546	1.92142759426
0.00121	3.544	1.91834929041
0.001211	3.54	1.92364237841
0.001212	3.538	1.91847752137
0.001213	3.516	1.91252294104
0.001214	3.506	1.9292392283
0.001215	3.524	1.92182829618
0.001216	3.504	1.93648754192
0.001217	3.482	1.93744057973
0.001218	3.464	1.94234497451
0.001219	3.476	1.92286869026
0.00122	3.472	1.9155197728
0.001221	3.47	1.90396953757
0.001222	3.468	1.90288622886
0.001223	3.432	1.88716083045
0.001224	3.432	1.88610073962
0.001225	3.422	1.88252914984
0.001226	3.398	1.87499226665
0.001227	3.402	1.87840251278
0.001228	3.384	1.87417821991
0.001229	3.356	1.86688617757
0.00123	3.352	1.84501924109
0.001231	3.342	1.85068527848
0.001232	3.332	1.8443904142
0.001233	3.332	1.8335146577
0.001234	3.322	1.79842041803
0.001235	3.328	1.79120518088
0.001236	3.312	1.77951004493
0.001237	3.318	1.77337982395
0.001238	3.342	1.79360976804
0.001239	3.348	1.79301310648
0.00124	3.33	1.80363521811
0.001241	3.3	1.80499307478
0.001242	3.304	1.79654780064
0.001243	3.304	1.81316960045
0.001244	3.29	1.8127051608
0.001245	3.302	1.81735962319
0.001246	3.3	1.80941979651
0.001247	3.274	1.82288891598
0.001248	3.246	1.83452555174
0.001249	3.23	1.8234856731
0.00125	3.224	1.80715909648
0.001251	3.208	1.80353430796
0.001252	3.216	1.79703756221
0.001253	3.224	1.79717111038
0.001254	3.208	1.79464091116
0.001255	3.19	1.80718012384
0.001256	3.19	1.81931305717
0.001257	3.194	1.79898971648
0.001258	3.188	1.79350383328
0.001259	3.186	1.78420962894
0.00126	3.16	1.79844377171
0.001261	3.152	1.80024887168
0.001262	3.138	1.7795943358
0.001263	3.134	1.76636462827
0.001264	3.118	1.76863676316
0.001265	3.112	1.75597722081
0.001266	3.114	1.7586938335
0.001267	3.118	1.75501452985
0.001268	3.098	1.75624485764
0.001269	3.086	1.76708913188
0.00127	3.08	1.76680502603
0.001271	3.074	1.75514215948
0.001272	3.064	1.74811441273
0.001273	3.052	1.74736830691
0.001274	3.046	1.72623405134
0.001275	3.056	1.7195534304
0.001276	3.066	1.70693995208
0.001277	3.044	1.68939752575
0.001278	3.018	1.67859345882
0.001279	3.018	1.68691315722
0.00128	3.012	1.6934745348
0.001281	2.978	1.6939645805
0.001282	2.986	1.72331192766
0.001283	2.972	1.72719888837
0.001284	2.948	1.7358847888
0.001285	2.948	1.73011444708
0.001286	2.942	1.73857297805
0.001287	2.91	1.7023219437
0.001288	2.894	1.68842056372
0.001289	2.898	1.68035591468
0.00129	2.898	1.69575823749
0.001291	2.89	1.68934898704
0.001292	2.884	1.6752743059
0.001293	2.886	1.67362002856
0.001294	2.872	1.67797973766
0.001295	2.866	1.66734639472
0.001296	2.838	1.66726002771
0.001297	2.818	1.65193099129
0.001298	2.812	1.63971216986
0.001299	2.796	1.628
0.0013	2.794	1.63326788985
0.001301	2.768	1.63161760226
0.001302	2.772	1.63463023342
0.001303	2.774	1.63184680654
0.001304	2.778	1.61638980447
0.001305	2.774	1.61954438037
0.001306	2.78	1.62714473849
0.001307	2.758	1.61351665625
0.001308	2.748	1.6311026945
0.001309	2.752	1.64149200424
0.00131	2.75	1.6356955707
0.001311	2.766	1.64171982993
0.001312	2.77	1.63496177325
0.001313	2.764	1.63838457024
0.001314	2.726	1.63918394331
0.001315	2.72	1.63389106124
0.001316	2.72	1.63633737353
0.001317	2.712	1.64713569569
0.001318	2.702	1.65081676754
0.001319	2.696	1.63938525064
0.00132	2.696	1.63204901887
0.001321	2.682	1.62753678914
0.001322	2.668	1.6055453902
0.001323	2.652	1.5996549628
0.001324	2.62	1.57213230995
0.001325	2.604	1.56690267726
0.001326	2.578	1.57858037489
0.001327	2.566	1.57405336631
0.001328	2.576	1.57867792789
0.001329	2.566	1.57151010178
0.00133	2.568	1.58157389963
0.001331	2.568	1.58157389963
0.001332	2.54	1.57746632294
0.001333	2.54	1.58252962058
0.001334	2.548	1.57470505175
0.001335	2.53	1.57133701032
0.001336	2.52	1.55486333805
0.001337	2.518	1.56130586369
0.001338	2.508	1.56650438876
0.001339	2.508	1.55497138237
0.00134	2.492	1.55239685648
0.001341	2.482	1.51844525749
0.001342	2.47	1.51825557796
0.001343	2.44	1.50811140172
0.001344	2.454	1.51785506554
0.001345	2.428	1.52079452919
0.001346	2.416	1.52543239772
0.001347	2.408	1.53542697645
0.001348	2.426	1.54159787234
0.001349	2.426	1.53900097466
0.00135	2.404	1.548155031
0.001351	2.4	1.54919333848
0.001352	2.378	1.53594140513
0.001353	2.372	1.54454394564
0.001354	2.35	1.56188988088
0.001355	2.342	1.55596786599
0.001356	2.338	1.54134876002
0.001357	2.338	1.55169455757
0.001358	2.322	1.54864973445
0.001359	2.306	1.54672686664
0.00136	2.296	1.54155246424
0.001361	2.27	1.53137193392
0.001362	2.276	1.52834027625
0.001363	2.284	1.53471300249
0.001364	2.296	1.52328067013
0.001365	2.292	1.5174768532
0.001366	2.29	1.5158825812
0.001367	2.28	1.53153517753
0.001368	2.28	1.51578362572
0.001369	2.286	1.50738316297
0.00137	2.264	1.48536325523
0.001371	2.254	1.49046435717
0.001372	2.26	1.48472219624
0.001373	2.25	1.50049991669
0.001374	2.246	1.50249259566
0.001375	2.242	1.5177074817
0.001376	2.226	1.50828511893
0.001377	2.214	1.49806675419
0.001378	2.206	1.49785313032
0.001379	2.212	1.49501036786
0.00138	2.198	1.4882190699
0.001381	2.204	1.49076624593
0.001382	2.216	1.49175869362
0.001383	2.216	1.50908714129
0.001384	2.216	1.50908714129
0.001385	2.194	1.49277057849
0.001386	2.188	1.49420748225
0.001387	2.194	1.49812015539
0.001388	2.192	1.49503712328
0.001389	2.2	1.50066651858
0.00139	2.198	1.49759674145
0.001391	2.19	1.49729756562
0.001392	2.16	1.48
0.001393	2.178	1.48671315323
0.001394	2.172	1.4773002403
0.001395	2.18	1.47091808066
0.001396	2.192	1.4693998775
0.001397	2.178	1.46639558101
0.001398	2.15	1.47088408789
0.001399	2.136	1.47156515316
0.0014	2.12	1.46615142465
0.001401	2.118	1.46153207286
0.001402	2.104	1.46737316317
0.001403	2.104	1.47417231015
0.001404	2.094	1.46600272851
0.001405	2.086	1.46102840493
0.001406	2.078	1.44496228324
0.001407	2.074	1.43266325422
0.001408	2.08	1.42464030548
0.001409	2.08	1.42464030548
0.00141	2.064	1.43244685765
0.001411	2.06	1.42421908427
0.001412	2.056	1.41310438397
0.001413	2.036	1.40524161624
0.001414	2.042	1.41853304509
0.001415	2.028	1.41817347317
0.001416	2.02	1.40698258696
0.001417	2.008	1.41135962816
0.001418	1.998	1.40213979332
0.001419	1.984	1.39561599303
0.00142	1.99	1.39781973087
0.001421	1.982	1.40772014264
0.001422	1.99	1.40637832748
0.001423	1.982	1.40487579522
0.001424	1.978	1.39194683807
0.001425	1.974	1.38900107991
0.001426	1.978	1.39050925923
0.001427	1.976	1.39693378512
0.001428	1.97	1.41035456535
0.001429	1.96	1.4150618361
0.00143	1.972	1.42520735333
0.001431	1.956	1.4149431084
0.001432	1.934	1.40628731062
0.001433	1.922	1.39280867315
0.001434	1.908	1.39554147197
0.001435	1.91	1.399249799
0.001436	1.898	1.40128369719
0.001437	1.9	1.40499110317
0.001438	1.904	1.4052700808
0.001439	1.89	1.39208476753
0.00144	1.89	1.38920840769
0.001441	1.904	1.39096513256
0.001442	1.894	1.38807924846
0.001443	1.884	1.38511515767
0.001444	1.874	1.38496353743
0.001445	1.876	1.38008115703
0.001446	1.862	1.36636598318
0.001447	1.868	1.35002814785
0.001448	1.872	1.36220996913
0.001449	1.866	1.35500701105
0.00145	1.862	1.35608111852
0.001451	1.844	1.33703552683
0.001452	1.854	1.34338527608
0.001453	1.858	1.34530145321
0.001454	1.856	1.34285665653
0.001455	1.842	1.35093893274
0.001456	1.838	1.35194526516
0.001457	1.836	1.3553980965
0.001458	1.822	1.34547984006
0.001459	1.826	1.36371697944
0.00146	1.808	1.36350137514
0.001461	1.812	1.36112306571
0.001462	1.804	1.33775334049
0.001463	1.808	1.32179272203
0.001464	1.802	1.32468713287
0.001465	1.798	1.3316140582
0.001466	1.792	1.31329204673
0.001467	1.774	1.30189246868
0.001468	1.786	1.30391870912
0.001469	1.78	1.29444969002
0.00147	1.776	1.28911752761
0.001471	1.784	1.28582424927
0.001472	1.774	1.28020467114
0.001473	1.76	1.29089116505
0.001474	1.732	1.28536998565
0.001475	1.73	1.28572936499
0.001476	1.706	1.28201560053
0.001477	1.698	1.28327549653
0.001478	1.696	1.28513968112
0.001479	1.7	1.28140547837
0.00148	1.688	1.28322094746
0.001481	1.684	1.29774573781
0.001482	1.678	1.31084552866
0.001483	1.674	1.31442915366
0.001484	1.672	1.32981803266
0.001485	1.66	1.33431630433
0.001486	1.656	1.3347898711
0.001487	1.65	1.33247889289
0.001488	1.65	1.33247889289
0.001489	1.656	1.3317897732
0.00149	1.656	1.32878290176
0.001491	1.646	1.32991879451
0.001492	1.634	1.31759022461
0.001493	1.63	1.30272790712
0.001494	1.626	1.3046547436
0.001495	1.618	1.29771953827
0.001496	1.624	1.29870088935
0.001497	1.626	1.29542425483
0.001498	1.604	1.27717813949
0.001499	1.606	1.28482061005
0.0015	1.582	1.26620535459
0.001501	1.574	1.2651181763
0.001502	1.568	1.26228998253
0.001503	1.57	1.26059509756
0.001504	1.56	1.27059041394
0.001505	1.566	1.2592235703
0.001506	1.566	1.27500745096
0.001507	1.576	1.27601880864
0.001508	1.584	1.27080446962
0.001509	1.598	1.27137563293
0.00151	1.586	1.28007968502
0.001511	1.582	1.27877910524
0.001512	1.58	1.2742056349
0.001513	1.59	1.27510783858
0.001514	1.588	1.27210691375
0.001515	1.584	1.2613262861
0.001516	1.574	1.24760731001
0.001517	1.566	1.23030240185
0.001518	1.55	1.22780291578
0.001519	1.536	1.22339854504
0.00152	1.546	1.23930787135
0.001521	1.53	1.2397983707
0.001522	1.53	1.25103956772
0.001523	1.524	1.25436198922
0.001524	1.514	1.26087429984
0.001525	1.53	1.24783813053
0.001526	1.53	1.2397983707
0.001527	1.514	1.23846840896
0.001528	1.524	1.23669883157
0.001529	1.516	1.23196753204
0.00153	1.514	1.24651674678
0.001531	1.508	1.2465696932
0.001532	1.506	1.25457721962
0.001533	1.496	1.24015482904
0.001534	1.484	1.23844418526
0.001535	1.474	1.22037862977
0.001536	1.47	1.22028685152
0.001537	1.47	1.22192471126
0.001538	1.478	1.21881745967
0.001539	1.464	1.21024956104
0.00154	1.448	1.20801324496
0.001541	1.442	1.20109783115
0.001542	1.42	1.19816526406
0.001543	1.418	1.19301131596
0.001544	1.414	1.18768851135
0.001545	1.408	1.18555303551
0.001546	1.408	1.19395812322
0.001547	1.404	1.18185616722
0.001548	1.402	1.15602595127
0.001549	1.39	1.14625477098
0.00155	1.388	1.14431464205
0.001551	1.38	1.1417530381
0.001552	1.368	1.13515461502
0.001553	1.368	1.13691512436
0.001554	1.37	1.14939114317
0.001555	1.364	1.15043643892
0.001556	1.358	1.13394708871
0.001557	1.368	1.13515461502
0.001558	1.386	1.15801727103
0.001559	1.384	1.15262483055
0.00156	1.374	1.15677309789
0.001561	1.372	1.16516779907
0.001562	1.368	1.15783245766
0.001563	1.352	1.15243047513
0.001564	1.356	1.15812952643
0.001565	1.362	1.15885978444
0.001566	1.356	1.17186347328
0.001567	1.348	1.16228051691
0.001568	1.342	1.16320075653
0.001569	1.348	1.17255959337
0.00157	1.356	1.1837499736
0.001571	1.35	1.19142771497
0.001572	1.334	1.18086578408
0.001573	1.338	1.16951100893
0.001574	1.34	1.16464586892
0.001575	1.336	1.16408934365
0.001576	1.344	1.17544204451
0.001577	1.338	1.17972708708
0.001578	1.332	1.18733988394
0.001579	1.338	1.18480209318
0.00158	1.332	1.19070399344
0.001581	1.342	1.19374871728
0.001582	1.338	1.18480209318
0.001583	1.328	1.18000677964
0.001584	1.324	1.1606136308
0.001585	1.306	1.15254674526
0.001586	1.304	1.15567469471
0.001587	1.284	1.14339144653
0.001588	1.282	1.13599119715
0.001589	1.278	1.13168723594
0.00159	1.288	1.13183744416
0.001591	1.282	1.1395069109
0.001592	1.284	1.14688447544
0.001593	1.278	1.14224165569
0.001594	1.27	1.13890298094
0.001595	1.268	1.13673919612
0.001596	1.262	1.12488043809
0.001597	1.244	1.10655501445
0.001598	1.24	1.10742945599
0.001599	1.232	1.09643786874
0.0016	1.226	1.09677892029
0.001601	1.226	1.08578266702
0.001602	1.226	1.08209241749
0.001603	1.238	1.09970723377
0.001604	1.232	1.10189654687
0.001605	1.236	1.10286173204
0.001606	1.228	1.10454334455
0.001607	1.218	1.08557634462
0.001608	1.222	1.09394515402
0.001609	1.222	1.10304850301
0.00161	1.218	1.09474928637
0.001611	1.216	1.10151895127
0.001612	1.22	1.10616454472
0.001613	1.222	1.10486017215
0.001614	1.212	1.09683909485
0.001615	1.212	1.09501415516
0.001616	1.204	1.09653271725
0.001617	1.19	1.08899035808
0.001618	1.19	1.09448618082
0.001619	1.19	1.09995454452
0.00162	1.19	1.09265731133
0.001621	1.186	1.08784373878
0.001622	1.186	1.08784373878
0.001623	1.19	1.09082537558
0.001624	1.172	1.08370475684
0.001625	1.17	1.08494239478
0.001626	1.166	1.08556160581
0.001627	1.166	1.08924010209
0.001628	1.166	1.09107469955
0.001629	1.156	1.09163363818
0.00163	1.146	1.08659284003
0.001631	1.146	1.08659284003
0.001632	1.142	1.07416758469
0.001633	1.132	1.06328547437
0.001634	1.126	1.06118989818
0.001635	1.124	1.06987102026
0.001636	1.124	1.05859529566
0.001637	1.116	1.06327042656
0.001638	1.116	1.06702577288
0.001639	1.112	1.07119372664
0.00164	1.114	1.06630389664
0.001641	1.118	1.06961488397
0.001642	1.106	1.059605587
0.001643	1.102	1.05999811321
0.001644	1.096	1.06338327991
0.001645	1.102	1.05999811321
0.001646	1.104	1.05696925215
0.001647	1.102	1.06376501164
0.001648	1.098	1.05659642248
0.001649	1.094	1.05316855251
0.00165	1.08	1.03614670776
0.001651	1.08	1.03421467791
0.001652	1.07	1.0300970828
0.001653	1.062	1.03448344598
0.001654	1.07	1.03397292034
0.001655	1.07	1.03203682105
0.001656	1.09	1.03629146479
0.001657	1.082	1.0484636379
0.001658	1.09	1.05351791632
0.001659	1.086	1.04431987437
0.00166	1.088	1.04702244484
0.001661	1.08	1.04575331699
0.001662	1.078	1.04686006706
0.001663	1.064	1.04494210366
0.001664	1.06	1.03363436475
0.001665	1.048	1.0206350964
0.001666	1.058	1.01913492728
0.001667	1.052	1.02239718309
0.001668	1.044	1.01885425847
0.001669	1.036	1.00533775419
0.00167	1.028	1.00956228139
0.001671	1.012	0.993909452616
0.001672	1.0	0.991967741411
0.001673	0.992	0.997965931282
0.001674	0.982	0.986750221687
0.001675	0.984	0.985770764428
0.001676	0.984	0.991838696563
0.001677	0.982	0.97039991756
0.001678	0.98	0.967264183147
0.001679	0.98	0.969329665284
0.00168	0.978	0.966186317436
0.001681	0.978	0.976481438636
0.001682	0.974	0.970218532084
0.001683	0.978	0.980569222442
0.001684	0.99	0.99894944817
0.001685	0.984	1.00187025108
0.001686	0.98	1.00379280731
0.001687	0.996	1.01783299219
0.001688	0.998	1.02664307332
0.001689	1.0	1.0295630141
0.00169	1.008	1.03919969207
0.001691	1.01	1.04780723418
0.001692	1.002	1.0305319015
0.001693	1.002	1.0305319015
0.001694	1.004	1.02761082127
0.001695	1.002	1.02858932524
0.001696	1.0	1.017840852
0.001697	1.01	1.01483988885
0.001698	1.014	1.02068800326
0.001699	1.002	1.00895787821
0.0017	1.002	1.00099750249
0.001701	0.996	0.995983935613
0.001702	0.986	0.994888938525
0.001703	0.986	1.00289780137
0.001704	0.984	0.999871991807
0.001705	0.976	0.999711958516
0.001706	0.968	0.997484836977
0.001707	0.952	1.00084764075
0.001708	0.958	0.990068684486
0.001709	0.956	0.995019597797
0.00171	0.96	0.991160935469
0.001711	0.958	0.990068684486
0.001712	0.956	0.990991422768
0.001713	0.954	0.98786841229
0.001714	0.948	0.982494783701
0.001715	0.936	0.971547219645
0.001716	0.922	0.959122515636
0.001717	0.906	0.945073542112
0.001718	0.894	0.933147362425
0.001719	0.894	0.931001611169
0.00172	0.89	0.939095309327
0.001721	0.9	0.953939201417
0.001722	0.896	0.949307115743
0.001723	0.892	0.950965824833
0.001724	0.878	0.926885106149
0.001725	0.88	0.923904756996
0.001726	0.886	0.921414130562
0.001727	0.882	0.912181999384
0.001728	0.884	0.911341867797
0.001729	0.866	0.907768693005
0.00173	0.868	0.915737953784
0.001731	0.856	0.902919708501
0.001732	0.872	0.916305625869
0.001733	0.874	0.928506327388
0.001734	0.882	0.935989316178
0.001735	0.88	0.938935567544
0.001736	0.878	0.94610570234
0.001737	0.874	0.939214565475
0.001738	0.876	0.934143457934
0.001739	0.872	0.9400085106
0.00174	0.876	0.942668552568
0.001741	0.874	0.941341595809
0.001742	0.868	0.937323850118
0.001743	0.868	0.917919386439
0.001744	0.866	0.916539142645
0.001745	0.87	0.92146622293
0.001746	0.864	0.932471983493
0.001747	0.872	0.931459070491
0.001748	0.864	0.919512914537
0.001749	0.87	0.923634126697
0.00175	0.87	0.927954740276
0.001751	0.866	0.918718672935
0.001752	0.858	0.921865499951
0.001753	0.862	0.920302124305
0.001754	0.856	0.916113530082
0.001755	0.854	0.914704323812
0.001756	0.862	0.928954250757
0.001757	0.86	0.925418824101
0.001758	0.848	0.917003816786
0.001759	0.852	0.911096043236
0.00176	0.834	0.911287001992
0.001761	0.836	0.910551481246
0.001762	0.838	0.907610048424
0.001763	0.832	0.903203188657
0.001764	0.836	0.901722795542
0.001765	0.83	0.901720577563
0.001766	0.828	0.909074254393
0.001767	0.828	0.904663473342
0.001768	0.82	0.889719056781
0.001769	0.812	0.88580810563
0.00177	0.814	0.885101124166
0.001771	0.826	0.896506553239
0.001772	0.828	0.900231081445
0.001773	0.826	0.900957268687
0.001774	0.83	0.910549284773
0.001775	0.826	0.905386105482
0.001776	0.828	0.913463737649
0.001777	0.822	0.919954346693
0.001778	0.812	0.899253023348
0.001779	0.82	0.911921049214
0.00178	0.818	0.910426273786
0.001781	0.808	0.911666605728
0.001782	0.812	0.912499863014
0.001783	0.81	0.915368778144
0.001784	0.812	0.908105720718
0.001785	0.814	0.905209368047
0.001786	0.798	0.901773807559
0.001787	0.794	0.891943944427
0.001788	0.784	0.897409605476
0.001789	0.778	0.888096841566
0.00179	0.778	0.890346000159
0.001791	0.77	0.886058688801
0.001792	0.774	0.893825486323
0.001793	0.776	0.902121942977
0.001794	0.766	0.898467584279
0.001795	0.762	0.890705338482
0.001796	0.77	0.901720577563
0.001797	0.76	0.897997772826
0.001798	0.764	0.881081154037
0.001799	0.758	0.8668540823
0.0018	0.756	0.878899311639
0.001801	0.766	0.87820498746
0.001802	0.774	0.891585105304
0.001803	0.766	0.882747982156
0.001804	0.768	0.882142845575
0.001805	0.758	0.882856726768
0.001806	0.758	0.882856726768
0.001807	0.748	0.874354619133
0.001808	0.752	0.866311722188
0.001809	0.752	0.864
0.00181	0.752	0.868617292022
0.001811	0.756	0.865138139259
0.001812	0.756	0.865138139259
0.001813	0.764	0.874244816971
0.001814	0.77	0.881532756056
0.001815	0.77	0.881532756056
0.001816	0.768	0.875314800515
0.001817	0.754	0.861094652172
0.001818	0.742	0.845834499178
0.001819	0.736	0.845165072634
0.00182	0.736	0.842795348824
0.001821	0.73	0.839702328209
0.001822	0.732	0.843905207947
0.001823	0.72	0.835224520713
0.001824	0.724	0.846063827379
0.001825	0.718	0.845266821779
0.001826	0.718	0.83813841339
0.001827	0.724	0.843696627942
0.001828	0.718	0.833352266452
0.001829	0.72	0.849470423264
0.00183	0.726	0.850249375184
0.001831	0.73	0.874699948554
0.001832	0.722	0.876764506581
0.001833	0.728	0.877505555538
0.001834	0.726	0.887087368865
0.001835	0.722	0.88358134883
0.001836	0.72	0.886340792246
0.001837	0.722	0.890346000159
0.001838	0.722	0.88358134883
0.001839	0.72	0.881816307402
0.00184	0.726	0.884829927161
0.001841	0.722	0.881314926686
0.001842	0.726	0.884829927161
0.001843	0.724	0.880808719303
0.001844	0.716	0.869105287063
0.001845	0.71	0.865967666833
0.001846	0.714	0.871896782882
0.001847	0.716	0.882804621646
0.001848	0.712	0.879236032019
0.001849	0.716	0.882804621646
0.00185	0.718	0.880043180759
0.001851	0.716	0.869105287063
0.001852	0.708	0.859497527629
0.001853	0.71	0.8590110593
0.001854	0.706	0.857650278377
0.001855	0.704	0.851107513772
0.001856	0.698	0.84545608993
0.001857	0.694	0.839263963244
0.001858	0.69	0.835404093837
0.001859	0.692	0.837338641172
0.00186	0.702	0.849232594758
0.001861	0.704	0.862776912069
0.001862	0.702	0.849232594758
0.001863	0.696	0.852985345712
0.001864	0.686	0.845815582737
0.001865	0.678	0.84280246796
0.001866	0.68	0.849470423264
0.001867	0.688	0.854784183288
0.001868	0.688	0.854784183288
0.001869	0.684	0.848612985995
0.00187	0.672	0.841674521415
0.001871	0.672	0.841674521415
0.001872	0.668	0.844852649875
0.001873	0.666	0.852316842495
0.001874	0.666	0.854660166382
0.001875	0.664	0.850355219893
0.001876	0.658	0.849138386837
0.001877	0.652	0.850232909267
0.001878	0.64	0.83330666624
0.001879	0.64	0.830903123114
0.00188	0.642	0.828152159932
0.001881	0.634	0.83189181989
0.001882	0.638	0.831237631487
0.001883	0.638	0.833640210163
0.001884	0.632	0.841769564667
0.001885	0.624	0.838226699646
0.001886	0.624	0.842985171874
0.001887	0.62	0.841189633793
0.001888	0.616	0.839371193215
0.001889	0.616	0.836985065578
0.00189	0.614	0.834867654182
0.001891	0.608	0.833268264126
0.001892	0.612	0.832740055479
0.001893	0.606	0.831122133023
0.001894	0.606	0.831122133023
0.001895	0.606	0.831122133023
0.001896	0.604	0.824126203928
0.001897	0.6	0.807465169527
0.001898	0.592	0.795949747157
0.001899	0.592	0.795949747157
0.0019	0.592	0.793433046955
0.001901	0.594	0.795716029749
0.001902	0.588	0.796401908586
0.001903	0.59	0.806163755077
0.001904	0.594	0.803221015661
0.001905	0.592	0.805937962873
0.001906	0.588	0.803900491354
0.001907	0.58	0.787146746166
0.001908	0.58	0.782048591841
0.001909	0.578	0.779689681861
0.00191	0.568	0.767708277929
0.001911	0.568	0.780625390312
0.001912	0.564	0.778398355599
0.001913	0.562	0.770815152939
0.001914	0.56	0.75524830354
0.001915	0.562	0.762991480949
0.001916	0.558	0.758047491916
0.001917	0.56	0.75524830354
0.001918	0.56	0.74993333037
0.001919	0.56	0.747261667691
0.00192	0.556	0.739502535493
0.001921	0.566	0.752093079346
0.001922	0.562	0.747098387095
0.001923	0.548	0.729174876144
0.001924	0.546	0.729303777585
0.001925	0.538	0.727018569226
0.001926	0.546	0.740191867018
0.001927	0.544	0.743010094144
0.001928	0.556	0.742202128803
0.001929	0.546	0.729303777585
0.00193	0.544	0.732163916073
0.001931	0.54	0.729657453878
0.001932	0.532	0.730052052939
0.001933	0.53	0.732871066423
0.001934	0.54	0.73511903798
0.001935	0.538	0.729764345525
0.001936	0.54	0.724154679609
0.001937	0.542	0.726798458997
0.001938	0.542	0.724041435278
0.001939	0.538	0.718718303649
0.00194	0.546	0.72379831445
0.001941	0.542	0.718495650648
0.001942	0.544	0.721154629743
0.001943	0.544	0.723922647802
0.001944	0.542	0.737723525448
0.001945	0.542	0.737723525448
0.001946	0.542	0.740429605027
0.001947	0.538	0.737940376995
0.001948	0.528	0.738387432179
0.001949	0.528	0.727472336244
0.00195	0.538	0.727018569226
0.001951	0.534	0.727216611471
0.001952	0.53	0.730136973451
0.001953	0.53	0.72463784058
0.001954	0.522	0.716600307005
0.001955	0.52	0.719444229944
0.001956	0.524	0.733092081529
0.001957	0.522	0.733154826759
0.001958	0.518	0.730531313497
0.001959	0.51	0.725189630373
0.00196	0.502	0.72249290654
0.001961	0.498	0.71693514351
0.001962	0.49	0.711266476083
0.001963	0.49	0.708449010162
0.001964	0.494	0.711311464831
0.001965	0.498	0.71693514351
0.001966	0.494	0.716912825942
0.001967	0.494	0.714117637368
0.001968	0.496	0.722484601912
0.001969	0.502	0.72249290654
0.00197	0.504	0.722484601912
0.001971	0.504	0.722484601912
0.001972	0.512	0.733386664727
0.001973	0.506	0.722470760654
0.001974	0.502	0.72249290654
0.001975	0.5	0.716937933157
0.001976	0.502	0.72249290654
0.001977	0.498	0.72249290654
0.001978	0.502	0.72249290654
0.001979	0.492	0.7168932975
0.00198	0.496	0.719711053132
0.001981	0.498	0.72249290654
0.001982	0.494	0.714117637368
0.001983	0.492	0.705645803502
0.001984	0.486	0.699859985997
0.001985	0.488	0.69703371511
0.001986	0.478	0.691025325151
0.001987	0.482	0.711108993052
0.001988	0.486	0.711198987626
0.001989	0.478	0.710996483817
0.00199	0.472	0.707966100883
0.001991	0.472	0.705135447981
0.001992	0.47	0.707884171316
0.001993	0.472	0.707966100883
0.001994	0.468	0.707796580947
0.001995	0.462	0.707499823322
0.001996	0.46	0.707389567353
0.001997	0.464	0.710425224777
0.001998	0.462	0.710321054172
[truncated: 8,002 more rows]
