# Supplementary material for: The Influence of Synaptic Size on AMPA Receptor Activation: A Monte Carlo Model
Source: PLoS One. 2015 Jun 24;10(6):e0130924. doi: 10.1371/journal.pone.0130924 (PMC4479604; doi:10.1371/journal.pone.0130924)
Supplement: S1 Dataset — This package contains the experimental data used as basis for the analysis presented in the paper. (ZIP) [file pone.0130924.s001.zip › S1 Simulation data/training/1461_10051_136_164.csv]

time	AMPA.O.mean	AMPA.O.stdev
0.0	0.0	0.0
1e-06	0.0	0.0
2e-06	0.034	0.1919479096
3e-06	0.176	0.415961536683
4e-06	0.418	0.631882900544
5e-06	0.774	0.88256671136
6e-06	1.16	1.07070070515
7e-06	1.624	1.27225154745
8e-06	2.132	1.49752328863
9e-06	2.672	1.68890970747
1e-05	3.182	1.82671179993
1.1e-05	3.716	1.91084902596
1.2e-05	4.234	1.95428861737
1.3e-05	4.822	2.08669978674
1.4e-05	5.384	2.18553059919
1.5e-05	5.872	2.30035127752
1.6e-05	6.27	2.42839453137
1.7e-05	6.706	2.5431405781
1.8e-05	7.148	2.64916892629
1.9e-05	7.5	2.69183951973
2e-05	7.816	2.73169251564
2.1e-05	8.172	2.80043139534
2.2e-05	8.546	2.86912599932
2.3e-05	8.84	2.90695717203
2.4e-05	9.12	2.97415534228
2.5e-05	9.394	2.98776906738
2.6e-05	9.636	3.06977263002
2.7e-05	9.856	3.0982679032
2.8e-05	10.106	3.16650659245
2.9e-05	10.266	3.19111955276
3e-05	10.412	3.20347561252
3.1e-05	10.592	3.24245832664
3.2e-05	10.714	3.24656803409
3.3e-05	10.926	3.29977635606
3.4e-05	11.072	3.27518182701
3.5e-05	11.178	3.23331347073
3.6e-05	11.268	3.27233494618
3.7e-05	11.316	3.2490220067
3.8e-05	11.402	3.23857931816
3.9e-05	11.492	3.238817068
4e-05	11.608	3.2221632485
4.1e-05	11.708	3.25986748197
4.2e-05	11.778	3.26139785981
4.3e-05	11.844	3.28689275761
4.4e-05	11.904	3.28858388976
4.5e-05	11.95	3.30990936432
4.6e-05	11.984	3.2771548636
4.7e-05	11.99	3.24189759246
4.8e-05	12.014	3.24249965305
4.9e-05	12.004	3.25514730849
5e-05	12.012	3.25451317404
5.1e-05	11.994	3.2689392775
5.2e-05	11.972	3.30502889549
5.3e-05	11.974	3.33186494324
5.4e-05	11.924	3.25978895022
5.5e-05	11.938	3.27752284508
5.6e-05	11.922	3.29361746413
5.7e-05	11.974	3.30050359794
5.8e-05	11.986	3.31146553659
5.9e-05	11.996	3.36332930294
6e-05	11.978	3.32287766853
6.1e-05	11.948	3.28044143371
6.2e-05	11.954	3.26494777906
6.3e-05	11.98	3.26183997155
6.4e-05	11.954	3.25820257197
6.5e-05	11.922	3.24713966438
6.6e-05	11.92	3.2737745799
6.7e-05	11.846	3.27021161395
6.8e-05	11.796	3.23270536857
6.9e-05	11.76	3.24998461535
7e-05	11.722	3.22563420121
7.1e-05	11.704	3.27053267833
7.2e-05	11.692	3.26513950697
7.3e-05	11.68	3.24616697044
7.4e-05	11.646	3.25033598263
7.5e-05	11.664	3.23837984183
7.6e-05	11.634	3.24592729432
7.7e-05	11.594	3.26453120677
7.8e-05	11.574	3.25154178814
7.9e-05	11.526	3.25719572639
8e-05	11.472	3.24117509555
8.1e-05	11.456	3.21124025884
8.2e-05	11.422	3.22116686932
8.3e-05	11.37	3.20017187038
8.4e-05	11.332	3.18900862338
8.5e-05	11.294	3.19555378612
8.6e-05	11.262	3.21828463626
8.7e-05	11.234	3.24888350053
8.8e-05	11.166	3.19850652649
8.9e-05	11.142	3.1758205239
9e-05	11.128	3.13681622031
9.1e-05	11.126	3.13530285618
9.2e-05	11.12	3.16189816408
9.3e-05	11.106	3.17722583396
9.4e-05	11.06	3.1560101394
9.5e-05	11.03	3.12619577122
9.6e-05	11.016	3.1495625093
9.7e-05	10.99	3.16257806228
9.8e-05	10.93	3.14850758297
9.9e-05	10.9	3.14229215701
0.0001	10.922	3.15910050489
0.000101	10.924	3.16515781597
0.000102	10.898	3.12851338498
0.000103	10.858	3.08769104672
0.000104	10.838	3.07827159296
0.000105	10.834	3.07090279885
0.000106	10.8	3.04630924235
0.000107	10.816	3.08838857659
0.000108	10.772	3.09386748262
0.000109	10.774	3.10079409184
0.00011	10.748	3.13440520673
0.000111	10.694	3.09521630908
0.000112	10.686	3.11117405492
0.000113	10.642	3.11734438264
0.000114	10.618	3.11449450152
0.000115	10.582	3.12206277964
0.000116	10.546	3.08024089967
0.000117	10.544	3.13178287881
0.000118	10.538	3.12226776558
0.000119	10.486	3.07795451558
0.00012	10.472	3.06222402838
0.000121	10.424	3.05290419109
0.000122	10.334	3.04671035709
0.000123	10.33	3.01149464552
0.000124	10.322	2.98836343171
0.000125	10.314	2.99389445372
0.000126	10.302	2.98576556347
0.000127	10.26	2.97664240378
0.000128	10.208	2.95241189538
0.000129	10.21	2.93562599798
0.00013	10.198	2.95072804575
0.000131	10.184	2.96481770097
0.000132	10.174	2.9684548169
0.000133	10.108	2.94963319753
0.000134	10.072	2.96088094999
0.000135	10.038	2.93335234842
0.000136	10.014	2.95191531044
0.000137	10.008	2.97320298668
0.000138	9.974	2.97410894219
0.000139	9.94	2.96789487684
0.00014	9.908	2.93181445525
0.000141	9.874	2.8958805224
0.000142	9.876	2.87134532928
0.000143	9.844	2.87465893629
0.000144	9.826	2.86211879558
0.000145	9.796	2.86677240115
0.000146	9.8	2.88998269891
0.000147	9.808	2.89605524809
0.000148	9.824	2.88392510305
0.000149	9.808	2.91601371739
0.00015	9.79	2.90067233586
0.000151	9.77	2.9087970022
0.000152	9.748	2.91693263549
0.000153	9.704	2.87756563783
0.000154	9.668	2.84776684439
0.000155	9.64	2.86747275488
0.000156	9.59	2.87226391545
0.000157	9.542	2.83553099084
0.000158	9.536	2.83279085003
0.000159	9.49	2.81032026645
0.00016	9.44	2.84576878892
0.000161	9.37	2.83850312665
0.000162	9.318	2.82221118983
0.000163	9.27	2.81302328465
0.000164	9.23	2.7880279769
0.000165	9.216	2.80023998972
0.000166	9.204	2.77675782163
0.000167	9.184	2.78678022097
0.000168	9.148	2.77021587606
0.000169	9.12	2.75492286643
0.00017	9.12	2.76289703029
0.000171	9.096	2.76021448442
0.000172	9.066	2.79815010319
0.000173	9.02	2.78847628643
0.000174	8.986	2.81385927153
0.000175	8.976	2.82337103477
0.000176	8.944	2.85952163832
0.000177	8.924	2.8068174148
0.000178	8.896	2.80591945715
0.000179	8.872	2.78345396944
0.00018	8.896	2.78804304127
0.000181	8.87	2.79017920571
0.000182	8.852	2.81177808513
0.000183	8.814	2.81272181348
0.000184	8.766	2.8005792258
0.000185	8.71	2.80033926516
0.000186	8.69	2.78170810834
0.000187	8.674	2.76110919741
0.000188	8.642	2.75641723982
0.000189	8.628	2.77445778487
0.00019	8.632	2.79008530336
0.000191	8.582	2.74868623164
0.000192	8.554	2.72820160545
0.000193	8.558	2.71857241949
0.000194	8.524	2.69915245957
0.000195	8.522	2.72351170366
0.000196	8.536	2.74020145245
0.000197	8.496	2.75644408614
0.000198	8.466	2.75478565409
0.000199	8.448	2.76320393746
0.0002	8.442	2.79904197896
0.000201	8.412	2.79968855411
0.000202	8.332	2.79745884688
0.000203	8.31	2.78314570226
0.000204	8.284	2.77621036667
0.000205	8.26	2.75470506588
0.000206	8.24	2.7155846516
0.000207	8.206	2.68543553265
0.000208	8.188	2.6967862355
0.000209	8.138	2.68010372934
0.00021	8.154	2.68370713752
0.000211	8.132	2.70306788668
0.000212	8.118	2.71442001172
0.000213	8.13	2.70427439436
0.000214	8.098	2.68186427695
0.000215	8.088	2.70041774546
0.000216	8.098	2.70488373133
0.000217	8.074	2.70046736696
0.000218	8.054	2.70316185235
0.000219	8.034	2.69385300267
0.00022	7.966	2.65345887475
0.000221	7.944	2.64137539929
0.000222	7.918	2.63880200091
0.000223	7.882	2.60385790703
0.000224	7.846	2.6065847387
0.000225	7.86	2.61847283736
0.000226	7.842	2.59942993751
0.000227	7.824	2.59865811526
0.000228	7.826	2.59378565036
0.000229	7.822	2.56949722709
0.00023	7.784	2.58173275147
0.000231	7.772	2.59692433467
0.000232	7.748	2.57380962777
0.000233	7.7	2.61189586316
0.000234	7.69	2.6301901072
0.000235	7.664	2.64558197756
0.000236	7.634	2.6518001433
0.000237	7.638	2.63343046234
0.000238	7.634	2.6518001433
0.000239	7.596	2.61242875501
0.00024	7.57	2.60559014429
0.000241	7.548	2.61986564541
0.000242	7.536	2.59011659969
0.000243	7.53	2.57858488323
0.000244	7.534	2.62922878426
0.000245	7.512	2.62332918255
0.000246	7.51	2.61723136157
0.000247	7.476	2.63162003336
0.000248	7.448	2.63501347245
0.000249	7.408	2.62555441764
0.00025	7.386	2.61017317433
0.000251	7.372	2.62556965248
0.000252	7.368	2.60548958931
0.000253	7.356	2.59485336773
0.000254	7.292	2.56880049829
0.000255	7.254	2.56933532261
0.000256	7.238	2.58018526467
0.000257	7.25	2.56193286407
0.000258	7.232	2.5671338103
0.000259	7.186	2.56269467553
0.00026	7.146	2.54257428603
0.000261	7.114	2.52368857033
0.000262	7.088	2.53461160733
0.000263	7.052	2.52295382439
0.000264	7.026	2.53008379308
0.000265	7.024	2.56425895728
0.000266	7.006	2.56319410112
0.000267	6.992	2.53296979848
0.000268	6.982	2.51031392459
0.000269	6.95	2.5186305803
0.00027	6.962	2.54569361864
0.000271	6.914	2.54059126976
0.000272	6.904	2.56023123956
0.000273	6.916	2.57078665004
0.000274	6.91	2.58880281211
0.000275	6.892	2.58618174149
0.000276	6.858	2.57096013194
0.000277	6.812	2.5652789322
0.000278	6.794	2.54863963714
0.000279	6.772	2.52428524537
0.00028	6.754	2.51346056265
0.000281	6.722	2.49012369171
0.000282	6.716	2.50186810204
0.000283	6.694	2.4828137264
0.000284	6.676	2.49138997349
0.000285	6.684	2.46741646262
0.000286	6.676	2.48495955701
0.000287	6.684	2.4884018968
0.000288	6.674	2.48510040039
0.000289	6.658	2.46840758385
0.00029	6.636	2.47860928748
0.000291	6.586	2.48407004732
0.000292	6.588	2.51758932314
0.000293	6.558	2.52163359749
0.000294	6.55	2.48666443253
0.000295	6.504	2.47830264496
0.000296	6.516	2.47178963506
0.000297	6.49	2.4531408439
0.000298	6.456	2.43804511853
0.000299	6.478	2.47740105756
0.0003	6.452	2.4850947668
0.000301	6.452	2.4818734859
0.000302	6.416	2.48091595988
0.000303	6.402	2.46503468535
0.000304	6.39	2.45639980459
0.000305	6.372	2.45389812339
0.000306	6.334	2.42042227721
0.000307	6.322	2.41045970719
0.000308	6.306	2.42081886972
0.000309	6.296	2.41586092315
0.00031	6.262	2.41109020984
0.000311	6.264	2.40047995201
0.000312	6.248	2.38798994973
0.000313	6.21	2.38367363538
0.000314	6.164	2.39021003261
0.000315	6.12	2.40116638324
0.000316	6.102	2.41404142467
0.000317	6.082	2.4214202444
0.000318	6.064	2.37989579604
0.000319	6.05	2.39739441895
0.00032	6.058	2.39387468344
0.000321	6.048	2.37606733911
0.000322	6.008	2.40414974575
0.000323	5.996	2.37907208802
0.000324	5.974	2.40194171453
0.000325	5.944	2.38093763043
0.000326	5.942	2.39971581651
0.000327	5.956	2.41372409359
0.000328	5.936	2.42237569341
0.000329	5.934	2.4086602085
0.00033	5.926	2.40260774993
0.000331	5.944	2.42669816829
0.000332	5.934	2.42190916428
0.000333	5.918	2.44280085148
0.000334	5.908	2.44039668907
0.000335	5.882	2.43558535059
0.000336	5.878	2.42716212891
0.000337	5.856	2.427192617
0.000338	5.848	2.4414946242
0.000339	5.822	2.40298064911
0.00034	5.8	2.38243572841
0.000341	5.778	2.37838516645
0.000342	5.752	2.38379864922
0.000343	5.72	2.39866629609
0.000344	5.734	2.41231092523
0.000345	5.682	2.37589477881
0.000346	5.688	2.37205733489
0.000347	5.696	2.36803378354
0.000348	5.678	2.36861056318
0.000349	5.642	2.35070968008
0.00035	5.628	2.3412851172
0.000351	5.614	2.33259597873
0.000352	5.61	2.35412404091
0.000353	5.59	2.34731761805
0.000354	5.552	2.30115101634
0.000355	5.526	2.3015916232
0.000356	5.526	2.31372513493
0.000357	5.53	2.28759699248
0.000358	5.506	2.28078144503
0.000359	5.496	2.26935761836
0.00036	5.488	2.2737317344
0.000361	5.478	2.3146308561
0.000362	5.45	2.31419532451
0.000363	5.434	2.3163859782
0.000364	5.426	2.34957953685
0.000365	5.412	2.36606339729
0.000366	5.388	2.37433274837
0.000367	5.364	2.34424913352
0.000368	5.332	2.354097704
0.000369	5.292	2.33553762547
0.00037	5.278	2.33767320214
0.000371	5.244	2.31440359488
0.000372	5.208	2.3325385313
0.000373	5.192	2.3184339542
0.000374	5.154	2.32169851617
0.000375	5.14	2.29093867225
0.000376	5.146	2.28750606557
0.000377	5.15	2.26969160901
0.000378	5.152	2.26205570223
0.000379	5.156	2.2502586518
0.00038	5.134	2.24143793133
0.000381	5.092	2.21710080962
0.000382	5.1	2.21675438423
0.000383	5.086	2.18142247169
0.000384	5.114	2.16725725284
0.000385	5.07	2.14688145923
0.000386	5.056	2.1477579007
0.000387	5.016	2.13816369813
0.000388	5.022	2.13951302871
0.000389	5.018	2.1376800509
0.00039	5.014	2.15448462515
0.000391	5.012	2.15031532571
0.000392	4.992	2.16331597322
0.000393	4.996	2.16332706727
0.000394	4.98	2.16601015695
0.000395	4.97	2.15339267204
0.000396	4.95	2.16136530924
0.000397	4.918	2.14365948789
0.000398	4.888	2.14929197644
0.000399	4.866	2.14942876132
0.0004	4.866	2.14103806599
0.000401	4.842	2.12250700823
0.000402	4.816	2.12370996136
0.000403	4.804	2.12075081044
0.000404	4.794	2.10702728981
0.000405	4.766	2.09934370697
0.000406	4.754	2.1112754439
0.000407	4.708	2.06367051634
0.000408	4.692	2.06522056933
0.000409	4.664	2.05599221788
0.00041	4.674	2.06003009687
0.000411	4.672	2.07374443941
0.000412	4.646	2.06414243695
0.000413	4.658	2.08447499385
0.000414	4.65	2.08218635093
0.000415	4.596	2.06513534665
0.000416	4.582	2.06380134703
0.000417	4.576	2.05820893011
0.000418	4.562	2.05186646739
0.000419	4.536	2.07091863674
0.00042	4.54	2.08048071368
0.000421	4.518	2.08366887964
0.000422	4.484	2.09134980336
0.000423	4.464	2.06705200709
0.000424	4.48	2.07499397589
0.000425	4.466	2.09209082021
0.000426	4.436	2.0942549988
0.000427	4.43	2.06133451919
0.000428	4.42	2.06387984146
0.000429	4.394	2.04908857788
0.00043	4.376	2.06558079
0.000431	4.38	2.06968596652
0.000432	4.38	2.08028844154
0.000433	4.364	2.0754527217
0.000434	4.368	2.06992173765
0.000435	4.34	2.07759476318
0.000436	4.34	2.06891275795
0.000437	4.332	2.05566923409
0.000438	4.306	2.0650336559
0.000439	4.3	2.06058244193
0.00044	4.3	2.05572371685
0.000441	4.308	2.03792443432
0.000442	4.302	2.03440310656
0.000443	4.286	2.02982856419
0.000444	4.3	2.04499388752
0.000445	4.276	2.02578972255
0.000446	4.262	2.01825568251
0.000447	4.256	2.03825022998
0.000448	4.234	2.04725279338
0.000449	4.236	2.0259081914
0.00045	4.224	2.03121244581
0.000451	4.228	2.03273608715
0.000452	4.228	2.00798804777
0.000453	4.216	2.0053289007
0.000454	4.204	2.003592773
0.000455	4.208	2.01115290319
0.000456	4.188	2.01709097465
0.000457	4.196	2.02622407448
0.000458	4.192	2.02561990512
0.000459	4.16	2.02839838296
0.00046	4.152	2.03786555003
0.000461	4.132	2.04023920166
0.000462	4.146	2.03977547784
0.000463	4.126	2.02734407539
0.000464	4.13	2.03595186584
0.000465	4.114	2.04670564567
0.000466	4.118	2.02486443991
0.000467	4.1	2.04401565552
0.000468	4.1	2.03813640368
0.000469	4.098	2.0475341267
0.00047	4.094	2.03989313446
0.000471	4.06	2.02
0.000472	4.04	2.02839838296
0.000473	4.034	2.03687112994
0.000474	4.024	2.03259046539
0.000475	4.002	2.01146613195
0.000476	3.988	1.97581780537
0.000477	3.982	1.98435783063
0.000478	3.966	1.97505544226
0.000479	3.958	1.96779978656
0.00048	3.942	1.94489999743
0.000481	3.912	1.94325911808
0.000482	3.9	1.94370779697
0.000483	3.892	1.95047071242
0.000484	3.896	1.94143864183
0.000485	3.91	1.94779362356
0.000486	3.912	1.96067743395
0.000487	3.912	1.94839831657
0.000488	3.878	1.95323219306
0.000489	3.88	1.96611291639
0.00049	3.856	1.9491700798
0.000491	3.832	1.95442472354
0.000492	3.81	1.93853037118
0.000493	3.804	1.93017719394
0.000494	3.814	1.94406892882
0.000495	3.822	1.94892688421
0.000496	3.814	1.95535265362
0.000497	3.798	1.94658572891
0.000498	3.776	1.93644622957
0.000499	3.748	1.93300181066
0.0005	3.734	1.94608427361
0.000501	3.728	1.96316479186
0.000502	3.698	1.95724193701
0.000503	3.678	1.94069987376
0.000504	3.678	1.95507442314
0.000505	3.654	1.94172191624
0.000506	3.642	1.93231363914
0.000507	3.634	1.92874155863
0.000508	3.646	1.94027936133
0.000509	3.648	1.94218845636
0.00051	3.612	1.94870623748
0.000511	3.606	1.94596094514
0.000512	3.56	1.89483508517
0.000513	3.562	1.89160143794
0.000514	3.56	1.88637217961
0.000515	3.562	1.89371486766
0.000516	3.544	1.87618335991
0.000517	3.526	1.87225105154
0.000518	3.516	1.85411542251
0.000519	3.526	1.8572355801
0.00052	3.506	1.85525308247
0.000521	3.492	1.84009130208
0.000522	3.5	1.84986485993
0.000523	3.484	1.85950100834
0.000524	3.462	1.85271584438
0.000525	3.448	1.84263289887
0.000526	3.458	1.84722386299
0.000527	3.442	1.85651178289
0.000528	3.43	1.85717527444
0.000529	3.414	1.87045555948
0.00053	3.408	1.87337556299
0.000531	3.424	1.85586206384
0.000532	3.394	1.84031627717
0.000533	3.386	1.81686653335
0.000534	3.38	1.82307432652
0.000535	3.372	1.81923500406
0.000536	3.364	1.81865444766
0.000537	3.352	1.82759295249
0.000538	3.354	1.81677846751
0.000539	3.336	1.80197225284
0.00054	3.318	1.78909921469
0.000541	3.33	1.7913961036
0.000542	3.314	1.78868778718
0.000543	3.322	1.78726494958
0.000544	3.296	1.77098390732
0.000545	3.278	1.76315512647
0.000546	3.26	1.77437312874
0.000547	3.254	1.78367149442
0.000548	3.24	1.79844377171
0.000549	3.228	1.78213804179
0.00055	3.232	1.78498627446
0.000551	3.218	1.77721017328
0.000552	3.224	1.80494432047
0.000553	3.202	1.80809181183
0.000554	3.212	1.80417737487
0.000555	3.214	1.81223729131
0.000556	3.2	1.8
0.000557	3.208	1.79352613586
0.000558	3.194	1.7766158842
0.000559	3.176	1.76324246773
0.00056	3.178	1.78053812091
0.000561	3.18	1.76170372083
0.000562	3.188	1.75973179775
0.000563	3.198	1.76714345767
0.000564	3.182	1.76773188012
0.000565	3.158	1.77003841766
0.000566	3.156	1.77529265193
0.000567	3.162	1.78430826933
0.000568	3.148	1.77259583662
0.000569	3.146	1.78120296429
0.00057	3.126	1.78944795957
0.000571	3.12	1.76793665045
0.000572	3.128	1.76397732412
0.000573	3.124	1.76312903668
0.000574	3.118	1.75615375181
0.000575	3.092	1.74686461983
0.000576	3.092	1.76395464794
0.000577	3.088	1.75620499942
0.000578	3.08	1.73942519241
0.000579	3.066	1.76907998689
0.00058	3.054	1.75700996013
0.000581	3.018	1.74404013715
0.000582	3.004	1.72162249056
0.000583	3.004	1.72742119936
0.000584	2.994	1.72683641379
0.000585	2.978	1.7232283656
0.000586	2.966	1.72535329715
0.000587	2.946	1.72368326557
0.000588	2.96	1.71067238243
0.000589	2.946	1.68733043593
0.00059	2.928	1.68962007564
0.000591	2.91	1.68579358167
0.000592	2.914	1.68718819342
0.000593	2.902	1.70540200539
0.000594	2.89	1.69997058798
0.000595	2.878	1.69561670197
0.000596	2.872	1.69812131487
0.000597	2.86	1.69599528301
0.000598	2.862	1.69556952084
0.000599	2.868	1.69663667295
0.0006	2.832	1.70404694771
0.000601	2.824	1.69263817752
0.000602	2.826	1.69815311442
0.000603	2.84	1.70129362545
0.000604	2.816	1.69533005636
0.000605	2.802	1.67296025057
0.000606	2.796	1.65117655022
0.000607	2.794	1.64789684143
0.000608	2.79	1.66069262659
0.000609	2.786	1.65414751458
0.00061	2.788	1.65138002895
0.000611	2.764	1.65659409633
0.000612	2.766	1.65022543914
0.000613	2.756	1.64816989416
0.000614	2.768	1.67038199224
0.000615	2.766	1.66950411799
0.000616	2.768	1.66558578284
0.000617	2.766	1.66470537934
0.000618	2.74	1.6493635136
0.000619	2.744	1.65120077519
0.00062	2.762	1.64844047512
0.000621	2.754	1.65574273364
0.000622	2.722	1.65671844319
0.000623	2.712	1.66164256084
0.000624	2.704	1.65903104251
0.000625	2.704	1.65782508124
0.000626	2.722	1.66394591258
0.000627	2.718	1.66927409373
0.000628	2.732	1.66017348491
0.000629	2.708	1.6403463049
0.00063	2.686	1.63076791727
0.000631	2.66	1.60885052134
0.000632	2.632	1.60766165595
0.000633	2.622	1.59847302136
0.000634	2.616	1.6051616741
0.000635	2.63	1.62514614727
0.000636	2.628	1.60922838653
0.000637	2.628	1.61295257215
0.000638	2.632	1.61263014979
0.000639	2.618	1.61989999691
0.00064	2.608	1.61317574988
0.000641	2.604	1.61219849894
0.000642	2.614	1.61524115847
0.000643	2.618	1.62236740598
0.000644	2.606	1.62196300821
0.000645	2.6	1.62603812993
0.000646	2.602	1.63205269523
0.000647	2.592	1.6326469306
0.000648	2.566	1.64001341458
0.000649	2.56	1.62923294835
0.00065	2.572	1.6312007847
0.000651	2.566	1.63145456572
0.000652	2.57	1.63862747444
0.000653	2.552	1.61842392469
0.000654	2.534	1.60400872816
0.000655	2.516	1.60179399425
0.000656	2.5	1.59436507739
0.000657	2.488	1.59807884662
0.000658	2.494	1.60186266577
0.000659	2.488	1.58803526409
0.00066	2.498	1.59812264861
0.000661	2.488	1.60557030366
0.000662	2.476	1.60543576639
0.000663	2.48	1.60922341519
0.000664	2.496	1.60685531396
0.000665	2.474	1.59289798795
0.000666	2.47	1.595336955
0.000667	2.48	1.60798009938
0.000668	2.474	1.61038007936
0.000669	2.456	1.58747094462
0.00067	2.44	1.59072310601
0.000671	2.436	1.58930928393
0.000672	2.442	1.59456451735
0.000673	2.436	1.60807462513
0.000674	2.442	1.60830221041
0.000675	2.434	1.59048546048
0.000676	2.416	1.56937694643
0.000677	2.424	1.58247401242
0.000678	2.414	1.58196207287
0.000679	2.416	1.58963643642
0.00068	2.398	1.55679028774
0.000681	2.376	1.52270286005
0.000682	2.382	1.51791831137
0.000683	2.374	1.51727518928
0.000684	2.372	1.51050190334
0.000685	2.366	1.51790777058
0.000686	2.346	1.50674616309
0.000687	2.348	1.49629408874
0.000688	2.344	1.49588234831
0.000689	2.334	1.49614304129
0.00069	2.334	1.48541038101
0.000691	2.334	1.4934671071
0.000692	2.332	1.50790450626
0.000693	2.31	1.51456264314
0.000694	2.294	1.50717085959
0.000695	2.264	1.51072962505
0.000696	2.234	1.50174698268
0.000697	2.248	1.4988315449
0.000698	2.256	1.502818685
0.000699	2.244	1.50348395402
0.0007	2.24	1.48942942095
0.000701	2.234	1.48163558273
0.000702	2.234	1.48702521835
0.000703	2.26	1.4981321704
0.000704	2.254	1.48643331502
0.000705	2.25	1.48711129375
0.000706	2.248	1.48811827487
0.000707	2.25	1.50847605218
0.000708	2.244	1.49012214264
0.000709	2.242	1.4924597147
0.00071	2.23	1.49836577644
0.000711	2.214	1.49405622384
0.000712	2.206	1.4991877801
0.000713	2.198	1.4909044235
0.000714	2.196	1.49986132692
0.000715	2.18	1.50053323855
0.000716	2.18	1.49519229533
0.000717	2.176	1.50100766154
0.000718	2.172	1.50944228111
0.000719	2.182	1.51025693178
0.00072	2.17	1.50635321223
0.000721	2.158	1.48628261108
0.000722	2.142	1.46213405678
0.000723	2.114	1.43422592363
0.000724	2.106	1.43204888185
0.000725	2.094	1.43567545079
0.000726	2.09	1.44149228232
0.000727	2.1	1.44013888219
0.000728	2.094	1.41603813508
0.000729	2.096	1.42785993711
0.00073	2.086	1.42779690432
0.000731	2.078	1.42685528348
0.000732	2.082	1.43919282933
0.000733	2.074	1.44378807309
0.000734	2.07	1.44813673388
0.000735	2.056	1.42438197124
0.000736	2.032	1.41808885476
0.000737	2.022	1.42601402518
0.000738	1.998	1.43178070947
0.000739	1.998	1.43317689069
0.00074	1.984	1.43796522907
0.000741	1.98	1.44208182847
0.000742	1.972	1.41535013336
0.000743	1.964	1.42923196158
0.000744	1.954	1.42824507701
0.000745	1.944	1.40458677197
0.000746	1.938	1.39504695261
0.000747	1.938	1.38063608529
0.000748	1.942	1.37645777269
0.000749	1.946	1.38241961792
0.00075	1.948	1.37451664231
0.000751	1.94	1.37127677731
0.000752	1.938	1.36899817385
0.000753	1.946	1.37807256703
0.000754	1.938	1.38497509003
0.000755	1.934	1.38334522083
0.000756	1.932	1.38541546115
0.000757	1.928	1.38376876681
0.000758	1.922	1.38561033483
0.000759	1.93	1.40039280204
0.00076	1.91	1.39781973087
0.000761	1.91	1.40921964221
0.000762	1.906	1.40184307253
0.000763	1.89	1.38776799214
0.000764	1.902	1.40584351903
0.000765	1.902	1.41435356259
0.000766	1.91	1.41770942016
0.000767	1.918	1.42382442738
0.000768	1.92	1.42042247237
0.000769	1.924	1.41641236933
0.00077	1.918	1.42241906624
0.000771	1.914	1.40662859348
0.000772	1.92	1.41760361173
0.000773	1.908	1.40838063037
0.000774	1.898	1.39842625833
0.000775	1.89	1.39638819817
0.000776	1.88	1.38910042833
0.000777	1.856	1.39401004301
0.000778	1.854	1.38732980938
0.000779	1.868	1.39663023023
0.00078	1.868	1.40803977217
0.000781	1.862	1.41242911327
0.000782	1.834	1.38940418885
0.000783	1.824	1.38167434658
0.000784	1.812	1.37573834722
0.000785	1.786	1.36828505802
0.000786	1.784	1.36577596992
0.000787	1.772	1.34759637874
0.000788	1.764	1.33577842474
0.000789	1.768	1.34096084954
0.00079	1.756	1.33733466268
0.000791	1.742	1.33844536683
0.000792	1.744	1.33658669752
0.000793	1.744	1.32456181434
0.000794	1.736	1.31084095145
0.000795	1.71	1.28914700481
0.000796	1.708	1.29411591444
0.000797	1.714	1.296226832
0.000798	1.706	1.28668721918
0.000799	1.694	1.2869980575
0.0008	1.698	1.28949447459
0.000801	1.7	1.28607931326
0.000802	1.688	1.27697141706
0.000803	1.676	1.27083594535
0.000804	1.676	1.28180497737
0.000805	1.652	1.28331445874
0.000806	1.654	1.2815162894
0.000807	1.648	1.28689393502
0.000808	1.658	1.27005354218
0.000809	1.658	1.27162730389
0.00081	1.652	1.28019373534
0.000811	1.65	1.27259577243
0.000812	1.644	1.26856769626
0.000813	1.642	1.28290139917
0.000814	1.632	1.27615673019
0.000815	1.612	1.26232167057
0.000816	1.6	1.2521980674
0.000817	1.596	1.24450150663
0.000818	1.578	1.23608899356
0.000819	1.582	1.23906254887
0.00082	1.574	1.24117847226
0.000821	1.562	1.23213473289
0.000822	1.57	1.23170613378
0.000823	1.572	1.24451436312
0.000824	1.552	1.23583817711
0.000825	1.556	1.24212076708
0.000826	1.56	1.25155902777
0.000827	1.532	1.26054591348
0.000828	1.522	1.2528032567
0.000829	1.53	1.24462845862
0.00083	1.544	1.27281734746
0.000831	1.542	1.27288491232
0.000832	1.552	1.2740863393
0.000833	1.544	1.27438769611
0.000834	1.534	1.26682437615
0.000835	1.536	1.27306873342
0.000836	1.534	1.27155180783
0.000837	1.534	1.26366292974
0.000838	1.53	1.26692541217
0.000839	1.524	1.26705327433
0.00084	1.516	1.25767404362
0.000841	1.514	1.24972156899
0.000842	1.51	1.25773606134
0.000843	1.502	1.26095043519
0.000844	1.484	1.25289424933
0.000845	1.482	1.24806890835
0.000846	1.466	1.23484573935
0.000847	1.46	1.23304501134
0.000848	1.472	1.24145720828
0.000849	1.48	1.25602547745
0.00085	1.498	1.25618310767
0.000851	1.494	1.25298204297
0.000852	1.496	1.26094567686
0.000853	1.482	1.26399208858
0.000854	1.484	1.26560025284
0.000855	1.476	1.26389240048
0.000856	1.468	1.25895829955
0.000857	1.454	1.26169885472
0.000858	1.458	1.26500434782
0.000859	1.454	1.26169885472
0.00086	1.462	1.255609812
0.000861	1.452	1.25367300362
0.000862	1.444	1.25174438285
0.000863	1.436	1.24012257459
0.000864	1.434	1.23516962398
0.000865	1.434	1.22214729063
0.000866	1.436	1.24655685791
0.000867	1.436	1.24655685791
0.000868	1.434	1.24805608848
0.000869	1.418	1.24870973409
0.00087	1.41	1.24655525349
0.000871	1.4	1.23288280059
0.000872	1.4	1.21819538663
0.000873	1.394	1.22096846806
0.000874	1.384	1.22333315168
0.000875	1.384	1.22659854883
0.000876	1.376	1.21763048582
0.000877	1.372	1.204
0.000878	1.36	1.20266371027
0.000879	1.36	1.18928549979
0.00088	1.356	1.18880780617
0.000881	1.36	1.17234807118
0.000882	1.35	1.17111058402
0.000883	1.342	1.16148009023
0.000884	1.336	1.16064809482
0.000885	1.342	1.15975687107
0.000886	1.348	1.15364465933
0.000887	1.334	1.15691140542
0.000888	1.328	1.15776336097
0.000889	1.328	1.16465273794
0.00089	1.326	1.16263665863
0.000891	1.326	1.14180733927
0.000892	1.318	1.13880463645
0.000893	1.312	1.14832747942
0.000894	1.302	1.14664554244
0.000895	1.302	1.16395704388
0.000896	1.296	1.16806849114
0.000897	1.292	1.17078435247
0.000898	1.294	1.16428690622
0.000899	1.296	1.17489744233
0.0009	1.292	1.17759755435
0.000901	1.292	1.17249136457
0.000902	1.29	1.17213480453
0.000903	1.29	1.17724254086
0.000904	1.286	1.17991694623
0.000905	1.282	1.18763462395
0.000906	1.284	1.19638789696
0.000907	1.28	1.20399335546
0.000908	1.274	1.18782321917
0.000909	1.258	1.17449393357
0.00091	1.25	1.16425942126
0.000911	1.248	1.17579590066
0.000912	1.236	1.18165307938
0.000913	1.234	1.17951006778
0.000914	1.222	1.16306319691
0.000915	1.22	1.17115327776
0.000916	1.226	1.16572895649
0.000917	1.212	1.15024171373
0.000918	1.208	1.1527081157
0.000919	1.21	1.15840407458
0.00092	1.204	1.1620602394
0.000921	1.19	1.16012930314
0.000922	1.194	1.16119076813
0.000923	1.188	1.1457120057
0.000924	1.19	1.14275981728
0.000925	1.194	1.13682188579
0.000926	1.2	1.14542568506
0.000927	1.2	1.14891252931
0.000928	1.2	1.14891252931
0.000929	1.176	1.14761666074
0.00093	1.168	1.12773046425
0.000931	1.166	1.12713974289
0.000932	1.156	1.13122234773
0.000933	1.154	1.14467637348
0.000934	1.14	1.14035082321
0.000935	1.134	1.12251681502
0.000936	1.128	1.12054272565
0.000937	1.126	1.11808944186
0.000938	1.126	1.1109113376
0.000939	1.116	1.114694577
0.00094	1.116	1.11827724648
0.000941	1.124	1.13341254625
0.000942	1.124	1.12810637796
0.000943	1.128	1.12943171551
0.000944	1.124	1.12987786951
0.000945	1.122	1.12921034356
0.000946	1.126	1.1358362558
0.000947	1.128	1.13649285084
0.000948	1.128	1.12943171551
0.000949	1.112	1.11510358263
0.00095	1.112	1.10970987199
0.000951	1.106	1.12194652279
0.000952	1.104	1.11408437741
0.000953	1.1	1.11445053726
0.000954	1.098	1.11013332533
0.000955	1.094	1.1032515579
0.000956	1.092	1.11154667019
0.000957	1.082	1.10057984717
0.000958	1.068	1.08783086921
0.000959	1.064	1.08069607198
0.00096	1.07	1.08124927746
0.000961	1.07	1.08124927746
0.000962	1.072	1.08204251303
0.000963	1.068	1.07302190099
0.000964	1.068	1.08230125196
0.000965	1.076	1.09280556368
0.000966	1.058	1.08932823336
0.000967	1.058	1.09299405305
0.000968	1.056	1.08667566458
0.000969	1.048	1.07967402488
0.00097	1.044	1.06867394466
0.000971	1.046	1.07139348514
0.000972	1.044	1.05738545479
0.000973	1.044	1.05927522391
0.000974	1.046	1.05445910305
0.000975	1.04	1.04804580053
0.000976	1.032	1.05022664221
0.000977	1.028	1.05034089704
0.000978	1.026	1.05703547717
0.000979	1.018	1.0496075457
0.00098	1.022	1.05712629331
0.000981	1.018	1.0496075457
0.000982	1.024	1.05043990785
0.000983	1.012	1.04683140954
0.000984	1.012	1.04874019662
0.000985	1.01	1.04971424683
0.000986	1.004	1.05450651966
0.000987	1.0	1.05830052443
0.000988	1.0	1.05071404293
0.000989	0.988	1.04683140954
0.00099	0.986	1.03817339592
0.000991	0.992	1.03919969207
0.000992	0.988	1.03723478538
0.000993	0.992	1.02563931282
0.000994	0.982	1.02062529853
0.000995	0.986	1.02068800326
0.000996	0.992	1.01584250748
0.000997	0.988	1.02364837713
0.000998	0.976	1.01164420623
0.000999	0.974	1.01060575894
0.001	0.974	1.00862480636
0.001001	0.974	1.01060575894
0.001002	0.988	1.027548539
0.001003	0.98	1.02352332655
0.001004	0.966	1.01628932888
0.001005	0.962	1.00824401808
0.001006	0.954	0.999941998318
0.001007	0.946	0.995532018571
0.001008	0.946	0.995532018571
0.001009	0.948	0.990603856241
0.00101	0.94	0.988129546163
0.001011	0.94	0.984073168011
0.001012	0.936	0.973603615441
0.001013	0.942	0.979099586355
0.001014	0.946	0.987463417044
0.001015	0.948	0.996642363137
0.001016	0.934	0.992796051563
0.001017	0.93	0.990504921744
0.001018	0.924	0.991072146718
0.001019	0.91	0.990908673895
0.00102	0.918	0.989583750877
0.001021	0.912	0.984
0.001022	0.906	0.988516059556
0.001023	0.9	0.992975326985
0.001024	0.91	0.986863719062
0.001025	0.908	0.995759006989
0.001026	0.904	0.995381333962
0.001027	0.914	1.00727553331
0.001028	0.908	0.993748459118
0.001029	0.912	0.996120474641
0.00103	0.906	0.990537227973
0.001031	0.908	0.99173383526
0.001032	0.904	0.991354628778
0.001033	0.9	0.98488578018
0.001034	0.896	0.98243778429
0.001035	0.89	0.976678043165
0.001036	0.888	0.971316632206
0.001037	0.886	0.972113162137
0.001038	0.892	0.969709234771
0.001039	0.898	0.967262115458
0.00104	0.886	0.965921321848
0.001041	0.884	0.968784805826
0.001042	0.886	0.974168363272
0.001043	0.886	0.970053606766
0.001044	0.884	0.972904928552
0.001045	0.882	0.969575164698
0.001046	0.87	0.965971014058
0.001047	0.87	0.963898334888
0.001048	0.87	0.963898334888
0.001049	0.874	0.962353365454
0.00105	0.876	0.965724598423
0.001051	0.864	0.962031184526
0.001052	0.87	0.968039255402
0.001053	0.854	0.961604908473
0.001054	0.856	0.965020207042
0.001055	0.858	0.962203720633
0.001056	0.852	0.960258298584
0.001057	0.842	0.96178791841
0.001058	0.846	0.97482511252
0.001059	0.844	0.973480354193
0.00106	0.844	0.967297265581
0.001061	0.844	0.971423697467
0.001062	0.852	0.974728680198
0.001063	0.846	0.978919812855
0.001064	0.854	0.97194855831
0.001065	0.86	0.969742233792
0.001066	0.85	0.958905626222
0.001067	0.846	0.958271360315
0.001068	0.848	0.961715134538
0.001069	0.842	0.945005820088
0.00107	0.844	0.942159222212
0.001071	0.838	0.937953090511
0.001072	0.834	0.932975883933
0.001073	0.832	0.94009361236
0.001074	0.822	0.937185147129
0.001075	0.816	0.924199112746
0.001076	0.812	0.916872946487
0.001077	0.8	0.914330356053
0.001078	0.802	0.918039214849
0.001079	0.796	0.904645787035
0.00108	0.786	0.901223612651
0.001081	0.788	0.898362955603
0.001082	0.78	0.898665677546
0.001083	0.79	0.906587006304
0.001084	0.79	0.891010662114
0.001085	0.786	0.887808537918
0.001086	0.784	0.883936649314
0.001087	0.786	0.892302639243
0.001088	0.786	0.894541223198
0.001089	0.78	0.885211839053
0.00109	0.768	0.870733024526
0.001091	0.754	0.858768886255
0.001092	0.756	0.865138139259
0.001093	0.762	0.861020324963
0.001094	0.754	0.858768886255
0.001095	0.75	0.855277732669
0.001096	0.752	0.857027420798
0.001097	0.748	0.8535197713
0.001098	0.742	0.850550410029
0.001099	0.74	0.84640415878
0.0011	0.742	0.855240317104
0.001101	0.748	0.860520772556
0.001102	0.752	0.861682075942
0.001103	0.752	0.857027420798
0.001104	0.748	0.8535197713
0.001105	0.754	0.865727439787
0.001106	0.75	0.85761296632
0.001107	0.748	0.858193451385
0.001108	0.738	0.854023418883
0.001109	0.736	0.847528170623
0.00111	0.722	0.84185271871
0.001111	0.724	0.843696627942
0.001112	0.718	0.840521266834
0.001113	0.712	0.842054630057
0.001114	0.716	0.850496325683
0.001115	0.712	0.853847761606
0.001116	0.714	0.853348697778
0.001117	0.72	0.858836422143
0.001118	0.732	0.864971675837
0.001119	0.734	0.862116001475
0.00112	0.722	0.848949939631
0.001121	0.72	0.835224520713
0.001122	0.726	0.83362101701
0.001123	0.722	0.84185271871
0.001124	0.724	0.843696627942
0.001125	0.724	0.841322768027
0.001126	0.716	0.843412117532
0.001127	0.706	0.843542530048
0.001128	0.712	0.844426432556
0.001129	0.702	0.832583929703
0.00113	0.704	0.832096148291
0.001131	0.708	0.826278403445
0.001132	0.708	0.82869536019
0.001133	0.704	0.822425680533
0.001134	0.7	0.820975030071
0.001135	0.696	0.824368849484
0.001136	0.698	0.826314710023
0.001137	0.696	0.826791388441
0.001138	0.69	0.828190799273
0.001139	0.68	0.820731381147
0.00114	0.68	0.82316462509
0.001141	0.672	0.817567122627
0.001142	0.666	0.806501084934
0.001143	0.664	0.799439803863
0.001144	0.664	0.809384951676
0.001145	0.666	0.806501084934
0.001146	0.664	0.801937653437
0.001147	0.668	0.803601891486
0.001148	0.678	0.808898015822
0.001149	0.672	0.800259957764
0.00115	0.664	0.786831621124
0.001151	0.662	0.792310545178
0.001152	0.654	0.786310371291
0.001153	0.652	0.789237606808
0.001154	0.652	0.791767642683
0.001155	0.656	0.803532202217
0.001156	0.65	0.797182538695
0.001157	0.646	0.802922163102
0.001158	0.652	0.814184254331
0.001159	0.66	0.812649986156
0.00116	0.65	0.809629544915
0.001161	0.64	0.801498596381
0.001162	0.636	0.802187010615
0.001163	0.636	0.807157977102
0.001164	0.64	0.811418511004
0.001165	0.634	0.802523519905
0.001166	0.632	0.805342163307
0.001167	0.634	0.809965431361
0.001168	0.63	0.81061704892
0.001169	0.628	0.80846521261
0.00117	0.632	0.807821762519
0.001171	0.632	0.812758266645
0.001172	0.62	0.804735981549
0.001173	0.618	0.80004749859
0.001174	0.612	0.795899491142
0.001175	0.61	0.796178371975
0.001176	0.604	0.796984316031
0.001177	0.606	0.801725638857
0.001178	0.61	0.79868642157
0.001179	0.608	0.79393702521
0.00118	0.604	0.794470893111
0.001181	0.598	0.800247461727
0.001182	0.596	0.795477215261
0.001183	0.604	0.799489837334
0.001184	0.602	0.804733496258
0.001185	0.604	0.80695972638
0.001186	0.612	0.805888329733
0.001187	0.612	0.803402763251
0.001188	0.608	0.803950247217
0.001189	0.608	0.806434126262
0.00119	0.61	0.803679040414
0.001191	0.598	0.800247461727
0.001192	0.602	0.797242748478
0.001193	0.598	0.790187319564
0.001194	0.598	0.792714324331
0.001195	0.598	0.795233299102
0.001196	0.6	0.8
0.001197	0.602	0.804733496258
0.001198	0.608	0.811379072937
0.001199	0.604	0.809434370409
0.0012	0.61	0.818474190186
0.001201	0.612	0.818202908819
0.001202	0.614	0.815477774069
0.001203	0.624	0.818916357145
0.001204	0.622	0.816771693927
0.001205	0.624	0.816470452619
0.001206	0.63	0.813080561814
0.001207	0.624	0.801638322437
0.001208	0.612	0.798408416789
0.001209	0.606	0.796720779194
0.00121	0.598	0.795233299102
0.001211	0.59	0.788606365686
0.001212	0.584	0.791797954026
0.001213	0.584	0.794319834827
0.001214	0.57	0.780448588954
0.001215	0.562	0.773405456407
0.001216	0.56	0.773563184233
0.001217	0.556	0.779014762376
0.001218	0.546	0.777099736199
0.001219	0.556	0.773863036977
0.00122	0.56	0.763151361134
0.001221	0.56	0.760526133673
0.001222	0.548	0.750796909956
0.001223	0.54	0.748598690889
0.001224	0.538	0.74602680917
0.001225	0.536	0.743440649951
0.001226	0.536	0.746125994722
0.001227	0.532	0.743623560681
0.001228	0.528	0.743784915147
0.001229	0.524	0.738528266216
0.00123	0.524	0.733092081529
0.001231	0.518	0.727788430796
0.001232	0.52	0.727736215946
0.001233	0.52	0.727736215946
0.001234	0.52	0.724982758416
0.001235	0.512	0.716837499019
0.001236	0.506	0.719697158533
0.001237	0.506	0.716912825942
0.001238	0.5	0.716937933157
0.001239	0.506	0.716912825942
0.00124	0.504	0.716926774504
0.001241	0.498	0.714140042289
0.001242	0.492	0.7168932975
0.001243	0.488	0.714042015571
0.001244	0.486	0.714005602219
0.001245	0.482	0.705461551043
0.001246	0.496	0.70567981408
0.001247	0.506	0.711311464831
0.001248	0.506	0.711311464831
0.001249	0.498	0.697134133435
0.00125	0.49	0.68840395118
0.001251	0.492	0.685518781654
0.001252	0.486	0.679561623401
0.001253	0.492	0.682595048327
0.001254	0.492	0.679658737897
0.001255	0.49	0.679632253502
0.001256	0.492	0.682595048327
0.001257	0.49	0.679632253502
0.001258	0.49	0.673721010508
0.001259	0.486	0.670674287564
0.00126	0.488	0.67368835525
0.001261	0.482	0.667589694348
0.001262	0.482	0.667589694348
0.001263	0.474	0.664322210979
0.001264	0.476	0.670390930726
0.001265	0.474	0.670316343229
0.001266	0.468	0.658009118478
0.001267	0.464	0.657802401941
0.001268	0.464	0.657802401941
0.001269	0.46	0.651459898996
0.00127	0.458	0.648256122223
0.001271	0.46	0.654522726878
0.001272	0.46	0.648382603098
0.001273	0.46	0.648382603098
0.001274	0.466	0.663960842219
0.001275	0.466	0.666966266014
0.001276	0.474	0.673293398156
0.001277	0.472	0.670235779409
0.001278	0.472	0.673213190602
0.001279	0.47	0.673127031102
0.00128	0.466	0.666966266014
0.001281	0.464	0.669853715374
0.001282	0.47	0.673127031102
0.001283	0.466	0.672936846963
0.001284	0.46	0.663626400921
0.001285	0.466	0.663960842219
0.001286	0.462	0.660723845491
0.001287	0.446	0.647366974752
0.001288	0.44	0.643739077577
0.001289	0.438	0.646649827959
0.00129	0.44	0.649923072371
0.001291	0.444	0.656402315657
0.001292	0.446	0.656569874423
0.001293	0.45	0.665957956631
0.001294	0.452	0.672083328167
0.001295	0.45	0.671937497093
0.001296	0.446	0.671627873156
0.001297	0.444	0.67443606072
0.001298	0.442	0.674267009426
0.001299	0.444	0.665480277694
0.0013	0.446	0.665645551326
0.001301	0.448	0.662794085671
0.001302	0.448	0.659769656774
0.001303	0.45	0.662947961759
0.001304	0.446	0.656569874423
0.001305	0.442	0.653173790044
0.001306	0.44	0.656048778674
0.001307	0.444	0.656402315657
0.001308	0.446	0.656569874423
0.001309	0.446	0.656569874423
0.00131	0.44	0.649923072371
0.001311	0.428	0.64870332202
0.001312	0.424	0.645154245123
0.001313	0.418	0.644419118276
0.001314	0.416	0.647258835397
0.001315	0.416	0.650341448779
0.001316	0.408	0.649258038071
0.001317	0.406	0.648971493981
0.001318	0.404	0.64558810398
0.001319	0.408	0.646170256202
0.00132	0.41	0.646451854356
0.001321	0.41	0.646451854356
0.001322	0.408	0.646170256202
0.001323	0.408	0.643067648074
0.001324	0.402	0.639058682751
0.001325	0.4	0.644980619864
0.001326	0.404	0.648678656964
0.001327	0.404	0.648678656964
0.001328	0.4	0.635609943283
0.001329	0.396	0.634967715715
0.00133	0.404	0.642482684592
0.001331	0.404	0.642482684592
0.001332	0.402	0.648379518492
0.001333	0.404	0.642482684592
0.001334	0.4	0.641872261435
0.001335	0.402	0.632768520077
0.001336	0.398	0.638432455315
0.001337	0.396	0.631810098052
0.001338	0.392	0.634299613747
0.001339	0.394	0.631477632225
0.00134	0.392	0.624768757221
0.001341	0.392	0.631138653546
0.001342	0.398	0.638432455315
0.001343	0.392	0.646788991867
0.001344	0.39	0.637102817448
0.001345	0.388	0.63044111541
0.001346	0.384	0.626533319146
0.001347	0.384	0.616882484757
0.001348	0.386	0.61725521464
0.001349	0.384	0.613631811431
0.00135	0.378	0.605900982009
0.001351	0.376	0.60218269653
0.001352	0.376	0.605494838954
0.001353	0.38	0.619354502688
0.001354	0.384	0.623332976827
0.001355	0.378	0.615723964127
0.001356	0.376	0.621790961658
0.001357	0.374	0.627792959502
0.001358	0.366	0.616477087977
0.001359	0.37	0.620564259364
0.00136	0.374	0.621388767198
0.001361	0.372	0.624192278068
0.001362	0.37	0.630158710168
0.001363	0.37	0.620564259364
0.001364	0.37	0.620564259364
0.001365	0.364	0.616038959807
0.001366	0.366	0.616477087977
0.001367	0.36	0.615142259969
0.001368	0.358	0.611421295017
0.001369	0.36	0.611882341631
0.00137	0.356	0.59771565146
0.001371	0.36	0.598665181884
0.001372	0.344	0.59805016512
0.001373	0.34	0.586856030045
0.001374	0.338	0.586307086773
0.001375	0.338	0.586307086773
0.001376	0.344	0.587931968854
0.001377	0.338	0.586307086773
0.001378	0.34	0.586856030045
0.001379	0.34	0.58
0.00138	0.344	0.584520316157
0.001381	0.34	0.583438085833
0.001382	0.334	0.574842587149
0.001383	0.336	0.575416370987
0.001384	0.344	0.57763656394
0.001385	0.342	0.570119285764
0.001386	0.346	0.571212744956
0.001387	0.348	0.575235603905
0.001388	0.344	0.574163739712
0.001389	0.342	0.577092713522
0.00139	0.34	0.573061951276
0.001391	0.332	0.563716240674
0.001392	0.334	0.564308426306
0.001393	0.328	0.558941857441
0.001394	0.338	0.565469716254
0.001395	0.338	0.565469716254
0.001396	0.342	0.570119285764
0.001397	0.34	0.573061951276
0.001398	0.34	0.569561234636
0.001399	0.342	0.577092713522
0.0014	0.342	0.577092713522
0.001401	0.34	0.573061951276
0.001402	0.344	0.57763656394
0.001403	0.34	0.566038867923
0.001404	0.338	0.565469716254
0.001405	0.342	0.573616596692
0.001406	0.34	0.573061951276
0.001407	0.342	0.577092713522
0.001408	0.342	0.573616596692
0.001409	0.336	0.571930065655
0.00141	0.334	0.571352780688
0.001411	0.332	0.570767903793
0.001412	0.332	0.574261264583
0.001413	0.334	0.574842587149
0.001414	0.332	0.570767903793
0.001415	0.338	0.575982638627
0.001416	0.34	0.58
0.001417	0.332	0.574261264583
0.001418	0.33	0.573672380371
0.001419	0.332	0.574261264583
0.00142	0.33	0.573672380371
0.001421	0.332	0.570767903793
0.001422	0.34	0.576541412216
0.001423	0.338	0.575982638627
0.001424	0.34	0.573061951276
0.001425	0.342	0.580548016963
0.001426	0.34	0.576541412216
0.001427	0.336	0.571930065655
0.001428	0.338	0.579444561628
0.001429	0.338	0.579444561628
0.00143	0.336	0.582326368972
0.001431	0.34	0.586856030045
0.001432	0.34	0.583438085833
0.001433	0.34	0.583438085833
0.001434	0.336	0.585750800256
0.001435	0.332	0.58461611336
0.001436	0.33	0.584037670018
0.001437	0.33	0.584037670018
0.001438	0.322	0.581649378922
0.001439	0.32	0.581033561853
0.00144	0.32	0.581033561853
0.001441	0.32	0.581033561853
0.001442	0.318	0.580410199773
0.001443	0.32	0.581033561853
0.001444	0.32	0.581033561853
0.001445	0.31	0.574369219231
0.001446	0.31	0.570876519048
0.001447	0.31	0.570876519048
0.001448	0.312	0.564496235594
0.001449	0.314	0.561608404496
0.00145	0.314	0.56515838488
0.001451	0.312	0.571538275184
0.001452	0.31	0.56382621436
0.001453	0.312	0.564496235594
0.001454	0.31	0.560267793113
0.001455	0.31	0.560267793113
0.001456	0.308	0.559585560929
0.001457	0.31	0.56382621436
0.001458	0.302	0.557490807099
0.001459	0.298	0.556053954217
0.00146	0.292	0.546567470675
0.001461	0.292	0.550214503626
0.001462	0.29	0.54580216196
0.001463	0.3	0.549545266561
0.001464	0.296	0.54807298784
0.001465	0.298	0.548813265146
0.001466	0.296	0.551710068786
0.001467	0.286	0.547908751527
0.001468	0.288	0.548685702383
0.001469	0.296	0.555323329242
0.00147	0.294	0.547324401064
0.001471	0.294	0.547324401064
0.001472	0.292	0.546567470675
0.001473	0.292	0.546567470675
0.001474	0.29	0.538423625039
0.001475	0.286	0.53310786901
0.001476	0.288	0.533906358831
0.001477	0.286	0.529342988997
0.001478	0.288	0.530147149384
0.001479	0.286	0.525551139281
0.00148	0.29	0.530942558098
0.001481	0.288	0.526361092787
0.001482	0.282	0.531484712856
0.001483	0.278	0.529826386659
0.001484	0.282	0.535234528034
0.001485	0.284	0.539762910916
0.001486	0.282	0.54265642906
0.001487	0.284	0.539762910916
0.001488	0.286	0.540558969956
0.001489	0.288	0.548685702383
0.00149	0.292	0.550214503626
0.001491	0.29	0.542125446737
0.001492	0.286	0.540558969956
0.001493	0.286	0.544246267787
0.001494	0.284	0.536044774249
0.001495	0.282	0.531484712856
0.001496	0.28	0.530659966457
0.001497	0.28	0.534415568635
0.001498	0.28	0.534415568635
0.001499	0.28	0.534415568635
0.0015	0.282	0.538958254413
0.001501	0.284	0.539762910916
0.001502	0.282	0.546329570864
0.001503	0.272	0.534804637227
0.001504	0.274	0.539373710891
0.001505	0.274	0.543069056382
0.001506	0.276	0.54756186865
0.001507	0.276	0.554818889368
0.001508	0.274	0.550385319572
0.001509	0.268	0.536820267874
0.00151	0.268	0.540533070219
0.001511	0.268	0.540533070219
0.001512	0.27	0.541387107346
0.001513	0.274	0.546739426052
0.001514	0.268	0.547883199231
0.001515	0.268	0.547883199231
0.001516	0.268	0.547883199231
0.001517	0.264	0.542497926263
0.001518	0.266	0.539670269702
0.001519	0.262	0.530430014234
0.00152	0.266	0.535951490342
0.001521	0.256	0.527696882689
0.001522	0.252	0.529618730787
0.001523	0.25	0.52488093888
0.001524	0.25	0.52488093888
0.001525	0.252	0.537118236518
0.001526	0.26	0.540740233384
0.001527	0.258	0.532387077229
0.001528	0.256	0.531473423606
0.001529	0.248	0.523923658561
0.00153	0.25	0.52488093888
0.001531	0.25	0.52488093888
0.001532	0.252	0.5258288695
0.001533	0.25	0.52488093888
0.001534	0.248	0.523923658561
0.001535	0.242	0.520995201513
0.001536	0.246	0.522956977198
0.001537	0.246	0.526767500896
0.001538	0.244	0.525798440469
0.001539	0.242	0.513260167946
0.00154	0.246	0.515251394952
0.001541	0.24	0.504380808517
0.001542	0.238	0.495334230596
0.001543	0.24	0.504380808517
0.001544	0.244	0.506422748304
0.001545	0.244	0.506422748304
0.001546	0.24	0.504380808517
0.001547	0.24	0.504380808517
0.001548	0.236	0.498301113786
0.001549	0.236	0.494271180629
0.00155	0.234	0.493197729111
0.001551	0.232	0.492113807975
0.001552	0.234	0.493197729111
0.001553	0.228	0.48581477952
0.001554	0.23	0.486929152958
0.001555	0.228	0.49397975667
0.001556	0.226	0.496914479564
0.001557	0.232	0.500175969035
0.001558	0.236	0.502298715905
0.001559	0.234	0.501242456302
0.00156	0.234	0.501242456302
0.001561	0.23	0.499099188539
0.001562	0.23	0.499099188539
0.001563	0.234	0.501242456302
0.001564	0.23	0.499099188539
0.001565	0.236	0.506264752871
0.001566	0.236	0.506264752871
0.001567	0.234	0.505216785153
0.001568	0.232	0.504158705171
0.001569	0.226	0.492873208848
0.00157	0.224	0.491756037075
0.001571	0.222	0.49062816878
0.001572	0.224	0.487672020932
0.001573	0.224	0.487672020932
0.001574	0.22	0.48538644398
0.001575	0.222	0.494687780322
0.001576	0.22	0.49355850717
0.001577	0.224	0.503809487803
0.001578	0.22	0.501597448159
0.001579	0.22	0.501597448159
0.00158	0.222	0.502708663144
0.001581	0.222	0.502708663144
0.001582	0.22	0.501597448159
0.001583	0.216	0.495322117415
0.001584	0.216	0.495322117415
0.001585	0.212	0.480682847624
0.001586	0.218	0.48834004546
0.001587	0.22	0.489489530021
0.001588	0.222	0.494687780322
0.001589	0.224	0.495806413835
0.00159	0.224	0.495806413835
0.001591	0.222	0.494687780322
0.001592	0.224	0.495806413835
0.001593	0.224	0.495806413835
0.001594	0.222	0.49062816878
0.001595	0.224	0.491756037075
0.001596	0.224	0.491756037075
0.001597	0.222	0.49062816878
0.001598	0.222	0.49062816878
0.001599	0.218	0.484227219392
0.0016	0.222	0.4865346853
0.001601	0.22	0.48538644398
0.001602	0.222	0.4865346853
0.001603	0.224	0.487672020932
0.001604	0.222	0.4865346853
0.001605	0.22	0.48538644398
0.001606	0.222	0.49062816878
0.001607	0.218	0.48834004546
0.001608	0.218	0.48834004546
0.001609	0.21	0.475289385533
0.00161	0.214	0.477707023185
0.001611	0.214	0.477707023185
0.001612	0.218	0.484227219392
0.001613	0.22	0.48538644398
0.001614	0.224	0.487672020932
0.001615	0.222	0.482406467618
0.001616	0.218	0.480079160139
0.001617	0.222	0.482406467618
0.001618	0.218	0.47589494639
0.001619	0.212	0.468034186786
0.00162	0.212	0.468034186786
0.001621	0.214	0.469258990324
0.001622	0.212	0.4722880477
0.001623	0.214	0.473501847937
0.001624	0.21	0.466797600679
0.001625	0.212	0.4722880477
0.001626	0.212	0.4722880477
0.001627	0.21	0.466797600679
0.001628	0.208	0.461233129773
0.001629	0.21	0.462493243194
0.00163	0.21	0.462493243194
0.001631	0.208	0.461233129773
0.001632	0.208	0.465549138115
0.001633	0.204	0.463016198421
0.001634	0.204	0.463016198421
0.001635	0.202	0.461731523723
0.001636	0.202	0.461731523723
0.001637	0.206	0.468576567916
0.001638	0.206	0.472825549225
0.001639	0.2	0.464758001545
0.00164	0.204	0.463016198421
0.001641	0.206	0.468576567916
0.001642	0.204	0.467315739089
0.001643	0.208	0.469825499521
0.001644	0.2	0.464758001545
0.001645	0.196	0.457803451276
0.001646	0.194	0.456469057002
0.001647	0.19	0.458148447558
0.001648	0.188	0.456788791456
0.001649	0.188	0.456788791456
0.00165	0.19	0.453762052182
0.001651	0.19	0.453762052182
0.001652	0.188	0.452389212957
0.001653	0.19	0.453762052182
0.001654	0.188	0.447946425368
0.001655	0.186	0.446546750072
0.001656	0.186	0.446546750072
0.001657	0.186	0.446546750072
0.001658	0.188	0.456788791456
0.001659	0.182	0.448191923176
0.00166	0.182	0.448191923176
0.001661	0.178	0.44532684626
0.001662	0.176	0.439344966968
0.001663	0.176	0.439344966968
0.001664	0.174	0.43786299227
0.001665	0.178	0.440812885474
0.001666	0.18	0.446766158074
0.001667	0.176	0.443873855955
0.001668	0.176	0.443873855955
0.001669	0.178	0.44532684626
0.00167	0.176	0.443873855955
0.001671	0.176	0.439344966968
0.001672	0.176	0.439344966968
0.001673	0.176	0.439344966968
0.001674	0.176	0.439344966968
0.001675	0.174	0.433271277608
0.001676	0.174	0.433271277608
0.001677	0.174	0.43786299227
0.001678	0.172	0.43636681817
0.001679	0.176	0.439344966968
0.00168	0.178	0.44532684626
0.001681	0.178	0.44532684626
0.001682	0.182	0.448191923176
0.001683	0.186	0.459786907165
0.001684	0.186	0.459786907165
0.001685	0.188	0.461146397579
0.001686	0.182	0.452632301101
0.001687	0.178	0.449795509093
0.001688	0.18	0.455631429996
0.001689	0.182	0.452632301101
0.00169	0.18	0.44226688775
0.001691	0.18	0.44226688775
0.001692	0.18	0.44226688775
0.001693	0.18	0.44226688775
0.001694	0.18	0.44226688775
0.001695	0.172	0.431759192143
0.001696	0.168	0.424
0.001697	0.17	0.425558456619
0.001698	0.172	0.431759192143
0.001699	0.176	0.439344966968
0.0017	0.174	0.43786299227
0.001701	0.174	0.43786299227
0.001702	0.172	0.43636681817
0.001703	0.172	0.43636681817
0.001704	0.166	0.427134639195
0.001705	0.166	0.43639890009
0.001706	0.166	0.43639890009
0.001707	0.166	0.43639890009
0.001708	0.166	0.43639890009
0.001709	0.164	0.434860897299
0.00171	0.164	0.434860897299
0.001711	0.162	0.428667703472
0.001712	0.16	0.427083130081
0.001713	0.158	0.425483254665
0.001714	0.164	0.434860897299
0.001715	0.164	0.434860897299
0.001716	0.164	0.434860897299
0.001717	0.162	0.4333082044
0.001718	0.162	0.4333082044
0.001719	0.164	0.434860897299
0.00172	0.164	0.434860897299
0.001721	0.164	0.434860897299
0.001722	0.164	0.434860897299
0.001723	0.16	0.427083130081
0.001724	0.156	0.419122893672
0.001725	0.154	0.417473352443
0.001726	0.154	0.417473352443
0.001727	0.156	0.419122893672
0.001728	0.156	0.419122893672
0.001729	0.156	0.419122893672
0.00173	0.154	0.412654819431
0.001731	0.154	0.412654819431
0.001732	0.152	0.401118436375
0.001733	0.152	0.401118436375
0.001734	0.152	0.401118436375
0.001735	0.152	0.401118436375
0.001736	0.154	0.407779352101
0.001737	0.152	0.406073884903
0.001738	0.15	0.404351332383
0.001739	0.152	0.410969585249
0.00174	0.15	0.409267638594
0.001741	0.152	0.410969585249
0.001742	0.15	0.409267638594
0.001743	0.152	0.410969585249
0.001744	0.15	0.409267638594
0.001745	0.148	0.407548770088
0.001746	0.146	0.405812764708
0.001747	0.146	0.405812764708
0.001748	0.144	0.39907893956
0.001749	0.144	0.39907893956
0.00175	0.146	0.400854088167
0.001751	0.142	0.392219326398
0.001752	0.138	0.383348405501
0.001753	0.134	0.374224531532
0.001754	0.14	0.385227205685
0.001755	0.138	0.378095226101
0.001756	0.142	0.381884799383
0.001757	0.136	0.365381991893
0.001758	0.134	0.363378590454
0.001759	0.134	0.363378590454
0.00176	0.14	0.38
0.001761	0.138	0.378095226101
0.001762	0.142	0.381884799383
0.001763	0.14	0.38
0.001764	0.144	0.383749918567
0.001765	0.146	0.390748000635
0.001766	0.146	0.390748000635
0.001767	0.144	0.388926728318
0.001768	0.144	0.388926728318
0.001769	0.144	0.394035531393
0.00177	0.142	0.387086553629
0.001771	0.144	0.388926728318
0.001772	0.144	0.388926728318
0.001773	0.146	0.400854088167
0.001774	0.142	0.397285791339
0.001775	0.14	0.395474398666
0.001776	0.138	0.383348405501
0.001777	0.138	0.383348405501
0.001778	0.134	0.379531289883
0.001779	0.136	0.381449865644
0.00178	0.136	0.381449865644
0.001781	0.136	0.381449865644
0.001782	0.136	0.381449865644
0.001783	0.14	0.390384425919
0.001784	0.14	0.390384425919
0.001785	0.136	0.386657471155
0.001786	0.136	0.386657471155
0.001787	0.136	0.386657471155
0.001788	0.13	0.37563279942
0.001789	0.134	0.379531289883
0.00179	0.134	0.379531289883
0.001791	0.132	0.377592372804
0.001792	0.136	0.381449865644
0.001793	0.136	0.386657471155
0.001794	0.134	0.379531289883
0.001795	0.132	0.377592372804
0.001796	0.132	0.372257975066
0.001797	0.134	0.374224531532
0.001798	0.13	0.370270171631
0.001799	0.134	0.379531289883
0.0018	0.136	0.381449865644
0.001801	0.136	0.381449865644
0.001802	0.136	0.381449865644
0.001803	0.138	0.383348405501
0.001804	0.142	0.392219326398
0.001805	0.142	0.392219326398
0.001806	0.14	0.385227205685
0.001807	0.138	0.383348405501
0.001808	0.138	0.383348405501
0.001809	0.134	0.374224531532
0.00181	0.128	0.368260777167
0.001811	0.122	0.356533308402
0.001812	0.12	0.354400902933
0.001813	0.126	0.366229436283
0.001814	0.124	0.364175781732
0.001815	0.124	0.364175781732
0.001816	0.126	0.371650373335
0.001817	0.124	0.364175781732
0.001818	0.126	0.366229436283
0.001819	0.124	0.364175781732
0.00182	0.124	0.364175781732
0.001821	0.124	0.364175781732
0.001822	0.12	0.36
0.001823	0.124	0.364175781732
0.001824	0.122	0.356533308402
0.001825	0.122	0.356533308402
0.001826	0.12	0.354400902933
0.001827	0.122	0.356533308402
0.001828	0.118	0.346519840702
0.001829	0.116	0.338443496023
0.00183	0.118	0.340699280892
0.001831	0.118	0.340699280892
0.001832	0.116	0.338443496023
0.001833	0.114	0.342058474533
0.001834	0.114	0.342058474533
0.001835	0.114	0.342058474533
0.001836	0.112	0.339788169306
0.001837	0.11	0.343365694268
0.001838	0.114	0.359171268339
0.001839	0.116	0.36130873225
0.00184	0.116	0.36130873225
0.001841	0.116	0.36130873225
0.001842	0.118	0.363422618999
0.001843	0.116	0.36130873225
0.001844	0.114	0.359171268339
0.001845	0.11	0.354823899984
0.001846	0.11	0.354823899984
0.001847	0.11	0.354823899984
0.001848	0.108	0.352613102422
0.001849	0.11	0.354823899984
0.00185	0.112	0.357009803787
0.001851	0.112	0.357009803787
0.001852	0.112	0.357009803787
0.001853	0.11	0.349141805002
0.001854	0.11	0.349141805002
0.001855	0.11	0.349141805002
0.001856	0.108	0.346894796732
0.001857	0.106	0.338768357436
0.001858	0.106	0.338768357436
0.001859	0.106	0.338768357436
0.00186	0.108	0.341080635627
0.001861	0.106	0.338768357436
0.001862	0.106	0.338768357436
0.001863	0.106	0.338768357436
0.001864	0.104	0.336428298453
0.001865	0.102	0.334059874873
0.001866	0.102	0.334059874873
0.001867	0.102	0.334059874873
0.001868	0.104	0.336428298453
0.001869	0.104	0.336428298453
0.00187	0.108	0.346894796732
0.001871	0.104	0.342321486325
0.001872	0.104	0.342321486325
0.001873	0.1	0.337638860323
0.001874	0.094	0.330399757869
0.001875	0.092	0.327926821105
0.001876	0.096	0.332842305003
0.001877	0.1	0.337638860323
0.001878	0.102	0.334059874873
0.001879	0.102	0.334059874873
0.00188	0.1	0.331662479036
0.001881	0.1	0.331662479036
0.001882	0.1	0.331662479036
0.001883	0.098	0.32923547804
0.001884	0.1	0.331662479036
0.001885	0.1	0.331662479036
0.001886	0.102	0.334059874873
0.001887	0.098	0.335255126732
0.001888	0.094	0.330399757869
0.001889	0.096	0.332842305003
0.00189	0.096	0.332842305003
0.001891	0.096	0.332842305003
0.001892	0.094	0.324289993678
0.001893	0.096	0.326778212248
0.001894	0.094	0.318062886864
0.001895	0.096	0.326778212248
0.001896	0.098	0.32923547804
0.001897	0.098	0.32923547804
0.001898	0.094	0.324289993678
0.001899	0.092	0.321770104267
0.0019	0.092	0.321770104267
0.001901	0.092	0.321770104267
0.001902	0.094	0.330399757869
0.001903	0.096	0.332842305003
0.001904	0.098	0.335255126732
0.001905	0.1	0.343511280746
0.001906	0.102	0.345826546118
0.001907	0.1	0.343511280746
0.001908	0.1	0.343511280746
0.001909	0.102	0.345826546118
0.00191	0.096	0.332842305003
0.001911	0.092	0.327926821105
0.001912	0.092	0.327926821105
0.001913	0.092	0.327926821105
0.001914	0.092	0.327926821105
0.001915	0.092	0.327926821105
0.001916	0.092	0.327926821105
0.001917	0.094	0.330399757869
0.001918	0.092	0.327926821105
0.001919	0.092	0.327926821105
0.00192	0.092	0.327926821105
0.001921	0.092	0.327926821105
0.001922	0.092	0.321770104267
0.001923	0.094	0.324289993678
0.001924	0.094	0.324289993678
0.001925	0.094	0.324289993678
0.001926	0.094	0.324289993678
0.001927	0.092	0.321770104267
0.001928	0.09	0.31921779399
0.001929	0.088	0.316632278835
0.00193	0.09	0.31921779399
0.001931	0.088	0.316632278835
0.001932	0.092	0.321770104267
0.001933	0.088	0.316632278835
0.001934	0.09	0.31921779399
0.001935	0.09	0.31921779399
0.001936	0.092	0.321770104267
0.001937	0.092	0.321770104267
0.001938	0.094	0.324289993678
0.001939	0.094	0.324289993678
0.00194	0.09	0.31921779399
0.001941	0.088	0.310251510875
0.001942	0.088	0.316632278835
0.001943	0.088	0.316632278835
0.001944	0.088	0.316632278835
0.001945	0.086	0.314012738595
0.001946	0.086	0.314012738595
0.001947	0.088	0.316632278835
0.001948	0.088	0.316632278835
0.001949	0.088	0.316632278835
0.00195	0.088	0.316632278835
0.001951	0.088	0.316632278835
0.001952	0.088	0.316632278835
0.001953	0.086	0.314012738595
0.001954	0.086	0.314012738595
0.001955	0.084	0.311358314487
0.001956	0.082	0.308668106548
0.001957	0.082	0.308668106548
0.001958	0.082	0.308668106548
0.001959	0.082	0.308668106548
0.00196	0.082	0.308668106548
0.001961	0.082	0.308668106548
0.001962	0.08	0.305941170816
0.001963	0.08	0.305941170816
0.001964	0.078	0.303176516241
0.001965	0.076	0.300373101326
0.001966	0.076	0.300373101326
0.001967	0.078	0.303176516241
0.001968	0.08	0.305941170816
0.001969	0.08	0.305941170816
0.00197	0.08	0.305941170816
0.001971	0.08	0.305941170816
0.001972	0.08	0.305941170816
0.001973	0.082	0.308668106548
0.001974	0.082	0.308668106548
0.001975	0.082	0.308668106548
0.001976	0.08	0.305941170816
0.001977	0.078	0.28968258491
0.001978	0.08	0.292574776767
0.001979	0.074	0.283767510473
0.00198	0.074	0.283767510473
0.001981	0.07	0.277668867538
0.001982	0.068	0.267162871672
0.001983	0.064	0.260583959598
0.001984	0.066	0.271374280285
0.001985	0.07	0.277668867538
0.001986	0.07	0.277668867538
0.001987	0.068	0.274546899454
0.001988	0.068	0.274546899454
0.001989	0.07	0.277668867538
0.00199	0.07	0.277668867538
0.001991	0.07	0.277668867538
0.001992	0.072	0.280741874326
0.001993	0.074	0.283767510473
0.001994	0.074	0.283767510473
0.001995	0.074	0.283767510473
0.001996	0.074	0.283767510473
0.001997	0.076	0.286747275488
0.001998	0.076	0.286747275488
[truncated: 8,002 more rows]
