# Supplementary material for: The Influence of Synaptic Size on AMPA Receptor Activation: A Monte Carlo Model
Source: PLoS One. 2015 Jun 24;10(6):e0130924. doi: 10.1371/journal.pone.0130924 (PMC4479604; doi:10.1371/journal.pone.0130924)
Supplement: S1 Dataset — This package contains the experimental data used as basis for the analysis presented in the paper. (ZIP) [file pone.0130924.s001.zip › S1 Simulation data/training/1463_8761_232_341.csv]

time	AMPA.O.mean	AMPA.O.stdev
0.0	0.0	0.0
1e-06	0.0	0.0
2e-06	0.04	0.195959179423
3e-06	0.232	0.483917348315
4e-06	0.446	0.644270129682
5e-06	0.832	0.900986126419
6e-06	1.29	1.16012930314
7e-06	1.866	1.43528533749
8e-06	2.508	1.65949871949
9e-06	3.178	1.85965480668
1e-05	3.916	2.03591355416
1.1e-05	4.686	2.23861653706
1.2e-05	5.44	2.44098340838
1.3e-05	6.3	2.57487863792
1.4e-05	7.134	2.67283445054
1.5e-05	8.01	2.80675969759
1.6e-05	8.87	2.98749058576
1.7e-05	9.796	3.19098480097
1.8e-05	10.684	3.31363003366
1.9e-05	11.55	3.43736817929
2e-05	12.376	3.59202227165
2.1e-05	13.152	3.71764656739
2.2e-05	13.948	3.82273410009
2.3e-05	14.724	3.95573305469
2.4e-05	15.49	4.02664873064
2.5e-05	16.34	4.0477648153
2.6e-05	17.104	4.13874183781
2.7e-05	17.768	4.20787072045
2.8e-05	18.412	4.24479163211
2.9e-05	19.096	4.2655344331
3e-05	19.72	4.25318704033
3.1e-05	20.322	4.32554227814
3.2e-05	20.956	4.39250088219
3.3e-05	21.528	4.47718840345
3.4e-05	22.056	4.55772574866
3.5e-05	22.618	4.64242135098
3.6e-05	23.18	4.76063021038
3.7e-05	23.63	4.76036763286
3.8e-05	24.148	4.82225009721
3.9e-05	24.612	4.88645638474
4e-05	25.09	4.85817867107
4.1e-05	25.5	4.8774993593
4.2e-05	25.832	4.90629962395
4.3e-05	26.128	4.92053005275
4.4e-05	26.468	4.97845116477
4.5e-05	26.746	5.01652110531
4.6e-05	27.06	5.0679779005
4.7e-05	27.39	5.09999019607
4.8e-05	27.698	5.22673856243
4.9e-05	27.902	5.22421247654
5e-05	28.142	5.21860479439
5.1e-05	28.396	5.22333073814
5.2e-05	28.598	5.25474985132
5.3e-05	28.764	5.28926308667
5.4e-05	28.94	5.34681213435
5.5e-05	29.08	5.40865972307
5.6e-05	29.278	5.43513716478
5.7e-05	29.438	5.44813325828
5.8e-05	29.578	5.46808156486
5.9e-05	29.738	5.43482805616
6e-05	29.9	5.43783044973
6.1e-05	29.962	5.39152631451
6.2e-05	30.086	5.32452852373
6.3e-05	30.16	5.31360517916
6.4e-05	30.258	5.310314115
6.5e-05	30.282	5.37498613952
6.6e-05	30.336	5.34519447729
6.7e-05	30.432	5.39975703157
6.8e-05	30.468	5.34724003576
6.9e-05	30.496	5.38423476457
7e-05	30.524	5.38975175681
7.1e-05	30.666	5.41612813733
7.2e-05	30.756	5.50640209211
7.3e-05	30.798	5.45794796604
7.4e-05	30.868	5.39319719647
7.5e-05	30.888	5.39216616955
7.6e-05	30.822	5.36789679484
7.7e-05	30.884	5.2924988427
7.8e-05	30.878	5.36424421517
7.9e-05	30.896	5.43002615095
8e-05	30.974	5.40086326433
8.1e-05	30.968	5.41691572761
8.2e-05	31.038	5.39931069675
8.3e-05	31.086	5.39987073919
8.4e-05	31.088	5.36248599066
8.5e-05	31.084	5.43368604172
8.6e-05	31.15	5.42508064456
8.7e-05	31.176	5.46269384095
8.8e-05	31.092	5.49977599544
8.9e-05	31.066	5.46860530666
9e-05	31.014	5.45837008639
9.1e-05	31.018	5.4916004953
9.2e-05	30.972	5.49683690862
9.3e-05	30.984	5.50306678135
9.4e-05	30.932	5.48081891691
9.5e-05	30.848	5.59472036835
9.6e-05	30.854	5.55847856882
9.7e-05	30.818	5.49844305236
9.8e-05	30.75	5.48046530871
9.9e-05	30.676	5.39879838483
0.0001	30.628	5.4675054641
0.000101	30.602	5.44679685687
0.000102	30.554	5.45408874149
0.000103	30.492	5.46058018895
0.000104	30.464	5.44359293114
0.000105	30.404	5.43256698072
0.000106	30.332	5.49343025804
0.000107	30.252	5.4622793777
0.000108	30.208	5.44616709255
0.000109	30.156	5.40145017565
0.00011	30.124	5.33297515464
0.000111	30.142	5.25678951452
0.000112	30.122	5.27438299709
0.000113	30.028	5.33921492356
0.000114	29.992	5.3803286145
0.000115	29.94	5.292296288
0.000116	29.86	5.3006037392
0.000117	29.784	5.29918333331
0.000118	29.72	5.37862435944
0.000119	29.664	5.42430677599
0.00012	29.608	5.45365345434
0.000121	29.592	5.42674266941
0.000122	29.506	5.48324393038
0.000123	29.47	5.43921869389
0.000124	29.374	5.40722886514
0.000125	29.334	5.34438434247
0.000126	29.288	5.36889709344
0.000127	29.224	5.30677152325
0.000128	29.112	5.23826841618
0.000129	29.048	5.23733672777
0.00013	28.964	5.22672976152
0.000131	28.87	5.27646662076
0.000132	28.828	5.28340950523
0.000133	28.734	5.33172054782
0.000134	28.6	5.27939390461
0.000135	28.604	5.25958021139
0.000136	28.52	5.31654022838
0.000137	28.404	5.31157076579
0.000138	28.348	5.3241803125
0.000139	28.236	5.3254393246
0.00014	28.188	5.29685340556
0.000141	28.126	5.28413890809
0.000142	28.05	5.27366096749
0.000143	27.97	5.20010576816
0.000144	27.828	5.196
0.000145	27.75	5.14893192808
0.000146	27.688	5.15428520748
0.000147	27.566	5.096826856
0.000148	27.526	5.13432799887
0.000149	27.462	5.16996673103
0.00015	27.404	5.17733367671
0.000151	27.352	5.09392736501
0.000152	27.348	5.08044250041
0.000153	27.306	5.09159739178
0.000154	27.286	5.06795856337
0.000155	27.186	5.06353670867
0.000156	27.056	5.05419271496
0.000157	27.03	5.00290915368
0.000158	26.99	4.96285200263
0.000159	26.924	4.94309862333
0.00016	26.92	4.977710317
0.000161	26.826	4.91972804126
0.000162	26.774	4.96658071514
0.000163	26.708	4.98023453263
0.000164	26.588	4.94957129457
0.000165	26.51	4.89835686736
0.000166	26.456	4.87607054912
0.000167	26.386	4.95873007937
0.000168	26.386	4.97604300625
0.000169	26.33	4.95228230213
0.00017	26.286	5.01479850044
0.000171	26.172	4.98742578892
0.000172	26.076	4.96932832483
0.000173	26.076	4.97696935896
0.000174	26.046	4.98877580174
0.000175	25.96	4.99223396888
0.000176	25.894	4.95285412666
0.000177	25.82	4.91117093981
0.000178	25.704	4.88798363336
0.000179	25.642	4.86023003571
0.00018	25.52	4.84784488201
0.000181	25.462	4.86092131185
0.000182	25.386	4.89336326058
0.000183	25.36	4.83884283688
0.000184	25.302	4.83309383315
0.000185	25.25	4.87355106673
0.000186	25.232	4.87464624358
0.000187	25.2	4.91039713262
0.000188	25.124	4.92063247967
0.000189	25.072	4.89436574032
0.00019	24.974	4.9202971455
0.000191	24.786	4.92018332992
0.000192	24.718	4.89106082563
0.000193	24.642	4.89835033455
0.000194	24.596	4.82211405921
0.000195	24.506	4.78685324613
0.000196	24.484	4.80101489271
0.000197	24.484	4.80601123594
0.000198	24.36	4.72465871783
0.000199	24.296	4.70790654113
0.0002	24.214	4.71086021869
0.000201	24.184	4.67355795941
0.000202	24.148	4.61671918141
0.000203	24.102	4.62424004567
0.000204	24.0	4.59477964651
0.000205	23.912	4.57867404387
0.000206	23.846	4.53235965034
0.000207	23.768	4.5146623351
0.000208	23.688	4.55967718156
0.000209	23.708	4.60681408351
0.00021	23.63	4.65543768082
0.000211	23.61	4.65767109187
0.000212	23.54	4.64374848587
0.000213	23.498	4.63702447697
0.000214	23.404	4.61527723978
0.000215	23.324	4.60944942482
0.000216	23.298	4.57353211424
0.000217	23.218	4.56710805653
0.000218	23.228	4.54224790165
0.000219	23.152	4.59095806995
0.00022	23.116	4.57193000821
0.000221	23.01	4.56748289542
0.000222	22.92	4.54066074487
0.000223	22.866	4.53078845236
0.000224	22.784	4.52253734092
0.000225	22.736	4.50047819681
0.000226	22.728	4.55916834521
0.000227	22.682	4.55728822876
0.000228	22.62	4.55099989013
0.000229	22.54	4.56030700721
0.00023	22.486	4.516835618
0.000231	22.414	4.51249421052
0.000232	22.35	4.47118552512
0.000233	22.256	4.485361078
0.000234	22.18	4.51437703343
0.000235	22.1	4.54114523001
0.000236	22.028	4.50635284903
0.000237	21.974	4.49770207995
0.000238	21.92	4.4816961075
0.000239	21.876	4.48114092615
0.00024	21.848	4.47670593182
0.000241	21.782	4.40663998983
0.000242	21.754	4.37509817033
0.000243	21.708	4.35416306539
0.000244	21.656	4.40654785518
0.000245	21.612	4.41876181752
0.000246	21.51	4.38747079762
0.000247	21.468	4.4209700293
0.000248	21.456	4.39227321555
0.000249	21.362	4.38804694597
0.00025	21.338	4.40496946641
0.000251	21.27	4.42505367199
0.000252	21.24	4.45268458348
0.000253	21.22	4.40812885474
0.000254	21.188	4.37957258189
0.000255	21.092	4.40040179984
0.000256	21.042	4.39502400449
0.000257	20.968	4.38348902132
0.000258	20.852	4.36464156604
0.000259	20.814	4.33075097414
0.00026	20.76	4.35779760888
0.000261	20.718	4.32186024762
0.000262	20.656	4.33008822081
0.000263	20.604	4.31592214944
0.000264	20.534	4.33091722387
0.000265	20.516	4.34945329898
0.000266	20.426	4.31885679318
0.000267	20.374	4.32736917769
0.000268	20.368	4.34517847735
0.000269	20.336	4.35006942473
0.00027	20.3	4.34534233404
0.000271	20.258	4.35194623129
0.000272	20.202	4.34340833908
0.000273	20.108	4.27788919913
0.000274	20.088	4.26383114112
0.000275	20.018	4.2644666724
0.000276	20.03	4.28545213484
0.000277	19.988	4.29882030329
0.000278	19.856	4.31129493308
0.000279	19.82	4.30854963996
0.00028	19.792	4.35852452098
0.000281	19.718	4.36193489177
0.000282	19.652	4.34406445624
0.000283	19.586	4.31214610142
0.000284	19.56	4.28653706388
0.000285	19.514	4.2901985968
0.000286	19.452	4.26564133513
0.000287	19.378	4.22221695321
0.000288	19.352	4.20048759074
0.000289	19.28	4.20970307742
0.00029	19.206	4.2199009467
0.000291	19.198	4.16350765581
0.000292	19.164	4.12954041026
0.000293	19.092	4.10311296457
0.000294	19.022	4.07989166523
0.000295	18.954	4.08899547566
0.000296	18.888	4.07473385634
0.000297	18.898	4.0466771554
0.000298	18.88	3.99469648409
0.000299	18.792	3.97098677913
0.0003	18.754	3.92803818719
0.000301	18.742	3.94302371284
0.000302	18.718	3.91030382451
0.000303	18.664	3.89090015292
0.000304	18.62	3.90737763724
0.000305	18.576	3.97696165433
0.000306	18.544	3.97995778872
0.000307	18.508	3.99824161351
0.000308	18.412	3.97168175966
0.000309	18.4	4.01547008456
0.00031	18.346	4.0107709982
0.000311	18.316	4.00301686232
0.000312	18.274	4.01334324473
0.000313	18.216	4.02707635885
0.000314	18.164	4.06904214773
0.000315	18.128	4.09189638187
0.000316	18.092	3.99744118156
0.000317	18.05	3.98440710771
0.000318	17.986	3.95041820571
0.000319	17.962	3.8998148674
0.00032	17.934	3.89995435871
0.000321	17.9	3.90973144858
0.000322	17.82	3.88633503445
0.000323	17.806	3.90286612632
0.000324	17.718	3.84999688312
0.000325	17.626	3.84787265902
0.000326	17.538	3.89108673766
0.000327	17.484	3.87578946797
0.000328	17.46	3.88489382094
0.000329	17.382	3.87041031417
0.00033	17.348	3.86922421165
0.000331	17.324	3.86665540228
0.000332	17.312	3.84846151079
0.000333	17.25	3.86102318045
0.000334	17.148	3.90155046103
0.000335	17.15	3.8308615219
0.000336	17.092	3.81779203205
0.000337	17.044	3.77916181183
0.000338	16.928	3.78190639757
0.000339	16.868	3.790326635
0.00034	16.778	3.78691378302
0.000341	16.71	3.78284284633
0.000342	16.696	3.77936290927
0.000343	16.654	3.76806103985
0.000344	16.628	3.78121885111
0.000345	16.562	3.78604754328
0.000346	16.496	3.79446755158
0.000347	16.454	3.83299934777
0.000348	16.422	3.82621431705
0.000349	16.34	3.81161383144
0.00035	16.306	3.79899513029
0.000351	16.312	3.8223887819
0.000352	16.232	3.82859974403
0.000353	16.178	3.82339064183
0.000354	16.116	3.79875558571
0.000355	16.1	3.76908476954
0.000356	16.04	3.79083104345
0.000357	15.962	3.79902040005
0.000358	15.944	3.808
0.000359	15.91	3.83378403148
0.00036	15.876	3.83048613103
0.000361	15.814	3.78092634152
0.000362	15.764	3.82469658927
0.000363	15.754	3.79703621263
0.000364	15.744	3.79453080103
0.000365	15.674	3.71210506317
0.000366	15.632	3.74494005292
0.000367	15.572	3.71709779263
0.000368	15.552	3.6898910553
0.000369	15.514	3.66139372371
0.00037	15.466	3.69280977035
0.000371	15.402	3.68027118566
0.000372	15.366	3.73952456871
0.000373	15.338	3.76453928124
0.000374	15.274	3.73830496348
0.000375	15.264	3.77548725332
0.000376	15.21	3.77808152374
0.000377	15.152	3.76628411037
0.000378	15.09	3.76694836705
0.000379	15.048	3.73760565068
0.00038	15.024	3.70019242743
0.000381	14.97	3.70528001641
0.000382	14.986	3.69239813671
0.000383	14.954	3.70781391119
0.000384	14.91	3.6875330507
0.000385	14.86	3.66065567897
0.000386	14.834	3.61917725457
0.000387	14.824	3.63277084331
0.000388	14.766	3.59989499847
0.000389	14.768	3.56513337759
0.00039	14.752	3.57861649245
0.000391	14.75	3.55464484865
0.000392	14.704	3.58278997431
0.000393	14.64	3.54378328909
0.000394	14.542	3.51685029536
0.000395	14.486	3.47473797573
0.000396	14.438	3.4325145302
0.000397	14.364	3.43329346255
0.000398	14.36	3.44882588717
0.000399	14.332	3.51308639233
0.0004	14.302	3.49325006262
0.000401	14.272	3.47073709751
0.000402	14.212	3.46569704389
0.000403	14.122	3.44950953035
0.000404	14.126	3.48799713303
0.000405	14.086	3.52116514807
0.000406	14.022	3.53914057364
0.000407	13.974	3.47581990327
0.000408	13.954	3.49569506679
0.000409	13.874	3.49944624191
0.00041	13.86	3.51857925873
0.000411	13.808	3.5007336374
0.000412	13.814	3.52525233139
0.000413	13.798	3.50217018433
0.000414	13.786	3.47105229001
0.000415	13.766	3.48012126226
0.000416	13.744	3.50006628509
0.000417	13.68	3.49422380508
0.000418	13.662	3.48019482213
0.000419	13.64	3.43778998777
0.00042	13.632	3.43111876798
0.000421	13.588	3.4038589865
0.000422	13.57	3.37002967346
0.000423	13.51	3.3385475884
0.000424	13.478	3.28047496561
0.000425	13.424	3.25456971042
0.000426	13.392	3.28851577463
0.000427	13.342	3.34141227627
0.000428	13.282	3.33923284603
0.000429	13.24	3.35773733338
0.00043	13.174	3.35495514128
0.000431	13.122	3.35068888439
0.000432	13.08	3.40023528598
0.000433	13.068	3.42510963328
0.000434	13.018	3.42018654462
0.000435	12.96	3.41619671565
0.000436	12.944	3.41069846219
0.000437	12.908	3.40522187236
0.000438	12.894	3.4045211117
0.000439	12.84	3.45114473762
0.00044	12.798	3.46369686895
0.000441	12.786	3.48485351199
0.000442	12.794	3.44435247906
0.000443	12.786	3.41470408674
0.000444	12.734	3.39576854335
0.000445	12.714	3.35741031153
0.000446	12.678	3.36605347551
0.000447	12.634	3.32867000467
0.000448	12.636	3.33399220155
0.000449	12.588	3.32238709364
0.00045	12.568	3.31984577955
0.000451	12.528	3.29988120998
0.000452	12.514	3.32051261103
0.000453	12.496	3.3289613996
0.000454	12.436	3.3138955928
0.000455	12.414	3.29766644766
0.000456	12.392	3.27632965374
0.000457	12.4	3.31300467854
0.000458	12.366	3.32265616638
0.000459	12.33	3.33543100663
0.00046	12.27	3.31135923753
0.000461	12.274	3.29042915134
0.000462	12.224	3.24003456772
0.000463	12.24	3.25121515744
0.000464	12.198	3.25312096301
0.000465	12.172	3.2419771745
0.000466	12.17	3.24670602303
0.000467	12.116	3.22219552479
0.000468	12.07	3.22259212436
0.000469	12.014	3.18210684924
0.00047	11.962	3.19508309751
0.000471	11.95	3.17167148362
0.000472	11.928	3.15955946296
0.000473	11.916	3.12361073119
0.000474	11.896	3.08304784264
0.000475	11.864	3.10893936898
0.000476	11.828	3.09813104952
0.000477	11.786	3.09971030905
0.000478	11.732	3.11900240462
0.000479	11.742	3.15141809349
0.00048	11.72	3.14031845519
0.000481	11.674	3.10736608722
0.000482	11.682	3.06543243279
0.000483	11.674	3.07566643185
0.000484	11.622	3.10984179662
0.000485	11.594	3.13514975719
0.000486	11.562	3.15755538352
0.000487	11.544	3.14262056252
0.000488	11.512	3.13462214629
0.000489	11.492	3.11864329477
0.00049	11.442	3.10654727954
0.000491	11.366	3.09968450007
0.000492	11.314	3.08664931601
0.000493	11.26	3.06796349392
0.000494	11.254	3.06748822329
0.000495	11.198	3.05528983895
0.000496	11.162	3.02121763533
0.000497	11.064	2.98327068836
0.000498	11.058	2.97500184874
0.000499	10.994	3.01628314321
0.0005	10.938	3.02029071448
0.000501	10.906	3.04781298639
0.000502	10.924	3.08516190823
0.000503	10.9	3.08123351923
0.000504	10.892	3.07836580023
0.000505	10.848	3.07780701149
0.000506	10.81	3.07861982063
0.000507	10.82	3.04098668198
0.000508	10.774	3.0507251597
0.000509	10.738	3.04193293812
0.00051	10.716	3.02445763733
0.000511	10.692	3.0320184696
0.000512	10.696	3.05017769974
0.000513	10.692	3.10050576519
0.000514	10.65	3.07042342357
0.000515	10.628	3.06098284869
0.000516	10.624	3.07288528911
0.000517	10.598	3.04308987708
0.000518	10.568	3.005557519
0.000519	10.524	2.98754481138
0.00052	10.518	2.96945718945
0.000521	10.5	2.94720206297
0.000522	10.424	2.89831399265
0.000523	10.394	2.92826979631
0.000524	10.378	2.92969554732
0.000525	10.328	2.91486123169
0.000526	10.276	2.91818847918
0.000527	10.3	2.9587159377
0.000528	10.244	2.96655760099
0.000529	10.216	2.97276706117
0.00053	10.166	2.96014256413
0.000531	10.116	2.93982040268
0.000532	10.094	2.96397773271
0.000533	10.074	2.94763023461
0.000534	10.056	2.89704401071
0.000535	10.024	2.87043968757
0.000536	9.998	2.87297685337
0.000537	9.998	2.87436880028
0.000538	9.968	2.88634301496
0.000539	9.948	2.90607914552
0.00054	9.9	2.89516838889
0.000541	9.848	2.868605236
0.000542	9.816	2.87091344349
0.000543	9.776	2.89237341988
0.000544	9.71	2.89584184651
0.000545	9.748	2.90800550206
0.000546	9.74	2.89765422368
0.000547	9.69	2.8937691684
0.000548	9.69	2.89515111868
0.000549	9.674	2.90580866541
0.00055	9.64	2.86607745883
0.000551	9.59	2.85900332284
0.000552	9.576	2.85520997477
0.000553	9.506	2.8442862022
0.000554	9.504	2.8485055731
0.000555	9.494	2.86251008732
0.000556	9.454	2.87608831575
0.000557	9.426	2.89629487449
0.000558	9.448	2.94945689916
0.000559	9.436	2.94650708467
0.00056	9.388	2.97076690435
0.000561	9.396	2.9750939481
0.000562	9.35	2.93726062854
0.000563	9.3	2.94108823397
0.000564	9.27	2.94161520257
0.000565	9.258	2.92359983582
0.000566	9.246	2.92805122906
0.000567	9.24	2.92342265162
0.000568	9.218	2.90697024409
0.000569	9.188	2.89147989791
0.00057	9.164	2.8957044048
0.000571	9.134	2.88514193758
0.000572	9.11	2.90136174925
0.000573	9.068	2.86554985997
0.000574	9.104	2.86377094056
0.000575	9.086	2.84931640925
0.000576	9.05	2.82196739882
0.000577	9.03	2.7923287772
0.000578	8.99	2.77018049953
0.000579	8.978	2.78163908514
0.00058	8.944	2.78511471936
0.000581	8.922	2.7928329703
0.000582	8.894	2.77826636592
0.000583	8.852	2.7528341759
0.000584	8.842	2.7417213571
0.000585	8.844	2.75021162822
0.000586	8.82	2.73195900408
0.000587	8.782	2.76160750289
0.000588	8.788	2.74281898783
0.000589	8.768	2.74192924781
0.00059	8.708	2.73399634235
0.000591	8.634	2.74445695904
0.000592	8.614	2.71974337025
0.000593	8.58	2.68246155611
0.000594	8.57	2.68721044952
0.000595	8.544	2.68105650817
0.000596	8.53	2.68497672243
0.000597	8.514	2.69403118022
0.000598	8.5	2.69777686253
0.000599	8.444	2.70312115896
0.0006	8.456	2.70186306093
0.000601	8.438	2.71037930925
0.000602	8.406	2.75339136339
0.000603	8.376	2.74565547729
0.000604	8.32	2.72792961786
0.000605	8.292	2.72813782643
0.000606	8.286	2.70780427653
0.000607	8.274	2.68233554948
0.000608	8.264	2.68371086371
0.000609	8.262	2.67831215507
0.00061	8.234	2.68239519833
0.000611	8.222	2.67146326945
0.000612	8.19	2.69627520851
0.000613	8.19	2.70146256683
0.000614	8.156	2.68098190967
0.000615	8.118	2.66234407994
0.000616	8.09	2.65516477831
0.000617	8.062	2.66423647599
0.000618	8.026	2.66182719199
0.000619	8.028	2.6493803049
0.00062	7.988	2.65176469544
0.000621	7.952	2.60186394725
0.000622	7.93	2.61019156385
0.000623	7.924	2.6386026605
0.000624	7.894	2.65382064202
0.000625	7.888	2.66297878324
0.000626	7.88	2.66037591329
0.000627	7.844	2.65021961354
0.000628	7.818	2.64289159823
0.000629	7.806	2.62989809689
0.00063	7.812	2.61622934774
0.000631	7.778	2.62311189239
0.000632	7.776	2.63245588757
0.000633	7.772	2.62374084086
0.000634	7.784	2.63236471637
0.000635	7.754	2.62020686206
0.000636	7.708	2.62349690299
0.000637	7.706	2.64188644722
0.000638	7.7	2.65894716006
0.000639	7.676	2.63496185931
0.00064	7.64	2.6446927988
0.000641	7.634	2.63591426264
0.000642	7.58	2.62137368568
0.000643	7.582	2.63880200091
0.000644	7.578	2.66156269887
0.000645	7.55	2.62821232019
0.000646	7.504	2.60652719149
0.000647	7.47	2.62013358438
0.000648	7.434	2.59492658856
0.000649	7.436	2.59574729124
0.00065	7.41	2.57408236076
0.000651	7.39	2.57718839048
0.000652	7.354	2.60627780561
0.000653	7.352	2.6023251142
0.000654	7.338	2.6076341768
0.000655	7.312	2.57811093633
0.000656	7.302	2.53747827577
0.000657	7.27	2.5536444545
0.000658	7.282	2.55938977102
0.000659	7.238	2.52137978099
0.00066	7.214	2.4980400317
0.000661	7.214	2.52353006719
0.000662	7.2	2.53535007445
0.000663	7.176	2.55362957376
0.000664	7.154	2.54367529374
0.000665	7.108	2.52988853509
0.000666	7.076	2.52472255902
0.000667	7.04	2.51761792177
0.000668	6.984	2.49794795782
0.000669	7.004	2.51236621534
0.00067	7.014	2.52463938019
0.000671	7.028	2.53519545598
0.000672	7.0	2.51555162936
0.000673	6.972	2.53913686122
0.000674	6.944	2.50376995748
0.000675	6.918	2.46237202713
0.000676	6.898	2.47054568871
0.000677	6.89	2.45232542702
0.000678	6.892	2.42988394785
0.000679	6.874	2.44338371935
0.00068	6.842	2.45622393116
0.000681	6.82	2.42973249556
0.000682	6.832	2.44126524573
0.000683	6.824	2.45784946651
0.000684	6.82	2.47135590314
0.000685	6.78	2.4567458151
0.000686	6.758	2.42557951838
0.000687	6.76	2.42783854488
0.000688	6.734	2.42553993989
0.000689	6.732	2.45115809364
0.00069	6.734	2.44688454979
0.000691	6.716	2.45017223884
0.000692	6.718	2.46302172138
0.000693	6.7	2.471032173
0.000694	6.666	2.46139066383
0.000695	6.626	2.44747298249
0.000696	6.614	2.42590271858
0.000697	6.57	2.45297778221
0.000698	6.556	2.42875770714
0.000699	6.534	2.39433581605
0.0007	6.522	2.40198168186
0.000701	6.496	2.40706958769
0.000702	6.49	2.41617466256
0.000703	6.478	2.38359308608
0.000704	6.468	2.40436602871
0.000705	6.43	2.40439181499
0.000706	6.446	2.39814178063
0.000707	6.416	2.39894643542
0.000708	6.412	2.40463219641
0.000709	6.392	2.4237029521
0.00071	6.39	2.38535112719
0.000711	6.37	2.38014705428
0.000712	6.34	2.39340761259
0.000713	6.29	2.39288528768
0.000714	6.248	2.37202360865
0.000715	6.212	2.38391610591
0.000716	6.208	2.38510712548
0.000717	6.186	2.37558498059
0.000718	6.156	2.3823652113
0.000719	6.106	2.34579709267
0.00072	6.08	2.33272372989
0.000721	6.1	2.3507445629
0.000722	6.09	2.3761102668
0.000723	6.076	2.37280930544
0.000724	6.056	2.36069142414
0.000725	6.044	2.37361833495
0.000726	6.026	2.39109263727
0.000727	5.99	2.37526840589
0.000728	5.97	2.37762486528
0.000729	5.952	2.35662809964
0.00073	5.92	2.33443783383
0.000731	5.938	2.33112762413
0.000732	5.932	2.30724424368
0.000733	5.916	2.3334403785
0.000734	5.888	2.32711323317
0.000735	5.906	2.33947942927
0.000736	5.912	2.35717118598
0.000737	5.91	2.35497346057
0.000738	5.882	2.35713300431
0.000739	5.856	2.35271417729
0.00074	5.844	2.35958979486
0.000741	5.824	2.31711544814
0.000742	5.826	2.31683490996
0.000743	5.798	2.31196799286
0.000744	5.764	2.3333032379
0.000745	5.798	2.32662760235
0.000746	5.78	2.3493828977
0.000747	5.734	2.36034827939
0.000748	5.714	2.36816469022
0.000749	5.726	2.35094108816
0.00075	5.706	2.32455673194
0.000751	5.7	2.31646282077
0.000752	5.692	2.3334815191
0.000753	5.658	2.30760395215
0.000754	5.66	2.29791209579
0.000755	5.652	2.28624058227
0.000756	5.65	2.27409322588
0.000757	5.64	2.29834723225
0.000758	5.622	2.30371786467
0.000759	5.59	2.31298508426
0.00076	5.574	2.31441655715
0.000761	5.554	2.31324101641
0.000762	5.58	2.30989177236
0.000763	5.574	2.31700755286
0.000764	5.544	2.30565912485
0.000765	5.528	2.31110709401
0.000766	5.496	2.31732259299
0.000767	5.466	2.31534964962
0.000768	5.448	2.32105493257
0.000769	5.426	2.28309526739
0.00077	5.394	2.27393139738
0.000771	5.398	2.29947733192
0.000772	5.39	2.29475488887
0.000773	5.354	2.28663158379
0.000774	5.348	2.26955854738
0.000775	5.334	2.27210123014
0.000776	5.318	2.27175614889
0.000777	5.328	2.28482296907
0.000778	5.308	2.29545986678
0.000779	5.264	2.27910157738
0.00078	5.262	2.26745584301
0.000781	5.25	2.27233360227
0.000782	5.208	2.26113599768
0.000783	5.19	2.26316150551
0.000784	5.168	2.25560989535
0.000785	5.144	2.24393939312
0.000786	5.14	2.2557482129
0.000787	5.16	2.24463805546
0.000788	5.148	2.23564218962
0.000789	5.128	2.25291278127
0.00079	5.108	2.26281594479
0.000791	5.084	2.25852695357
0.000792	5.092	2.25023021045
0.000793	5.078	2.25120323383
0.000794	5.044	2.23831722506
0.000795	5.012	2.22707341594
0.000796	4.99	2.20859683962
0.000797	4.996	2.2253053723
0.000798	4.956	2.19227370554
0.000799	4.912	2.19550814164
0.0008	4.926	2.20102794167
0.000801	4.912	2.179049334
0.000802	4.906	2.18292555989
0.000803	4.872	2.19536238466
0.000804	4.858	2.20404990869
0.000805	4.866	2.21270061237
0.000806	4.87	2.19934081033
0.000807	4.858	2.19039631117
0.000808	4.868	2.19421421014
0.000809	4.83	2.18291090061
0.00081	4.802	2.16397689452
0.000811	4.776	2.16005185123
0.000812	4.776	2.16467641924
0.000813	4.768	2.17948984857
0.000814	4.77	2.17464939703
0.000815	4.768	2.18956068653
0.000816	4.766	2.19982817511
0.000817	4.752	2.20329208232
0.000818	4.732	2.18361535074
0.000819	4.72	2.1930800259
0.00082	4.718	2.1777226637
0.000821	4.684	2.17074733675
0.000822	4.698	2.1658245543
0.000823	4.68	2.14140141029
0.000824	4.678	2.13876506424
0.000825	4.678	2.15088725878
0.000826	4.668	2.14144250448
0.000827	4.676	2.13799532273
0.000828	4.666	2.14905653718
0.000829	4.662	2.13816650427
0.00083	4.634	2.11755613857
0.000831	4.624	2.10775330625
0.000832	4.622	2.12770204681
0.000833	4.61	2.10947860857
0.000834	4.584	2.09641217321
0.000835	4.578	2.1033107236
0.000836	4.566	2.09610209675
0.000837	4.542	2.11382023834
0.000838	4.556	2.1030606268
0.000839	4.542	2.11760147337
0.00084	4.536	2.12619472297
0.000841	4.508	2.11232951975
0.000842	4.49	2.12647595801
0.000843	4.452	2.14841709172
0.000844	4.434	2.12170780269
0.000845	4.422	2.10426139061
0.000846	4.416	2.09545794518
0.000847	4.404	2.11394985749
0.000848	4.404	2.10066275256
0.000849	4.39	2.11042649718
0.00085	4.374	2.12746891869
0.000851	4.368	2.12428246709
0.000852	4.348	2.1201169779
0.000853	4.338	2.11181343873
0.000854	4.31	2.11799433427
0.000855	4.284	2.10602564087
0.000856	4.276	2.08706109158
0.000857	4.272	2.09905121424
0.000858	4.246	2.0884166251
0.000859	4.242	2.07157814238
0.00086	4.256	2.09629768878
0.000861	4.256	2.10201427207
0.000862	4.234	2.09075201782
0.000863	4.236	2.10625354599
0.000864	4.246	2.10463393492
0.000865	4.238	2.09984666107
0.000866	4.204	2.10484773796
0.000867	4.2	2.07749849579
0.000868	4.184	2.08953200502
0.000869	4.156	2.07741762773
0.00087	4.132	2.06363175009
0.000871	4.138	2.0481591735
0.000872	4.138	2.06953038151
0.000873	4.156	2.08702275982
0.000874	4.14	2.06794584068
0.000875	4.138	2.07628418093
0.000876	4.114	2.0709910671
0.000877	4.114	2.06325083303
0.000878	4.116	2.0800346151
0.000879	4.086	2.06751154773
0.00088	4.092	2.04732410722
0.000881	4.1	2.02533947772
0.000882	4.08	2.01930681175
0.000883	4.074	2.00711833234
0.000884	4.08	2.03017240647
0.000885	4.05	2.02373417227
0.000886	4.044	2.01545627588
0.000887	4.024	2.01579364023
0.000888	4.008	2.00896391207
0.000889	4.004	2.01692439125
0.00089	3.996	2.020886934
0.000891	3.986	2.0084332202
0.000892	3.96	1.99859950966
0.000893	3.938	1.99152102675
0.000894	3.918	1.97161760998
0.000895	3.9	1.97433533119
0.000896	3.928	1.98565253758
0.000897	3.92	1.96916225842
0.000898	3.896	1.98120771248
0.000899	3.896	1.9649895674
0.0009	3.882	1.99701677509
0.000901	3.882	1.99099874435
0.000902	3.872	2.00987959838
0.000903	3.854	2.00915006906
0.000904	3.828	2.01057603686
0.000905	3.82	2.01583729502
0.000906	3.802	2.00369558566
0.000907	3.774	1.99973098191
0.000908	3.778	1.97805864423
0.000909	3.778	1.98814385797
0.00091	3.746	1.99436305622
0.000911	3.726	1.98769313527
0.000912	3.736	1.9764371986
0.000913	3.732	1.96065703273
0.000914	3.742	1.95331410685
0.000915	3.742	1.94613360281
0.000916	3.736	1.93553713475
0.000917	3.704	1.93504108484
0.000918	3.682	1.91856091902
0.000919	3.654	1.90952454815
0.00092	3.628	1.91666794203
0.000921	3.622	1.92642570581
0.000922	3.63	1.93315803803
0.000923	3.628	1.92603634441
0.000924	3.614	1.92483869454
0.000925	3.616	1.93094381068
0.000926	3.592	1.90093029856
0.000927	3.574	1.92886598809
0.000928	3.568	1.92493532359
0.000929	3.56	1.92
0.00093	3.534	1.90705112674
0.000931	3.536	1.92372139355
0.000932	3.522	1.92185223157
0.000933	3.512	1.94367075401
0.000934	3.5	1.93855616375
0.000935	3.488	1.94880886697
0.000936	3.47	1.94964099259
0.000937	3.476	1.96505063548
0.000938	3.46	1.93090652285
0.000939	3.484	1.9384901341
0.00094	3.438	1.88312400017
0.000941	3.448	1.89401583943
0.000942	3.418	1.88660435704
0.000943	3.408	1.8872032217
0.000944	3.396	1.8823347205
0.000945	3.39	1.89470314298
0.000946	3.374	1.903187852
0.000947	3.368	1.88164183627
0.000948	3.348	1.89285392992
0.000949	3.358	1.88303903305
0.00095	3.348	1.88650364431
0.000951	3.34	1.88265769592
0.000952	3.324	1.87483972648
0.000953	3.3	1.87029409452
0.000954	3.274	1.85981827069
0.000955	3.286	1.84179369094
0.000956	3.288	1.86146608887
0.000957	3.28	1.86053755673
0.000958	3.26	1.8537529501
0.000959	3.24	1.85537058293
0.00096	3.244	1.87415687711
0.000961	3.25	1.88241865694
0.000962	3.246	1.87762722605
0.000963	3.258	1.88770654499
0.000964	3.262	1.85832074734
0.000965	3.254	1.8367046578
0.000966	3.234	1.80755193563
0.000967	3.226	1.81519255177
0.000968	3.226	1.83164516214
0.000969	3.208	1.83323102745
0.00097	3.202	1.83444705565
0.000971	3.198	1.83488310254
0.000972	3.194	1.84292267879
0.000973	3.198	1.86085894146
0.000974	3.184	1.87247002646
0.000975	3.16	1.87680579709
0.000976	3.154	1.85210258895
0.000977	3.138	1.85012323914
0.000978	3.132	1.84460727528
0.000979	3.126	1.84231484823
0.00098	3.102	1.83401090509
0.000981	3.11	1.83899429037
0.000982	3.124	1.8419077067
0.000983	3.122	1.85879423283
0.000984	3.094	1.85611529814
0.000985	3.076	1.83472722768
0.000986	3.082	1.82627380204
0.000987	3.07	1.84745771264
0.000988	3.062	1.84774348869
0.000989	3.058	1.84353898793
0.00099	3.062	1.83143550255
0.000991	3.058	1.83592919253
0.000992	3.032	1.8414602901
0.000993	3.022	1.8225026749
0.000994	3.012	1.81434726555
0.000995	2.99	1.82589703981
0.000996	2.98	1.81537874836
0.000997	2.98	1.80321934329
0.000998	2.956	1.80501080329
0.000999	2.966	1.80799446902
0.001	2.972	1.80532988675
0.001001	2.982	1.81043530677
0.001002	2.976	1.81753239311
0.001003	2.952	1.79379374511
0.001004	2.938	1.79280673805
0.001005	2.934	1.79043123297
0.001006	2.922	1.7809873666
0.001007	2.914	1.76935129355
0.001008	2.902	1.74939875386
0.001009	2.882	1.7504502278
0.00101	2.88	1.75886326927
0.001011	2.89	1.76575762776
0.001012	2.888	1.74798626997
0.001013	2.886	1.75527889522
0.001014	2.868	1.74085496237
0.001015	2.868	1.74887849778
0.001016	2.862	1.74096410072
0.001017	2.852	1.74186566646
0.001018	2.848	1.74266921703
0.001019	2.822	1.72693833127
0.00102	2.822	1.7222996255
0.001021	2.822	1.7327192502
0.001022	2.84	1.72464489098
0.001023	2.828	1.72812499548
0.001024	2.818	1.73461119563
0.001025	2.806	1.74136842742
0.001026	2.794	1.74228700276
0.001027	2.792	1.74147523669
0.001028	2.774	1.73174016527
0.001029	2.766	1.73183255542
0.00103	2.76	1.73735431044
0.001031	2.756	1.7217618883
0.001032	2.74	1.72406496397
0.001033	2.724	1.72389790881
0.001034	2.704	1.72173865613
0.001035	2.708	1.72821757889
0.001036	2.69	1.71052623482
0.001037	2.662	1.70521435603
0.001038	2.656	1.71629368116
0.001039	2.646	1.7148422668
0.00104	2.634	1.74127654323
0.001041	2.622	1.72369254799
0.001042	2.61	1.71519678171
0.001043	2.608	1.71765421433
0.001044	2.586	1.70135357877
0.001045	2.588	1.71413418378
0.001046	2.576	1.7193673255
0.001047	2.562	1.71060106395
0.001048	2.566	1.71628785464
0.001049	2.556	1.70612543501
0.00105	2.542	1.70769903672
0.001051	2.53	1.69502212375
0.001052	2.524	1.69039167059
0.001053	2.526	1.7009773661
0.001054	2.508	1.69644805402
0.001055	2.516	1.69048632056
0.001056	2.526	1.67012694128
0.001057	2.502	1.64377492377
0.001058	2.508	1.64375667299
0.001059	2.514	1.65221185082
0.00106	2.524	1.65693210483
0.001061	2.506	1.6667225324
0.001062	2.482	1.65821470262
0.001063	2.462	1.64576912111
0.001064	2.452	1.63941940943
0.001065	2.448	1.62459102546
0.001066	2.442	1.63298377212
0.001067	2.442	1.63420806509
0.001068	2.442	1.65850414531
0.001069	2.42	1.67200478468
0.00107	2.418	1.68501513346
0.001071	2.404	1.69492890706
0.001072	2.406	1.68557527272
0.001073	2.4	1.68760184878
0.001074	2.39	1.67269244035
0.001075	2.384	1.6722870567
0.001076	2.378	1.65864884771
0.001077	2.364	1.64179901328
0.001078	2.356	1.64111669299
0.001079	2.36	1.65481116748
0.00108	2.348	1.64283170167
0.001081	2.354	1.64337579391
0.001082	2.366	1.63952554112
0.001083	2.362	1.62325475511
0.001084	2.344	1.62162387748
0.001085	2.348	1.61830034295
0.001086	2.33	1.62268296349
0.001087	2.314	1.61102576019
0.001088	2.31	1.59934361536
0.001089	2.306	1.58756543172
0.00109	2.292	1.5832675074
0.001091	2.28	1.58164471358
0.001092	2.28	1.57911367545
0.001093	2.264	1.57553292571
0.001094	2.256	1.56411764263
0.001095	2.258	1.56570623043
0.001096	2.25	1.56060885554
0.001097	2.248	1.5512884967
0.001098	2.228	1.54790697395
0.001099	2.226	1.53848106911
0.0011	2.23	1.54308133292
0.001101	2.23	1.53918809767
0.001102	2.23	1.540486936
0.001103	2.222	1.553291988
0.001104	2.226	1.57191730062
0.001105	2.22	1.5670354176
0.001106	2.212	1.56174773891
0.001107	2.198	1.55524789021
0.001108	2.186	1.55544334516
0.001109	2.178	1.56279109288
0.00111	2.16	1.55125755437
0.001111	2.166	1.54998193538
0.001112	2.172	1.54609702154
0.001113	2.168	1.54782944797
0.001114	2.16	1.53570830564
0.001115	2.15	1.53476382548
0.001116	2.126	1.52253866946
0.001117	2.116	1.52530128171
0.001118	2.12	1.53935051239
0.001119	2.13	1.54308133292
0.00112	2.11	1.53163311534
0.001121	2.1	1.52118374958
0.001122	2.104	1.52354323864
0.001123	2.106	1.52537339691
0.001124	2.092	1.52562642872
0.001125	2.076	1.49740575663
0.001126	2.074	1.48206747485
0.001127	2.062	1.47585771672
0.001128	2.062	1.46361060395
0.001129	2.052	1.46194938353
0.00113	2.044	1.45947387781
0.001131	2.052	1.4660477482
0.001132	2.04	1.47186955944
0.001133	2.048	1.46208618077
0.001134	2.046	1.45598214275
0.001135	2.04	1.45134420452
0.001136	2.028	1.44886714367
0.001137	2.008	1.43106114475
0.001138	1.986	1.43171365852
0.001139	1.988	1.44632499806
0.00114	2.0	1.46560567684
0.001141	1.976	1.45582416521
0.001142	1.974	1.45784910056
0.001143	1.966	1.45356252016
0.001144	1.972	1.44610373072
0.001145	1.976	1.43227930237
0.001146	1.966	1.4257783839
0.001147	1.972	1.43917198416
0.001148	1.984	1.43099406009
0.001149	1.992	1.43385354901
0.00115	1.97	1.42867071084
0.001151	1.96	1.41788574998
0.001152	1.958	1.43395815839
0.001153	1.954	1.42964471111
0.001154	1.94	1.41576834263
0.001155	1.936	1.40993049474
0.001156	1.928	1.41379489319
0.001157	1.922	1.41276891246
0.001158	1.908	1.40411395549
0.001159	1.904	1.4052700808
0.00116	1.886	1.39463400217
0.001161	1.882	1.3798826037
0.001162	1.886	1.386002886
0.001163	1.88	1.37608139294
0.001164	1.858	1.36741946746
0.001165	1.858	1.36302457791
0.001166	1.844	1.35634213973
0.001167	1.836	1.35244371417
0.001168	1.848	1.35532136411
0.001169	1.86	1.36249770642
0.00117	1.856	1.36208076119
0.001171	1.858	1.37761968627
0.001172	1.86	1.37854996282
0.001173	1.848	1.38740621305
0.001174	1.854	1.38588744132
0.001175	1.844	1.37828298981
0.001176	1.836	1.37299089582
0.001177	1.828	1.36909313051
0.001178	1.826	1.37394468593
0.001179	1.812	1.3713701178
0.00118	1.808	1.37663938633
0.001181	1.804	1.36878924601
0.001182	1.792	1.37431291924
0.001183	1.792	1.3757674222
0.001184	1.78	1.36220409631
0.001185	1.77	1.35834458073
0.001186	1.764	1.36392961695
0.001187	1.75	1.34145443456
0.001188	1.756	1.34181369795
0.001189	1.754	1.34368299833
0.00119	1.75	1.32193040664
0.001191	1.742	1.30668894539
0.001192	1.744	1.29863928787
0.001193	1.736	1.31236580266
0.001194	1.74	1.33281656652
0.001195	1.74	1.34922199804
0.001196	1.726	1.34570576279
0.001197	1.728	1.35868171402
0.001198	1.73	1.35834458073
0.001199	1.714	1.35801472746
0.0012	1.716	1.35622417026
0.001201	1.714	1.34914936163
0.001202	1.704	1.34327361323
0.001203	1.704	1.33281056418
0.001204	1.71	1.34383778783
0.001205	1.704	1.34773291123
0.001206	1.694	1.33580088337
0.001207	1.7	1.34684817259
0.001208	1.694	1.33729727436
0.001209	1.688	1.32009696614
0.00121	1.688	1.31706340014
0.001211	1.68	1.31818056426
0.001212	1.682	1.32999097741
0.001213	1.686	1.32793222719
0.001214	1.67	1.32706442948
0.001215	1.672	1.32981803266
0.001216	1.656	1.32878290176
0.001217	1.65	1.33397901033
0.001218	1.648	1.32969771001
0.001219	1.632	1.33288259048
0.00122	1.632	1.32987818991
0.001221	1.63	1.31950748387
0.001222	1.6	1.30690474022
0.001223	1.6	1.31605471011
0.001224	1.596	1.32090272163
0.001225	1.59	1.30303491895
0.001226	1.586	1.30023228694
0.001227	1.586	1.29869318933
0.001228	1.592	1.29055646912
0.001229	1.578	1.30992976911
0.00123	1.582	1.30815748287
0.001231	1.568	1.30283383438
0.001232	1.564	1.29533933778
0.001233	1.548	1.29911354392
0.001234	1.542	1.28850145518
0.001235	1.542	1.28383643818
0.001236	1.54	1.31011449881
0.001237	1.536	1.31632214902
0.001238	1.54	1.31011449881
0.001239	1.528	1.30889877378
0.00124	1.514	1.27507019415
0.001241	1.524	1.28896237338
0.001242	1.522	1.29364446429
0.001243	1.522	1.29054872051
0.001244	1.514	1.28755737736
0.001245	1.514	1.29375577293
0.001246	1.516	1.27661427221
0.001247	1.522	1.2780907636
0.001248	1.508	1.2766894689
0.001249	1.506	1.27041882858
0.00125	1.486	1.25132090209
0.001251	1.496	1.24498353403
0.001252	1.486	1.23523439071
0.001253	1.492	1.23852169945
0.001254	1.496	1.24015482904
0.001255	1.504	1.2529900239
0.001256	1.504	1.26094567686
0.001257	1.482	1.26082354039
0.001258	1.478	1.25758339684
0.001259	1.484	1.25926327668
0.00126	1.488	1.26248009885
0.001261	1.474	1.25591560226
0.001262	1.47	1.23818415432
0.001263	1.47	1.23170613378
0.001264	1.456	1.22150071633
0.001265	1.464	1.22666376811
0.001266	1.466	1.23322504029
0.001267	1.44	1.23547561692
0.001268	1.43	1.23332882882
0.001269	1.432	1.24955031911
0.00127	1.434	1.25604299289
0.001271	1.434	1.24484697855
0.001272	1.442	1.24363821106
0.001273	1.442	1.24845344326
0.001274	1.434	1.2592235703
0.001275	1.43	1.26534580254
0.001276	1.422	1.26487785972
0.001277	1.422	1.26487785972
0.001278	1.402	1.24595184498
0.001279	1.402	1.24595184498
0.00128	1.404	1.2525110778
0.001281	1.4	1.2441864812
0.001282	1.412	1.2515014982
0.001283	1.406	1.25425834659
0.001284	1.402	1.26348565485
0.001285	1.398	1.25841010803
0.001286	1.392	1.24993439828
0.001287	1.388	1.24155386512
0.001288	1.388	1.2318506403
0.001289	1.378	1.22438392672
0.00129	1.366	1.22149252965
0.001291	1.354	1.21189273453
0.001292	1.35	1.21305399715
0.001293	1.344	1.20069313315
0.001294	1.35	1.19310519234
0.001295	1.338	1.18817338802
0.001296	1.344	1.20069313315
0.001297	1.342	1.19039321235
0.001298	1.332	1.20240425814
0.001299	1.342	1.20209650195
0.0013	1.338	1.19823036183
0.001301	1.342	1.19876436383
0.001302	1.346	1.20593698011
0.001303	1.332	1.19238248897
0.001304	1.32	1.19230868486
0.001305	1.322	1.18419424082
0.001306	1.316	1.19337504583
0.001307	1.328	1.20350155795
0.001308	1.322	1.18588195028
0.001309	1.308	1.17861613768
0.00131	1.306	1.17147940656
0.001311	1.29	1.15494588618
0.001312	1.292	1.16564831746
0.001313	1.292	1.16564831746
0.001314	1.292	1.17249136457
0.001315	1.298	1.1718344593
0.001316	1.308	1.18707034332
0.001317	1.31	1.18401858094
0.001318	1.298	1.17694349907
0.001319	1.304	1.18304015147
0.00132	1.3	1.18406080925
0.001321	1.3	1.18067777145
0.001322	1.282	1.17408517579
0.001323	1.288	1.18366211395
0.001324	1.282	1.17578739575
0.001325	1.28	1.16344316578
0.001326	1.284	1.17104397868
0.001327	1.286	1.16970252629
0.001328	1.28	1.16858889264
0.001329	1.278	1.17673956337
0.00133	1.286	1.1748208374
0.001331	1.27	1.17179349717
0.001332	1.266	1.16414947494
0.001333	1.268	1.16969055737
0.001334	1.264	1.1603034086
0.001335	1.258	1.15561066108
0.001336	1.256	1.15172218872
0.001337	1.254	1.14781705859
0.001338	1.254	1.15822450328
0.001339	1.248	1.14126946862
0.00134	1.238	1.14950250108
0.001341	1.24	1.13243101335
0.001342	1.248	1.14825781077
0.001343	1.246	1.13555449011
0.001344	1.24	1.14297856498
0.001345	1.234	1.13280360169
0.001346	1.234	1.14334771614
0.001347	1.232	1.13937526742
0.001348	1.224	1.13922078633
0.001349	1.218	1.13246456898
0.00135	1.21	1.12689839826
0.001351	1.2	1.12071405809
0.001352	1.208	1.13522508781
0.001353	1.202	1.13718775934
0.001354	1.182	1.12821806403
0.001355	1.17	1.12298708808
0.001356	1.17	1.11584049039
0.001357	1.172	1.12357287258
0.001358	1.172	1.12535150064
0.001359	1.16	1.11462998345
0.00136	1.16	1.11821285988
0.001361	1.162	1.11881902022
0.001362	1.164	1.10864962905
0.001363	1.156	1.10980358623
0.001364	1.148	1.11628670152
0.001365	1.154	1.12884188441
0.001366	1.154	1.12884188441
0.001367	1.156	1.1276808059
0.001368	1.162	1.12949369188
0.001369	1.172	1.14123441939
0.00137	1.164	1.13538715864
0.001371	1.152	1.13529555623
0.001372	1.146	1.12990442074
0.001373	1.138	1.12559140011
0.001374	1.138	1.11846144323
0.001375	1.136	1.10340563711
0.001376	1.126	1.10730483608
0.001377	1.126	1.11629924303
0.001378	1.12	1.10887330205
0.001379	1.124	1.09207325762
0.00138	1.116	1.0819168175
0.001381	1.108	1.08274466057
0.001382	1.104	1.07943689023
0.001383	1.102	1.07870107073
0.001384	1.088	1.07529344832
0.001385	1.08	1.08701425934
0.001386	1.072	1.07833946418
0.001387	1.07	1.06447169995
0.001388	1.072	1.07276092397
0.001389	1.082	1.08040547944
0.00139	1.078	1.08807904125
0.001391	1.076	1.08730124621
0.001392	1.062	1.08542894747
0.001393	1.056	1.0848336278
0.001394	1.046	1.07697910843
0.001395	1.044	1.07054378705
0.001396	1.05	1.06934559428
0.001397	1.048	1.07223877938
0.001398	1.048	1.07410241597
0.001399	1.042	1.07899768304
0.0014	1.036	1.06897333924
0.001401	1.036	1.06334566346
0.001402	1.04	1.06695829347
0.001403	1.042	1.06594371334
0.001404	1.046	1.07512045837
0.001405	1.048	1.07223877938
0.001406	1.038	1.06045084752
0.001407	1.032	1.04832056166
0.001408	1.036	1.052
0.001409	1.024	1.0350961308
0.00141	1.016	1.02163790063
0.001411	1.016	1.01574800024
0.001412	1.028	1.02137945936
0.001413	1.028	1.02137945936
0.001414	1.026	1.02045284065
0.001415	1.018	1.02258300397
0.001416	1.02	1.01764433866
0.001417	1.016	1.01377709582
0.001418	1.018	1.02258300397
0.001419	1.02	1.01764433866
0.00142	1.022	1.01661988963
0.001421	1.026	1.02436516926
0.001422	1.032	1.02712024613
0.001423	1.02	1.0137060718
0.001424	1.02	1.02742396312
0.001425	1.018	1.02453696859
0.001426	1.008	1.01387178677
0.001427	1.012	1.01580313053
0.001428	1.018	1.01669857873
0.001429	1.022	1.03223834457
0.00143	1.02	1.037111373
0.001431	1.008	1.02758746586
0.001432	1.008	1.02563931282
0.001433	1.002	1.02078205313
0.001434	1.002	1.01685593867
0.001435	0.99	1.01877377273
0.001436	0.994	1.00098151831
0.001437	0.99	1.00692601516
0.001438	0.992	1.00196606729
0.001439	0.988	1.00789682012
0.00144	0.994	1.01092235112
0.001441	0.992	1.01387178677
0.001442	0.998	1.02273945851
0.001443	1.002	1.01488718585
0.001444	0.996	0.999991999968
0.001445	0.99	0.994937183947
0.001446	0.98	0.991766101457
0.001447	0.968	0.975179983388
0.001448	0.974	0.978429353607
0.001449	0.978	0.978527465123
0.00145	0.968	0.977228734739
0.001451	0.958	0.969657671552
0.001452	0.952	0.964207446559
0.001453	0.934	0.943209414711
0.001454	0.934	0.943209414711
0.001455	0.928	0.928878894151
0.001456	0.928	0.926723259663
0.001457	0.914	0.926608871099
0.001458	0.912	0.927499865229
0.001459	0.904	0.91585151635
0.00146	0.9	0.924121204172
0.001461	0.902	0.923252944756
0.001462	0.894	0.931001611169
0.001463	0.894	0.926695203398
0.001464	0.896	0.925842319188
0.001465	0.898	0.935732867863
0.001466	0.886	0.919240991253
0.001467	0.892	0.936128196349
0.001468	0.902	0.944667137144
0.001469	0.906	0.945073542112
0.00147	0.904	0.933158078784
0.001471	0.906	0.934432448067
0.001472	0.9	0.930591209931
0.001473	0.89	0.934826187053
0.001474	0.892	0.936128196349
0.001475	0.89	0.928385695711
0.001476	0.896	0.938714013957
0.001477	0.898	0.939997872338
0.001478	0.894	0.943802945535
0.001479	0.882	0.935989316178
0.00148	0.878	0.926885106149
0.001481	0.872	0.918485710286
0.001482	0.876	0.921207902702
0.001483	0.88	0.917387595294
0.001484	0.88	0.919565114606
0.001485	0.876	0.929851601063
0.001486	0.868	0.917919386439
0.001487	0.864	0.926015118667
0.001488	0.862	0.920302124305
0.001489	0.854	0.916888215651
0.00149	0.852	0.922006507569
0.001491	0.84	0.915641851381
0.001492	0.84	0.915641851381
0.001493	0.832	0.907621066305
0.001494	0.834	0.902465511806
0.001495	0.836	0.890563866323
0.001496	0.846	0.90015776395
0.001497	0.836	0.890563866323
0.001498	0.842	0.903900436995
0.001499	0.834	0.909089654545
0.0015	0.824	0.910507550765
0.001501	0.82	0.916296895116
0.001502	0.814	0.911813577438
0.001503	0.82	0.909725233244
0.001504	0.816	0.90229928516
0.001505	0.814	0.902997231446
0.001506	0.81	0.913181252545
0.001507	0.808	0.911666605728
0.001508	0.812	0.910305443244
0.001509	0.812	0.914689018191
0.00151	0.808	0.902848824555
0.001511	0.802	0.884757593921
0.001512	0.792	0.874491852449
0.001513	0.792	0.86990574202
0.001514	0.784	0.867953915827
0.001515	0.786	0.874187622882
0.001516	0.778	0.872190346197
0.001517	0.778	0.876764506581
0.001518	0.776	0.872825297525
0.001519	0.778	0.872190346197
0.00152	0.77	0.867813343986
0.001521	0.762	0.863340025714
0.001522	0.758	0.857575652639
0.001523	0.766	0.869047754729
0.001524	0.76	0.88
0.001525	0.752	0.870916758364
0.001526	0.748	0.87663903632
0.001527	0.746	0.868034561524
0.001528	0.748	0.874354619133
0.001529	0.74	0.862786184405
0.00153	0.74	0.860464990572
0.001531	0.74	0.862786184405
0.001532	0.74	0.869712596206
0.001533	0.74	0.858137518117
0.001534	0.74	0.862786184405
0.001535	0.744	0.849978823266
0.001536	0.742	0.855240317104
0.001537	0.74	0.851116913238
0.001538	0.74	0.8416650165
0.001539	0.744	0.840514128376
0.00154	0.738	0.846968712527
0.001541	0.73	0.839702328209
0.001542	0.724	0.841322768027
0.001543	0.724	0.841322768027
0.001544	0.724	0.855467123857
0.001545	0.73	0.853873526935
0.001546	0.73	0.846817571854
0.001547	0.722	0.84659081025
0.001548	0.718	0.842897384027
0.001549	0.716	0.850496325683
0.00155	0.71	0.840178552452
0.001551	0.704	0.839275878362
0.001552	0.704	0.841655511477
0.001553	0.706	0.845910160714
0.001554	0.706	0.855315146598
0.001555	0.7	0.852056336166
0.001556	0.7	0.847348806573
0.001557	0.698	0.838329290911
0.001558	0.69	0.828190799273
0.001559	0.688	0.828647090142
0.00156	0.698	0.831141383881
0.001561	0.7	0.828251169634
0.001562	0.702	0.830178294103
0.001563	0.692	0.81310269954
0.001564	0.692	0.820448657748
0.001565	0.684	0.814950305233
0.001566	0.676	0.819160545925
0.001567	0.668	0.813496158565
0.001568	0.67	0.822860863087
0.001569	0.668	0.818398435971
0.00157	0.666	0.808977131939
0.001571	0.658	0.795635594981
0.001572	0.66	0.795235814083
0.001573	0.66	0.792716847304
0.001574	0.65	0.792148975888
0.001575	0.65	0.78962016185
0.001576	0.648	0.787461745103
0.001577	0.642	0.793622076306
0.001578	0.648	0.795044652834
0.001579	0.652	0.794289619723
0.00158	0.65	0.784538080656
0.001581	0.644	0.790736365674
0.001582	0.652	0.79680361445
0.001583	0.644	0.793261621409
0.001584	0.646	0.792895957866
0.001585	0.654	0.793904276346
0.001586	0.654	0.793904276346
0.001587	0.644	0.793261621409
0.001588	0.65	0.792148975888
0.001589	0.642	0.783476866283
0.00159	0.644	0.790736365674
0.001591	0.652	0.79680361445
0.001592	0.652	0.794289619723
0.001593	0.652	0.794289619723
0.001594	0.66	0.810185164021
0.001595	0.652	0.806781259078
0.001596	0.65	0.799687438941
0.001597	0.652	0.799309702181
0.001598	0.65	0.797182538695
0.001599	0.642	0.783476866283
0.0016	0.634	0.779771761479
0.001601	0.63	0.780448588954
0.001602	0.628	0.778213338359
0.001603	0.626	0.778539658592
0.001604	0.618	0.772059583193
0.001605	0.612	0.775535943719
0.001606	0.602	0.7769144097
0.001607	0.604	0.774069764298
0.001608	0.598	0.774852243979
0.001609	0.6	0.766811580507
0.00161	0.59	0.746927037936
0.001611	0.596	0.746179603045
0.001612	0.604	0.755767159911
0.001613	0.606	0.747505183929
0.001614	0.6	0.745654075292
0.001615	0.598	0.745919566709
0.001616	0.594	0.741056003282
0.001617	0.606	0.744824811617
0.001618	0.604	0.742417672203
0.001619	0.602	0.750730311097
0.00162	0.592	0.754676089458
0.001621	0.596	0.756824946735
0.001622	0.602	0.761312025388
0.001623	0.598	0.756568569265
0.001624	0.6	0.766811580507
0.001625	0.602	0.766548106775
0.001626	0.6	0.764198926982
0.001627	0.598	0.764457977916
0.001628	0.592	0.75995789357
0.001629	0.592	0.754676089458
0.00163	0.596	0.754177697894
0.001631	0.59	0.754917214004
0.001632	0.588	0.763057009666
0.001633	0.588	0.763057009666
0.001634	0.592	0.757321596153
0.001635	0.594	0.754429585846
0.001636	0.59	0.746927037936
0.001637	0.596	0.748855126176
0.001638	0.592	0.744
0.001639	0.59	0.738850458483
0.00164	0.588	0.736380336511
0.001641	0.58	0.737292343647
0.001642	0.58	0.734574706888
0.001643	0.576	0.740421501579
0.001644	0.576	0.737715392275
0.001645	0.574	0.740624061181
0.001646	0.568	0.735782576581
0.001647	0.566	0.735964673065
0.001648	0.562	0.736312433686
0.001649	0.558	0.728447664558
0.00165	0.558	0.728447664558
0.001651	0.556	0.728604144924
0.001652	0.558	0.731188074301
0.001653	0.56	0.725534285889
0.001654	0.558	0.731188074301
0.001655	0.556	0.728604144924
0.001656	0.554	0.731494360881
0.001657	0.548	0.723668432364
0.001658	0.546	0.732040982459
0.001659	0.55	0.737224524823
0.00166	0.556	0.736793050999
0.001661	0.55	0.737224524823
0.001662	0.546	0.734767990593
0.001663	0.542	0.729545063721
0.001664	0.532	0.716223428827
0.001665	0.532	0.719010431079
0.001666	0.53	0.721872564931
0.001667	0.528	0.724717876142
0.001668	0.528	0.73021640628
0.001669	0.52	0.724982758416
0.00167	0.518	0.722271417128
0.001671	0.522	0.724924823689
0.001672	0.526	0.727546562084
0.001673	0.52	0.727736215946
0.001674	0.53	0.732871066423
0.001675	0.524	0.719321902906
0.001676	0.53	0.719096655534
0.001677	0.532	0.719010431079
0.001678	0.522	0.702506939468
0.001679	0.518	0.699768533159
0.00168	0.518	0.702620808118
0.001681	0.51	0.694190175672
0.001682	0.508	0.685518781654
0.001683	0.508	0.685518781654
0.001684	0.506	0.685539203839
0.001685	0.502	0.688473674152
0.001686	0.502	0.688473674152
0.001687	0.5	0.68556546004
0.001688	0.502	0.679702876263
0.001689	0.496	0.679694048819
0.00169	0.5	0.673795221117
0.001691	0.504	0.673783347969
0.001692	0.502	0.673792252849
0.001693	0.51	0.682568677863
0.001694	0.514	0.682498351646
0.001695	0.506	0.679679336158
0.001696	0.498	0.679702876263
0.001697	0.504	0.679694048819
0.001698	0.512	0.688371992458
0.001699	0.514	0.694121026911
0.0017	0.516	0.694077805437
0.001701	0.516	0.699817118968
0.001702	0.508	0.688430098122
0.001703	0.502	0.685562542734
0.001704	0.504	0.688464959166
0.001705	0.498	0.682638996835
0.001706	0.5	0.68556546004
0.001707	0.498	0.67675401735
0.001708	0.494	0.673768506239
0.001709	0.496	0.679694048819
0.00171	0.498	0.682638996835
0.001711	0.49	0.679632253502
0.001712	0.486	0.685422497442
0.001713	0.48	0.676461381012
0.001714	0.486	0.682498351646
0.001715	0.484	0.68537872742
0.001716	0.476	0.682219905895
0.001717	0.474	0.673293398156
0.001718	0.476	0.679281973852
0.001719	0.478	0.682287329503
0.00172	0.486	0.685422497442
0.001721	0.484	0.682454394081
0.001722	0.48	0.68527366796
0.001723	0.474	0.685072258963
0.001724	0.474	0.685072258963
0.001725	0.468	0.684818224057
0.001726	0.466	0.684721841334
0.001727	0.466	0.684721841334
0.001728	0.466	0.684721841334
0.001729	0.468	0.687732506139
0.00173	0.472	0.684993430625
0.001731	0.464	0.663855405943
0.001732	0.466	0.666966266014
0.001733	0.46	0.669626761711
0.001734	0.456	0.657315753653
0.001735	0.46	0.654522726878
0.001736	0.456	0.654266000951
0.001737	0.456	0.654266000951
0.001738	0.448	0.647530694253
0.001739	0.448	0.647530694253
0.00174	0.446	0.644270129682
0.001741	0.456	0.660351421593
0.001742	0.454	0.647984567717
0.001743	0.454	0.647984567717
0.001744	0.454	0.651063744959
0.001745	0.46	0.660605782597
0.001746	0.456	0.660351421593
0.001747	0.454	0.660215116458
0.001748	0.456	0.657315753653
0.001749	0.456	0.660351421593
0.00175	0.444	0.634715684382
0.001751	0.44	0.631189353522
0.001752	0.444	0.631556806629
0.001753	0.442	0.628200604903
0.001754	0.446	0.628557077758
0.001755	0.44	0.624819974073
0.001756	0.44	0.621610810717
0.001757	0.438	0.62141451544
0.001758	0.43	0.617332973362
0.001759	0.424	0.616623061521
0.00176	0.416	0.615584275303
0.001761	0.414	0.61530805293
0.001762	0.422	0.616373263534
0.001763	0.418	0.615853878773
0.001764	0.418	0.619092884792
0.001765	0.414	0.621774878875
0.001766	0.414	0.61530805293
0.001767	0.416	0.615584275303
0.001768	0.41	0.611473629848
0.001769	0.416	0.615584275303
0.00177	0.42	0.61611687203
0.001771	0.42	0.61611687203
0.001772	0.414	0.605478323311
0.001773	0.406	0.600969217182
0.001774	0.412	0.60519087898
0.001775	0.414	0.608772535517
0.001776	0.412	0.601877063859
0.001777	0.414	0.605478323311
0.001778	0.408	0.601278637572
0.001779	0.41	0.604896685393
0.00178	0.408	0.601278637572
0.001781	0.408	0.604595732701
0.001782	0.41	0.608194047981
0.001783	0.41	0.611473629848
0.001784	0.412	0.60519087898
0.001785	0.416	0.615584275303
0.001786	0.416	0.615584275303
0.001787	0.412	0.611764660633
0.001788	0.414	0.612049017645
0.001789	0.416	0.615584275303
0.00179	0.416	0.615584275303
0.001791	0.414	0.612049017645
0.001792	0.412	0.608486647347
0.001793	0.408	0.601278637572
0.001794	0.41	0.601581249708
0.001795	0.41	0.601581249708
0.001796	0.404	0.600652978016
0.001797	0.402	0.593629514091
0.001798	0.4	0.58991524815
0.001799	0.392	0.588503186058
0.0018	0.396	0.585819084701
0.001801	0.39	0.570876519048
0.001802	0.384	0.573187578372
0.001803	0.382	0.572779189566
0.001804	0.38	0.568858506133
0.001805	0.382	0.572779189566
0.001806	0.38	0.575847201956
0.001807	0.38	0.579309934318
0.001808	0.386	0.583955477755
0.001809	0.38	0.579309934318
0.00181	0.376	0.571510279873
0.001811	0.38	0.57236352085
0.001812	0.374	0.567559688491
0.001813	0.376	0.574999130434
0.001814	0.374	0.574564182664
0.001815	0.38	0.575847201956
0.001816	0.378	0.578892045204
0.001817	0.38	0.579309934318
0.001818	0.378	0.582336672381
0.001819	0.38	0.58617403559
0.00182	0.376	0.585340926299
0.001821	0.378	0.582336672381
0.001822	0.378	0.578892045204
0.001823	0.376	0.578466939418
0.001824	0.378	0.582336672381
0.001825	0.366	0.572751254909
0.001826	0.352	0.562224154586
0.001827	0.356	0.566801552574
0.001828	0.354	0.569810494814
0.001829	0.356	0.570319208865
0.00183	0.364	0.572279651919
0.001831	0.362	0.571800664568
0.001832	0.364	0.568774120368
0.001833	0.36	0.567802782663
0.001834	0.358	0.567305913948
0.001835	0.358	0.570820462142
0.001836	0.36	0.574804314528
0.001837	0.356	0.573815301295
0.001838	0.346	0.571212744956
0.001839	0.344	0.570669781923
0.00184	0.344	0.570669781923
0.001841	0.346	0.56770062533
0.001842	0.352	0.569294299989
0.001843	0.356	0.573815301295
0.001844	0.354	0.573309689435
0.001845	0.354	0.569810494814
0.001846	0.35	0.565243310443
0.001847	0.352	0.562224154586
0.001848	0.348	0.557580487463
0.001849	0.342	0.552300642766
0.00185	0.334	0.546300283727
0.001851	0.334	0.549949088553
0.001852	0.336	0.554169649115
0.001853	0.336	0.554169649115
0.001854	0.34	0.558927544499
0.001855	0.338	0.558351143995
0.001856	0.336	0.561341250934
0.001857	0.334	0.560753065083
0.001858	0.328	0.555352140538
0.001859	0.33	0.559553393342
0.00186	0.332	0.563716240674
0.001861	0.33	0.559553393342
0.001862	0.336	0.561341250934
0.001863	0.338	0.558351143995
0.001864	0.344	0.563616891159
0.001865	0.34	0.566038867923
0.001866	0.342	0.566600388281
0.001867	0.342	0.56305949952
0.001868	0.338	0.558351143995
0.001869	0.34	0.558927544499
0.00187	0.336	0.554169649115
0.001871	0.334	0.553573843313
0.001872	0.334	0.553573843313
0.001873	0.328	0.544440997722
0.001874	0.326	0.540114802611
0.001875	0.318	0.533737763326
0.001876	0.32	0.534415568635
0.001877	0.322	0.53508503997
0.001878	0.322	0.53508503997
0.001879	0.328	0.540755027716
0.00188	0.326	0.540114802611
0.001881	0.324	0.543161117901
0.001882	0.32	0.541848687366
0.001883	0.316	0.536790461912
0.001884	0.326	0.547470547153
0.001885	0.324	0.546830869648
0.001886	0.326	0.54380511215
0.001887	0.324	0.539466403032
0.001888	0.32	0.538144961883
0.001889	0.32	0.538144961883
0.00189	0.322	0.538809799465
0.001891	0.324	0.543161117901
0.001892	0.32	0.534415568635
0.001893	0.32	0.530659966457
0.001894	0.314	0.524789481602
0.001895	0.31	0.519519008314
0.001896	0.304	0.51728522113
0.001897	0.302	0.520380629924
0.001898	0.304	0.51728522113
0.001899	0.302	0.516522990776
0.0019	0.304	0.51728522113
0.001901	0.304	0.51728522113
0.001902	0.296	0.514182846855
0.001903	0.298	0.514971843891
0.001904	0.3	0.519615242271
0.001905	0.302	0.528011363514
0.001906	0.302	0.528011363514
0.001907	0.3	0.527257053059
0.001908	0.294	0.524941901547
0.001909	0.294	0.521118028857
0.00191	0.298	0.522681547407
0.001911	0.294	0.521118028857
0.001912	0.298	0.522681547407
0.001913	0.292	0.516464906843
0.001914	0.29	0.515654923374
0.001915	0.296	0.518057911821
0.001916	0.29	0.511761663277
0.001917	0.29	0.511761663277
0.001918	0.292	0.512577798973
0.001919	0.29	0.511761663277
0.00192	0.286	0.506165980682
0.001921	0.292	0.516464906843
0.001922	0.294	0.517265889074
0.001923	0.294	0.517265889074
0.001924	0.296	0.52190420577
0.001925	0.294	0.517265889074
0.001926	0.29	0.511761663277
0.001927	0.284	0.505315742878
0.001928	0.28	0.499599839872
0.001929	0.282	0.504456142791
0.00193	0.276	0.501820685106
0.001931	0.278	0.506671491205
0.001932	0.27	0.495075751779
0.001933	0.272	0.500015999744
0.001934	0.276	0.501820685106
0.001935	0.27	0.495075751779
0.001936	0.268	0.494141680088
0.001937	0.264	0.4881639069
0.001938	0.264	0.496290237663
0.001939	0.26	0.494368283772
0.00194	0.258	0.493392338814
0.001941	0.26	0.494368283772
0.001942	0.264	0.496290237663
0.001943	0.264	0.496290237663
0.001944	0.266	0.497236362307
0.001945	0.266	0.493197729111
0.001946	0.262	0.491279960918
0.001947	0.262	0.495334230596
0.001948	0.266	0.501242456302
0.001949	0.262	0.503344812231
0.00195	0.258	0.497429391974
0.001951	0.258	0.497429391974
0.001952	0.258	0.497429391974
0.001953	0.252	0.490403915156
0.001954	0.252	0.490403915156
0.001955	0.254	0.491410215604
0.001956	0.252	0.486308544034
0.001957	0.25	0.485283422342
0.001958	0.256	0.488327758785
0.001959	0.254	0.483201821189
0.00196	0.256	0.484214828356
0.001961	0.254	0.479044883075
0.001962	0.252	0.478012552136
0.001963	0.252	0.478012552136
0.001964	0.252	0.478012552136
0.001965	0.256	0.475882338399
0.001966	0.254	0.474851555752
0.001967	0.254	0.474851555752
0.001968	0.25	0.476969600708
0.001969	0.248	0.475915958968
0.00197	0.248	0.475915958968
0.001971	0.252	0.478012552136
0.001972	0.252	0.473810088538
0.001973	0.254	0.474851555752
0.001974	0.252	0.469570016079
0.001975	0.25	0.468508271005
0.001976	0.246	0.462043288015
0.001977	0.246	0.457694221069
0.001978	0.24	0.454312667664
0.001979	0.238	0.457554368354
0.00198	0.238	0.457554368354
0.001981	0.234	0.455240595729
0.001982	0.228	0.451681303576
0.001983	0.228	0.451681303576
0.001984	0.226	0.450470864763
0.001985	0.226	0.450470864763
0.001986	0.222	0.448013392657
0.001987	0.22	0.446766158074
0.001988	0.222	0.448013392657
0.001989	0.224	0.449248260987
0.00199	0.216	0.444234172481
0.001991	0.214	0.44294920702
0.001992	0.218	0.445506453376
0.001993	0.218	0.445506453376
0.001994	0.212	0.441651446279
0.001995	0.214	0.447441616303
0.001996	0.218	0.445506453376
0.001997	0.214	0.44294920702
0.001998	0.21	0.43577517139
[truncated: 8,002 more rows]
