# Supplementary material for: The Influence of Synaptic Size on AMPA Receptor Activation: A Monte Carlo Model
Source: PLoS One. 2015 Jun 24;10(6):e0130924. doi: 10.1371/journal.pone.0130924 (PMC4479604; doi:10.1371/journal.pone.0130924)
Supplement: S1 Dataset — This package contains the experimental data used as basis for the analysis presented in the paper. (ZIP) [file pone.0130924.s001.zip › S1 Simulation data/training/1466_9521_230_303.csv]

time	AMPA.O.mean	AMPA.O.stdev
0.0	0.0	0.0
1e-06	0.0	0.0
2e-06	0.048	0.222925996689
3e-06	0.236	0.469365529199
4e-06	0.508	0.711291782604
5e-06	0.842	0.888276983829
6e-06	1.33	1.11763142404
7e-06	1.91	1.34085793431
8e-06	2.504	1.58176610155
9e-06	3.144	1.70389671048
1e-05	3.766	1.83173251322
1.1e-05	4.618	2.1052496289
1.2e-05	5.522	2.28506367526
1.3e-05	6.334	2.52318132523
1.4e-05	7.206	2.65698400447
1.5e-05	8.066	2.87221935095
1.6e-05	8.896	3.05371642429
1.7e-05	9.822	3.0825826834
1.8e-05	10.642	3.19340507922
1.9e-05	11.486	3.28539251841
2e-05	12.344	3.3325161665
2.1e-05	13.124	3.49923191572
2.2e-05	13.966	3.68087543935
2.3e-05	14.722	3.79851497299
2.4e-05	15.42	3.91044754472
2.5e-05	16.16	3.96363469558
2.6e-05	16.852	4.04154623876
2.7e-05	17.544	4.05759337539
2.8e-05	18.258	4.07473140219
2.9e-05	18.884	4.16011345999
3e-05	19.5	4.20071422499
3.1e-05	20.156	4.33031915683
3.2e-05	20.752	4.39482604889
3.3e-05	21.234	4.49391188165
3.4e-05	21.78	4.57991266292
3.5e-05	22.268	4.6622072026
3.6e-05	22.706	4.71673234348
3.7e-05	23.19	4.69956380955
3.8e-05	23.578	4.66646718621
3.9e-05	23.962	4.76157074924
4e-05	24.39	4.93780315525
4.1e-05	24.82	4.93189618707
4.2e-05	25.266	4.93591369455
4.3e-05	25.556	5.00508381548
4.4e-05	25.872	4.94566638584
4.5e-05	26.156	4.96746051821
4.6e-05	26.462	4.97439001286
4.7e-05	26.74	4.99883986541
4.8e-05	26.906	4.9724404471
4.9e-05	27.202	5.00611585963
5e-05	27.464	5.02520686141
5.1e-05	27.694	5.04265445971
5.2e-05	27.888	5.0706465071
5.3e-05	28.022	5.08581517556
5.4e-05	28.23	5.12455851757
5.5e-05	28.398	5.10603525252
5.6e-05	28.554	5.14072796401
5.7e-05	28.642	5.12228816058
5.8e-05	28.726	5.1539231659
5.9e-05	28.81	5.15847845784
6e-05	28.974	5.17931694338
6.1e-05	29.086	5.24772369699
6.2e-05	29.192	5.24129144391
6.3e-05	29.214	5.22610792081
6.4e-05	29.324	5.22676037331
6.5e-05	29.418	5.20684895114
6.6e-05	29.502	5.21632015889
6.7e-05	29.48	5.18783191709
6.8e-05	29.548	5.19150228739
6.9e-05	29.576	5.22917048871
7e-05	29.616	5.2684479688
7.1e-05	29.616	5.23034836316
7.2e-05	29.648	5.24367199584
7.3e-05	29.69	5.27426772168
7.4e-05	29.678	5.26937529504
7.5e-05	29.62	5.28730555198
7.6e-05	29.694	5.33295077795
7.7e-05	29.654	5.35147493687
7.8e-05	29.676	5.33619939657
7.9e-05	29.73	5.33976591247
8e-05	29.74	5.34381885921
8.1e-05	29.652	5.35153211707
8.2e-05	29.632	5.37815730525
8.3e-05	29.59	5.30187702611
8.4e-05	29.552	5.31970826268
8.5e-05	29.548	5.28315208943
8.6e-05	29.532	5.32324863218
8.7e-05	29.508	5.29546371907
8.8e-05	29.438	5.34622820314
8.9e-05	29.402	5.35615496415
9e-05	29.388	5.32855102256
9.1e-05	29.334	5.36007873077
9.2e-05	29.31	5.33271975637
9.3e-05	29.222	5.34609352705
9.4e-05	29.156	5.2751932666
9.5e-05	29.13	5.20702410211
9.6e-05	29.064	5.23296321409
9.7e-05	28.99	5.22014367618
9.8e-05	28.95	5.20648633917
9.9e-05	28.882	5.17958260867
0.0001	28.87	5.1738863536
0.000101	28.818	5.18120410716
0.000102	28.766	5.22678141881
0.000103	28.654	5.23395491001
0.000104	28.638	5.25347085268
0.000105	28.578	5.20575796595
0.000106	28.494	5.20787519052
0.000107	28.508	5.23621389937
0.000108	28.48	5.26095048447
0.000109	28.38	5.26911757318
0.00011	28.312	5.26561069583
0.000111	28.314	5.24055378753
0.000112	28.304	5.22910929318
0.000113	28.216	5.18124927021
0.000114	28.114	5.21123824057
0.000115	28.12	5.15844937942
0.000116	28.042	5.1900131021
0.000117	27.93	5.21968389848
0.000118	27.868	5.24276415644
0.000119	27.792	5.28400757002
0.00012	27.788	5.23173546732
0.000121	27.692	5.22313469097
0.000122	27.622	5.23556262497
0.000123	27.536	5.24906696471
0.000124	27.456	5.26422491921
0.000125	27.414	5.22863309097
0.000126	27.352	5.25700447023
0.000127	27.264	5.2537894895
0.000128	27.152	5.31195783116
0.000129	27.064	5.31750919134
0.00013	26.986	5.38496090979
0.000131	26.956	5.34883763074
0.000132	26.87	5.30217879744
0.000133	26.788	5.30801808588
0.000134	26.706	5.32536984631
0.000135	26.618	5.31338649074
0.000136	26.554	5.28233698281
0.000137	26.51	5.29054817576
0.000138	26.502	5.27275980868
0.000139	26.482	5.3210596689
0.00014	26.388	5.3172790034
0.000141	26.26	5.24637017375
0.000142	26.222	5.26428684629
0.000143	26.19	5.2178443825
0.000144	26.136	5.26246178133
0.000145	26.01	5.23582849223
0.000146	25.902	5.21194742874
0.000147	25.82	5.18455398275
0.000148	25.788	5.13916880439
0.000149	25.76	5.16821052203
0.00015	25.68	5.13474439481
0.000151	25.654	5.17168096464
0.000152	25.652	5.20450727735
0.000153	25.586	5.19024122753
0.000154	25.524	5.12224794402
0.000155	25.36	5.1203906101
0.000156	25.298	5.09678290689
0.000157	25.228	5.03825525356
0.000158	25.212	5.06784530151
0.000159	25.15	5.06196602122
0.00016	25.076	5.09492139292
0.000161	24.994	5.06655346365
0.000162	25.002	5.04678075609
0.000163	24.934	5.02689208159
0.000164	24.806	4.97557675049
0.000165	24.734	4.99512202053
0.000166	24.64	5.02617150523
0.000167	24.612	5.01372675761
0.000168	24.56	5.06067189215
0.000169	24.486	5.05111908393
0.00017	24.436	5.04518622055
0.000171	24.358	5.00697872973
0.000172	24.254	5.03323792404
0.000173	24.17	5.01009979941
0.000174	24.11	4.99618854728
0.000175	24.04	4.96854103334
0.000176	24.016	4.93231629156
0.000177	23.944	4.94255642355
0.000178	23.86	4.96713196926
0.000179	23.824	5.00729707527
0.00018	23.736	5.02457003136
0.000181	23.678	5.06342927274
0.000182	23.622	4.99711076523
0.000183	23.52	4.97891554457
0.000184	23.492	4.956
0.000185	23.432	5.0264675469
0.000186	23.318	5.01087577176
0.000187	23.284	4.97587620425
0.000188	23.206	4.97429030114
0.000189	23.11	4.97974898966
0.00019	23.096	4.95083669696
0.000191	23.046	4.96949534661
0.000192	23.012	4.96989496871
0.000193	22.96	5.00703505081
0.000194	22.916	4.97362483507
0.000195	22.878	4.94521142116
0.000196	22.84	4.92771752437
0.000197	22.768	4.93256282271
0.000198	22.75	4.98312151166
0.000199	22.706	4.97429030114
0.0002	22.638	4.93264188848
0.000201	22.608	4.92649327615
0.000202	22.506	4.90081258568
0.000203	22.476	4.88358720614
0.000204	22.43	4.86426767356
0.000205	22.406	4.89583128794
0.000206	22.35	4.93756012622
0.000207	22.284	4.88951367725
0.000208	22.16	4.89963263929
0.000209	22.094	4.87700358827
0.00021	22.004	4.8842587974
0.000211	21.916	4.8568450665
0.000212	21.842	4.84489793494
0.000213	21.802	4.85415244919
0.000214	21.798	4.8638663633
0.000215	21.786	4.86294190794
0.000216	21.662	4.7887113089
0.000217	21.6	4.74130783645
0.000218	21.546	4.69210869439
0.000219	21.498	4.69318612459
0.00022	21.476	4.73977045858
0.000221	21.41	4.75540744837
0.000222	21.332	4.74866044269
0.000223	21.26	4.77371972365
0.000224	21.272	4.73645605912
0.000225	21.192	4.77944934067
0.000226	21.1	4.75709995691
0.000227	21.094	4.72579771044
0.000228	21.06	4.71978813084
0.000229	20.98	4.65183834629
0.00023	20.956	4.65210318028
0.000231	20.85	4.64881705383
0.000232	20.79	4.65251544866
0.000233	20.702	4.65286965216
0.000234	20.632	4.64807228859
0.000235	20.558	4.65216465745
0.000236	20.514	4.67180949954
0.000237	20.408	4.70760406152
0.000238	20.414	4.71069039526
0.000239	20.318	4.76118430645
0.00024	20.26	4.70110625279
0.000241	20.198	4.71453030534
0.000242	20.19	4.70254186584
0.000243	20.096	4.71325619927
0.000244	20.088	4.69896328992
0.000245	20.064	4.67973332574
0.000246	19.982	4.67179580033
0.000247	20.022	4.65677098428
0.000248	19.998	4.62795808105
0.000249	19.91	4.60585496949
0.00025	19.902	4.58698114232
0.000251	19.852	4.596748416
0.000252	19.79	4.6084596125
0.000253	19.706	4.61341131919
0.000254	19.622	4.57461648666
0.000255	19.568	4.53225948066
0.000256	19.56	4.50137756692
0.000257	19.426	4.47621759972
0.000258	19.424	4.50957026777
0.000259	19.426	4.51492236921
0.00026	19.396	4.5271606996
0.000261	19.348	4.5399224663
0.000262	19.31	4.54069377959
0.000263	19.228	4.54444892149
0.000264	19.212	4.5390589333
0.000265	19.136	4.49327319445
0.000266	19.092	4.48726375423
0.000267	19.078	4.48819741099
0.000268	18.968	4.49121097256
0.000269	18.916	4.5489497689
0.00027	18.862	4.54301177634
0.000271	18.794	4.50150685882
0.000272	18.734	4.49435690617
0.000273	18.64	4.47687390933
0.000274	18.638	4.52050395421
0.000275	18.6	4.52945912886
0.000276	18.584	4.48675205466
0.000277	18.536	4.51405626903
0.000278	18.414	4.47242708157
0.000279	18.42	4.42895021422
0.00028	18.332	4.44722115483
0.000281	18.22	4.38538481778
0.000282	18.212	4.31961294562
0.000283	18.164	4.33325558905
0.000284	18.072	4.36838826113
0.000285	18.022	4.4228402639
0.000286	18.034	4.39918674302
0.000287	17.968	4.40442686396
0.000288	17.992	4.40680564582
0.000289	17.918	4.43297597557
0.00029	17.9	4.41429496069
0.000291	17.82	4.40903617586
0.000292	17.778	4.45474084544
0.000293	17.786	4.44164429012
0.000294	17.728	4.4350891761
0.000295	17.662	4.40860023137
0.000296	17.628	4.42104241102
0.000297	17.582	4.38261063751
0.000298	17.558	4.4007540263
0.000299	17.47	4.41419301798
0.0003	17.44	4.38843935813
0.000301	17.406	4.38191328075
0.000302	17.386	4.32030137838
0.000303	17.348	4.28472822942
0.000304	17.282	4.28327865075
0.000305	17.204	4.24527784721
0.000306	17.12	4.20970307742
0.000307	17.114	4.190585162
0.000308	17.074	4.23468109779
0.000309	16.998	4.24523214913
0.00031	16.986	4.26025867759
0.000311	16.97	4.24701071343
0.000312	16.946	4.25006870533
0.000313	16.852	4.2164079499
0.000314	16.824	4.19774034452
0.000315	16.796	4.20742011214
0.000316	16.76	4.20123791281
0.000317	16.73	4.18343160575
0.000318	16.722	4.20056139105
0.000319	16.652	4.1941502119
0.00032	16.658	4.17337225754
0.000321	16.604	4.22648601086
0.000322	16.534	4.20676169993
0.000323	16.49	4.17682894072
0.000324	16.42	4.17751122081
0.000325	16.396	4.17458788385
0.000326	16.388	4.1758180037
0.000327	16.302	4.15388926188
0.000328	16.28	4.15759545892
0.000329	16.248	4.14903555058
0.00033	16.2	4.18090899207
0.000331	16.156	4.20899798052
0.000332	16.084	4.17719331609
0.000333	16.056	4.15750694527
0.000334	16.046	4.14003429937
0.000335	16.002	4.17204937651
0.000336	15.97	4.18247534362
0.000337	15.928	4.15822269726
0.000338	15.894	4.20841585398
0.000339	15.838	4.2085337114
0.00034	15.752	4.1812074811
0.000341	15.708	4.16398078766
0.000342	15.652	4.1644802797
0.000343	15.642	4.16387271659
0.000344	15.624	4.1577186052
0.000345	15.558	4.17356394464
0.000346	15.498	4.19118074056
0.000347	15.454	4.16603936611
0.000348	15.412	4.11269449388
0.000349	15.352	4.04525598696
0.00035	15.314	4.03179910214
0.000351	15.292	4.07317271915
0.000352	15.278	4.10764117225
0.000353	15.23	4.11158120435
0.000354	15.204	4.07999803922
0.000355	15.182	4.09058382141
0.000356	15.104	4.03350765464
0.000357	15.136	4.03652127456
0.000358	15.088	4.02992009846
0.000359	15.056	4.02701676182
0.00036	15.054	4.01136934226
0.000361	15.018	3.99920942187
0.000362	14.964	4.00882825773
0.000363	14.952	3.95950704002
0.000364	14.868	3.9322482119
0.000365	14.864	3.92141607076
0.000366	14.862	3.9241503539
0.000367	14.816	3.99876781021
0.000368	14.762	3.98815195297
0.000369	14.722	4.00358789088
0.00037	14.678	3.96866677866
0.000371	14.656	3.94229171929
0.000372	14.636	3.91809953932
0.000373	14.59	3.91227555267
0.000374	14.576	3.88847322223
0.000375	14.57	3.91983418017
0.000376	14.504	3.8644513194
0.000377	14.44	3.84582890935
0.000378	14.418	3.83917647419
0.000379	14.378	3.84488179272
0.00038	14.356	3.84620124278
0.000381	14.35	3.84701182738
0.000382	14.29	3.80918626481
0.000383	14.234	3.78619122602
0.000384	14.204	3.80136607024
0.000385	14.202	3.81800942901
0.000386	14.18	3.8313966122
0.000387	14.144	3.86565182084
0.000388	14.092	3.86413457323
0.000389	14.042	3.81840752147
0.00039	14.038	3.87098902091
0.000391	14.0	3.86988371918
0.000392	13.968	3.83444598345
0.000393	13.946	3.84071399612
0.000394	13.892	3.82574646311
0.000395	13.812	3.80113877674
0.000396	13.784	3.79280160304
0.000397	13.748	3.75612779335
0.000398	13.738	3.75890356354
0.000399	13.644	3.71231248685
0.0004	13.602	3.75334464178
0.000401	13.554	3.74954450567
0.000402	13.524	3.77378112773
0.000403	13.462	3.76039306456
0.000404	13.406	3.69285309754
0.000405	13.392	3.67999130434
0.000406	13.36	3.65491449968
0.000407	13.332	3.65099657628
0.000408	13.294	3.6303669236
0.000409	13.26	3.63378590454
0.00041	13.25	3.60825442562
0.000411	13.214	3.63815942476
0.000412	13.16	3.59143425389
0.000413	13.11	3.60248525327
0.000414	13.084	3.62614726673
0.000415	13.056	3.62392935913
0.000416	13.0	3.62381014955
0.000417	12.928	3.61369838254
0.000418	12.894	3.61701036769
0.000419	12.87	3.58623758276
0.00042	12.83	3.53851663837
0.000421	12.796	3.52907693314
0.000422	12.784	3.56782062329
0.000423	12.73	3.61290741647
0.000424	12.722	3.56043761355
0.000425	12.682	3.55821247258
0.000426	12.686	3.55631888334
0.000427	12.642	3.50910757886
0.000428	12.628	3.55269137416
0.000429	12.58	3.54902803596
0.00043	12.522	3.58183137515
0.000431	12.472	3.58959830622
0.000432	12.426	3.58169289582
0.000433	12.386	3.60291604121
0.000434	12.332	3.55383961371
0.000435	12.306	3.52538848923
0.000436	12.274	3.53028667391
0.000437	12.22	3.55578402044
0.000438	12.204	3.55223647861
0.000439	12.16	3.5228397636
0.00044	12.092	3.49163801102
0.000441	12.066	3.51591296821
0.000442	12.032	3.49041201006
0.000443	12.024	3.47899755677
0.000444	12.018	3.4965234162
0.000445	12.014	3.49768552045
0.000446	11.99	3.51708686273
0.000447	11.956	3.5261968181
0.000448	11.98	3.53660854492
0.000449	11.918	3.50475049041
0.00045	11.882	3.47909126066
0.000451	11.842	3.52151047137
0.000452	11.82	3.50764878516
0.000453	11.792	3.49524476968
0.000454	11.752	3.47138243356
0.000455	11.708	3.49610297331
0.000456	11.69	3.4988426658
0.000457	11.634	3.47908666175
0.000458	11.606	3.43609720468
0.000459	11.564	3.45165235793
0.00046	11.528	3.47407771934
0.000461	11.506	3.463230284
0.000462	11.472	3.4918785775
0.000463	11.452	3.48879578078
0.000464	11.414	3.49264999678
0.000465	11.4	3.47965515533
0.000466	11.358	3.45801041063
0.000467	11.322	3.51543965956
0.000468	11.26	3.4722327111
0.000469	11.226	3.48466985524
0.00047	11.23	3.47981321338
0.000471	11.212	3.48296655166
0.000472	11.18	3.49164717576
0.000473	11.172	3.47482603881
0.000474	11.134	3.49228349365
0.000475	11.1	3.49599771167
0.000476	11.052	3.46486594257
0.000477	11.046	3.45135973205
0.000478	10.974	3.45156833918
0.000479	10.94	3.4328413887
0.00048	10.942	3.42733657524
0.000481	10.9	3.43016034611
0.000482	10.872	3.43796684103
0.000483	10.842	3.43060286247
0.000484	10.792	3.45380022584
0.000485	10.82	3.44087198251
0.000486	10.828	3.41327057234
0.000487	10.792	3.42647574047
0.000488	10.794	3.39993588175
0.000489	10.776	3.38080227165
0.00049	10.766	3.35428740569
0.000491	10.718	3.38739959261
0.000492	10.702	3.34143621816
0.000493	10.684	3.34008143613
0.000494	10.64	3.35773733338
0.000495	10.582	3.35786777584
0.000496	10.516	3.31628466812
0.000497	10.504	3.31330409108
0.000498	10.498	3.36184413678
0.000499	10.492	3.36540279907
0.0005	10.464	3.39303757716
0.000501	10.422	3.3941001753
0.000502	10.412	3.38677663863
0.000503	10.386	3.38600118133
0.000504	10.324	3.40632118274
0.000505	10.322	3.39680967968
0.000506	10.248	3.36786222996
0.000507	10.222	3.30586085612
0.000508	10.216	3.27800915191
0.000509	10.202	3.27249079449
0.00051	10.214	3.22369415423
0.000511	10.182	3.24667152635
0.000512	10.114	3.21760842863
0.000513	10.1	3.24807635378
0.000514	10.09	3.25298324619
0.000515	10.048	3.23569096176
0.000516	10.042	3.22059559709
0.000517	10.006	3.2034300367
0.000518	9.976	3.19615769323
0.000519	9.946	3.17916404106
0.00052	9.88	3.14985713962
0.000521	9.904	3.14813976818
0.000522	9.856	3.12718147858
0.000523	9.858	3.11027908716
0.000524	9.796	3.08777978489
0.000525	9.778	3.11588125576
0.000526	9.742	3.11631769882
0.000527	9.718	3.10136679546
0.000528	9.728	3.10644748869
0.000529	9.704	3.11518602976
0.00053	9.676	3.06839110936
0.000531	9.638	3.04285326626
0.000532	9.594	3.02674148219
0.000533	9.588	3.01832006255
0.000534	9.492	2.97353930527
0.000535	9.442	2.93370687016
0.000536	9.442	2.95544176055
0.000537	9.406	2.95992635044
0.000538	9.402	3.00139900713
0.000539	9.382	2.98798862113
0.00054	9.4	2.97321374946
0.000541	9.372	2.97213996979
0.000542	9.324	2.95076668003
0.000543	9.296	2.93945301034
0.000544	9.27	2.9279856557
0.000545	9.26	2.93332575757
0.000546	9.29	2.94379007404
0.000547	9.252	2.95101609619
0.000548	9.208	2.9517344054
0.000549	9.166	2.97295206823
0.00055	9.126	2.9573846554
0.000551	9.08	2.96337645263
0.000552	9.068	2.97041680577
0.000553	9.04	2.97630643584
0.000554	9.022	2.97615792592
0.000555	8.974	2.98417894906
0.000556	8.974	3.00687944554
0.000557	8.956	2.99767643351
0.000558	8.94	2.9900501668
0.000559	8.928	2.99980266018
0.00056	8.912	3.0437240348
0.000561	8.89	3.01892364925
0.000562	8.848	2.96123217597
0.000563	8.828	2.93911823512
0.000564	8.786	2.93261044123
0.000565	8.75	2.94134323057
0.000566	8.734	2.94061966259
0.000567	8.694	2.9584394535
0.000568	8.64	2.93979591128
0.000569	8.612	2.94778832347
0.00057	8.594	2.96330288698
0.000571	8.608	2.92751362081
0.000572	8.586	2.87377869712
0.000573	8.566	2.87361166479
0.000574	8.556	2.86685611777
0.000575	8.548	2.88091929772
0.000576	8.532	2.89844372034
0.000577	8.538	2.90595182341
0.000578	8.52	2.88333140655
0.000579	8.46	2.87200278551
0.00058	8.434	2.85965802151
0.000581	8.416	2.85638652847
0.000582	8.378	2.85711672845
0.000583	8.358	2.87781792336
0.000584	8.368	2.90457845478
0.000585	8.342	2.84974314632
0.000586	8.33	2.85536337442
0.000587	8.314	2.8613640104
0.000588	8.264	2.84715717866
0.000589	8.246	2.85192636651
0.00059	8.214	2.81783675893
0.000591	8.204	2.81609374844
0.000592	8.17	2.79876758592
0.000593	8.152	2.78080851552
0.000594	8.132	2.75945211953
0.000595	8.142	2.75133349487
0.000596	8.122	2.75229286232
0.000597	8.11	2.73822935489
0.000598	8.084	2.7307405589
0.000599	8.052	2.71906160283
0.0006	8.042	2.70411464254
0.000601	8.02	2.68693133519
0.000602	8.008	2.70331944098
0.000603	7.992	2.67580567306
0.000604	7.992	2.72689127029
0.000605	7.946	2.75736903587
0.000606	7.942	2.72738629461
0.000607	7.932	2.74943194133
0.000608	7.9	2.71919105618
0.000609	7.884	2.73980729249
0.00061	7.876	2.70640425657
0.000611	7.874	2.72435753894
0.000612	7.838	2.73929845033
0.000613	7.81	2.72431642802
0.000614	7.788	2.7311272398
0.000615	7.776	2.73309787604
0.000616	7.738	2.70727833811
0.000617	7.7	2.71108834235
0.000618	7.69	2.72578429081
0.000619	7.628	2.70066954661
0.00062	7.576	2.70854647366
0.000621	7.578	2.70479500147
0.000622	7.562	2.68591809257
0.000623	7.582	2.66969586283
0.000624	7.538	2.66243422454
0.000625	7.498	2.63324818428
0.000626	7.452	2.64644969724
0.000627	7.406	2.64823790472
0.000628	7.354	2.63831082324
0.000629	7.308	2.64596598618
0.00063	7.288	2.66928005275
0.000631	7.262	2.71760114807
0.000632	7.258	2.74798762734
0.000633	7.26	2.73356909552
0.000634	7.238	2.70653948798
0.000635	7.224	2.70366861875
0.000636	7.236	2.68855053886
0.000637	7.22	2.70547592856
0.000638	7.21	2.72651792585
0.000639	7.168	2.70920209656
0.00064	7.138	2.74061234034
0.000641	7.116	2.69491075919
0.000642	7.114	2.71827224538
0.000643	7.094	2.70428622745
0.000644	7.086	2.70085245802
0.000645	7.056	2.68939844575
0.000646	7.048	2.66189706788
0.000647	7.05	2.65094322836
0.000648	7.002	2.68141678968
0.000649	6.994	2.65894039046
0.00065	6.984	2.65400527505
0.000651	6.962	2.64812310892
0.000652	6.942	2.62118980618
0.000653	6.924	2.62796955842
0.000654	6.93	2.61401989281
0.000655	6.902	2.62533731166
0.000656	6.858	2.57950305292
0.000657	6.848	2.57776957853
0.000658	6.812	2.59087938739
0.000659	6.822	2.57183125418
0.00066	6.818	2.53946372291
0.000661	6.768	2.53735610429
0.000662	6.772	2.54086914264
0.000663	6.736	2.56793769395
0.000664	6.7	2.56007812381
0.000665	6.69	2.52940704514
0.000666	6.68	2.53724259778
0.000667	6.676	2.532
0.000668	6.672	2.53700926289
0.000669	6.602	2.50031917962
0.00067	6.592	2.5007071
0.000671	6.578	2.51553493317
0.000672	6.538	2.51327594983
0.000673	6.516	2.51430785705
0.000674	6.49	2.50317798009
0.000675	6.472	2.50783093529
0.000676	6.458	2.52274374442
0.000677	6.414	2.48889614086
0.000678	6.426	2.48847824985
0.000679	6.382	2.48919183672
0.00068	6.336	2.4873889925
0.000681	6.336	2.48255996906
0.000682	6.314	2.49627802939
0.000683	6.304	2.51944120789
0.000684	6.272	2.50559693486
0.000685	6.266	2.48661295742
0.000686	6.254	2.47011821579
0.000687	6.256	2.46950683336
0.000688	6.232	2.51836772533
0.000689	6.182	2.51254373096
0.00069	6.17	2.51656511936
0.000691	6.166	2.50648040088
0.000692	6.124	2.49411788013
0.000693	6.09	2.47424736031
0.000694	6.066	2.42273481834
0.000695	6.036	2.43448228583
0.000696	6.024	2.44528607733
0.000697	5.984	2.44616925007
0.000698	5.994	2.44498752553
0.000699	6.014	2.45312127707
0.0007	6.004	2.43720823895
0.000701	6.006	2.45722689225
0.000702	6.016	2.44943748644
0.000703	5.982	2.48146650189
0.000704	5.974	2.51183677814
0.000705	5.972	2.52887643035
0.000706	5.952	2.50153872646
0.000707	5.942	2.48649069976
0.000708	5.916	2.46757857018
0.000709	5.884	2.47680116279
0.00071	5.854	2.45289298584
0.000711	5.858	2.46451536818
0.000712	5.888	2.48101914543
0.000713	5.862	2.43206825562
0.000714	5.848	2.42917599198
0.000715	5.802	2.41966857235
0.000716	5.804	2.41859132554
0.000717	5.808	2.41725795065
0.000718	5.802	2.41884187164
0.000719	5.744	2.43361130832
0.00072	5.74	2.45528002476
0.000721	5.724	2.43799589827
0.000722	5.708	2.44678074212
0.000723	5.696	2.42230964164
0.000724	5.684	2.41498322976
0.000725	5.658	2.41930485884
0.000726	5.65	2.41981404244
0.000727	5.61	2.41948341594
0.000728	5.582	2.40401247917
0.000729	5.562	2.41539975987
0.00073	5.564	2.42691244177
0.000731	5.574	2.38673919815
0.000732	5.562	2.39043008683
0.000733	5.572	2.38680036869
0.000734	5.586	2.38549869
0.000735	5.552	2.38983179324
0.000736	5.538	2.38590779369
0.000737	5.526	2.37598905721
0.000738	5.496	2.33708878736
0.000739	5.496	2.33794439626
0.00074	5.492	2.34902873546
0.000741	5.468	2.33001630896
0.000742	5.464	2.33253167181
0.000743	5.436	2.34476096863
0.000744	5.432	2.32322534421
0.000745	5.406	2.30329416272
0.000746	5.404	2.30060513778
0.000747	5.4	2.28560714035
0.000748	5.396	2.27841699432
0.000749	5.396	2.29590592142
0.00075	5.378	2.27840207163
0.000751	5.342	2.27355140694
0.000752	5.336	2.28803496477
0.000753	5.306	2.31438199094
0.000754	5.302	2.29146154233
0.000755	5.312	2.27038675119
0.000756	5.304	2.25112949428
0.000757	5.288	2.24344734728
0.000758	5.278	2.25759075122
0.000759	5.258	2.23415218819
0.00076	5.252	2.24153875719
0.000761	5.24	2.23033629751
0.000762	5.232	2.23207885165
0.000763	5.212	2.24300156041
0.000764	5.174	2.25027198356
0.000765	5.156	2.25824356525
0.000766	5.134	2.24322179019
0.000767	5.1	2.24722050542
0.000768	5.082	2.2098135668
0.000769	5.06	2.20372412066
0.00077	5.056	2.19473551937
0.000771	5.034	2.18010183248
0.000772	5.042	2.18911763046
0.000773	5.004	2.18906007227
0.000774	4.988	2.1725229573
0.000775	4.964	2.1759374991
0.000776	4.928	2.17228359106
0.000777	4.898	2.16231265084
0.000778	4.878	2.17235264172
0.000779	4.89	2.17942653008
0.00078	4.874	2.1767232254
0.000781	4.872	2.1770659154
0.000782	4.88	2.17843980867
0.000783	4.866	2.15871350577
0.000784	4.854	2.150507847
0.000785	4.862	2.14731367061
0.000786	4.848	2.13749760234
0.000787	4.842	2.17279451398
0.000788	4.826	2.17433300118
0.000789	4.814	2.17149810039
0.00079	4.782	2.15371214418
0.000791	4.752	2.13412651921
0.000792	4.752	2.14347754828
0.000793	4.742	2.14928732374
0.000794	4.708	2.13511966878
0.000795	4.722	2.15330350857
0.000796	4.744	2.15927395205
0.000797	4.722	2.14306229494
0.000798	4.684	2.13451259073
0.000799	4.698	2.19061543864
0.0008	4.692	2.18200274977
0.000801	4.674	2.17249257766
0.000802	4.686	2.18160583058
0.000803	4.666	2.16389556125
0.000804	4.678	2.19050587765
0.000805	4.654	2.18684338717
0.000806	4.64	2.1932624102
0.000807	4.614	2.17278715018
0.000808	4.576	2.17444797592
0.000809	4.558	2.15838736097
0.00081	4.56	2.16388539438
0.000811	4.514	2.14238278559
0.000812	4.486	2.12739371062
0.000813	4.458	2.12984412575
0.000814	4.468	2.11494113393
0.000815	4.464	2.08727190371
0.000816	4.45	2.08602492794
0.000817	4.442	2.07620711876
0.000818	4.434	2.06631168994
0.000819	4.408	2.03212598035
0.00082	4.388	2.00834658364
0.000821	4.396	2.01076701783
0.000822	4.388	1.99435603642
0.000823	4.374	1.96929530543
0.000824	4.374	1.95400204708
0.000825	4.376	1.98560419016
0.000826	4.332	1.98337490153
0.000827	4.33	2.00626518686
0.000828	4.316	2.01597222203
0.000829	4.304	2.00588733482
0.00083	4.304	1.99889569513
0.000831	4.314	2.00883150115
0.000832	4.298	2.0112672622
0.000833	4.266	2.00779580635
0.000834	4.254	2.02422429587
0.000835	4.242	2.00684727869
0.000836	4.228	2.0169323241
0.000837	4.218	2.00361573162
0.000838	4.22	1.99087920276
0.000839	4.188	1.96993807009
0.00084	4.184	1.98950848201
0.000841	4.154	1.99054866808
0.000842	4.142	1.99845840587
0.000843	4.13	2.0241294425
0.000844	4.108	2.01204771315
0.000845	4.074	2.01110019641
0.000846	4.072	1.99970397809
0.000847	4.074	1.9921154585
0.000848	4.066	1.99440316887
0.000849	4.052	1.97516986611
0.00085	4.054	1.96445514075
0.000851	4.038	1.95052710825
0.000852	4.036	1.94079983512
0.000853	4.048	1.93641317905
0.000854	4.02	1.93587189659
0.000855	4.014	1.93334011493
0.000856	3.996	1.9131084653
0.000857	4.004	1.91624215589
0.000858	3.978	1.93739928771
0.000859	3.99	1.9115177216
0.00086	3.976	1.92961757869
0.000861	3.98	1.93069935516
0.000862	3.95	1.92963727161
0.000863	3.93	1.90606925373
0.000864	3.92	1.88933850858
0.000865	3.916	1.89128104733
0.000866	3.906	1.87754201018
0.000867	3.896	1.89767858185
0.000868	3.902	1.8953617069
0.000869	3.91	1.88941789978
0.00087	3.908	1.89618986391
0.000871	3.892	1.89112030289
0.000872	3.852	1.87885497045
0.000873	3.832	1.88249196545
0.000874	3.85	1.86212244495
0.000875	3.848	1.87747063892
0.000876	3.84	1.8906083677
0.000877	3.82	1.88031912185
0.000878	3.8	1.87189743309
0.000879	3.792	1.90177180545
0.00088	3.76	1.89589029218
0.000881	3.768	1.88737277717
0.000882	3.768	1.88206694886
0.000883	3.786	1.89002751303
0.000884	3.772	1.88042973812
0.000885	3.758	1.88240165746
0.000886	3.742	1.88133888494
0.000887	3.708	1.88115283802
0.000888	3.694	1.89006983998
0.000889	3.698	1.89599472573
0.00089	3.672	1.88796610139
0.000891	3.662	1.87716701441
0.000892	3.648	1.88151428376
0.000893	3.64	1.88743211798
0.000894	3.642	1.86596784538
0.000895	3.634	1.83631260955
0.000896	3.64	1.83804243694
0.000897	3.632	1.82991147327
0.000898	3.612	1.81368575007
0.000899	3.606	1.78178674369
0.0009	3.588	1.78164418445
0.000901	3.58	1.80321934329
0.000902	3.566	1.80156709561
0.000903	3.552	1.79312464709
0.000904	3.54	1.77098842458
0.000905	3.53	1.76779523701
0.000906	3.518	1.77021919547
0.000907	3.524	1.78589585363
0.000908	3.53	1.78916181493
0.000909	3.548	1.7798022362
0.00091	3.56	1.77606306194
0.000911	3.534	1.78685309973
0.000912	3.542	1.79227118484
0.000913	3.514	1.77702110286
0.000914	3.498	1.75897583838
0.000915	3.482	1.75433064158
0.000916	3.474	1.77237806351
0.000917	3.466	1.77337080161
0.000918	3.448	1.75593166154
0.000919	3.446	1.7615572656
0.00092	3.438	1.77035476671
0.000921	3.43	1.78356384803
0.000922	3.434	1.80932141976
0.000923	3.418	1.80423834346
0.000924	3.41	1.80496537363
0.000925	3.378	1.795303874
0.000926	3.354	1.78680832772
0.000927	3.338	1.7831870345
0.000928	3.322	1.76700764005
0.000929	3.316	1.75958631502
0.00093	3.292	1.74434400277
0.000931	3.268	1.72631862644
0.000932	3.248	1.71186915388
0.000933	3.228	1.70646300868
0.000934	3.23	1.69855821213
0.000935	3.238	1.69981057768
0.000936	3.228	1.69234039129
0.000937	3.222	1.70432273939
0.000938	3.224	1.7046477642
0.000939	3.218	1.69896321326
0.00094	3.2	1.6994116629
0.000941	3.182	1.68667602105
0.000942	3.168	1.6981684251
0.000943	3.178	1.71181657896
0.000944	3.168	1.70052227272
0.000945	3.156	1.70753155169
0.000946	3.182	1.70554272887
0.000947	3.192	1.72137619363
0.000948	3.176	1.7102701541
0.000949	3.182	1.72999306357
0.00095	3.178	1.72925301792
0.000951	3.15	1.73651950752
0.000952	3.126	1.73266384507
0.000953	3.132	1.71888801264
0.000954	3.102	1.70751163978
0.000955	3.092	1.71800349243
0.000956	3.084	1.71841322155
0.000957	3.072	1.69788574409
0.000958	3.042	1.67935582888
0.000959	3.012	1.6648891855
0.00096	2.998	1.65710470399
0.000961	3.008	1.65285692061
0.000962	2.99	1.66069262659
0.000963	2.982	1.65942038074
0.000964	2.97	1.66406129695
0.000965	2.966	1.64707134029
0.000966	2.964	1.64520637003
0.000967	2.94	1.64693655008
0.000968	2.914	1.63174875517
0.000969	2.894	1.62811670343
0.00097	2.898	1.62837219333
0.000971	2.896	1.63131358114
0.000972	2.898	1.61604331625
0.000973	2.898	1.61480525142
0.000974	2.88	1.61046577114
0.000975	2.862	1.60715773961
0.000976	2.862	1.6207886969
0.000977	2.846	1.60321052891
0.000978	2.838	1.59867319988
0.000979	2.826	1.60490622779
0.00098	2.822	1.61935666238
0.000981	2.852	1.61928873275
0.000982	2.846	1.60819277451
0.000983	2.812	1.59645106408
0.000984	2.816	1.59816895227
0.000985	2.81	1.60931662515
0.000986	2.802	1.62320547067
0.000987	2.788	1.62328555713
0.000988	2.772	1.60997391283
0.000989	2.766	1.62949194536
0.00099	2.76	1.62677595261
0.000991	2.748	1.63844316349
0.000992	2.73	1.64836282414
0.000993	2.72	1.64
0.000994	2.706	1.63204289159
0.000995	2.676	1.64408758891
0.000996	2.7	1.65831239518
0.000997	2.706	1.64181728581
0.000998	2.72	1.64243721341
0.000999	2.694	1.63228796479
0.001	2.696	1.63694349322
0.001001	2.678	1.62552022442
0.001002	2.668	1.62535411526
0.001003	2.636	1.63324952166
0.001004	2.626	1.61186972178
0.001005	2.626	1.61558781872
0.001006	2.618	1.62113417088
0.001007	2.61	1.62416132204
0.001008	2.608	1.60322674628
0.001009	2.618	1.59501598738
0.00101	2.6	1.58113883008
0.001011	2.578	1.55689305991
0.001012	2.568	1.54187418423
0.001013	2.572	1.55074691681
0.001014	2.564	1.55496109276
0.001015	2.568	1.57396823348
0.001016	2.572	1.58266105026
0.001017	2.568	1.57523839466
0.001018	2.568	1.58030883058
0.001019	2.556	1.55783952961
0.00102	2.574	1.59139058688
0.001021	2.566	1.56513386009
0.001022	2.564	1.54074787035
0.001023	2.562	1.56017819495
0.001024	2.572	1.56486932362
0.001025	2.566	1.57659252821
0.001026	2.55	1.56060885554
0.001027	2.538	1.5377112863
0.001028	2.54	1.5350570022
0.001029	2.532	1.54304115305
0.00103	2.536	1.54035839985
0.001031	2.544	1.55308209699
0.001032	2.54	1.55447740415
0.001033	2.55	1.55547420422
0.001034	2.532	1.52740826238
0.001035	2.494	1.51590369087
0.001036	2.494	1.51985657218
0.001037	2.478	1.51970918271
0.001038	2.474	1.51964601141
0.001039	2.46	1.5140673697
0.00104	2.448	1.52029470827
0.001041	2.438	1.51596701811
0.001042	2.422	1.50993907162
0.001043	2.38	1.50053323855
0.001044	2.37	1.49703039381
0.001045	2.354	1.49153746182
0.001046	2.348	1.48959591836
0.001047	2.35	1.49248115566
0.001048	2.362	1.49363851048
0.001049	2.346	1.47047067295
0.00105	2.342	1.45775032156
0.001051	2.34	1.46301059463
0.001052	2.312	1.43758686694
0.001053	2.316	1.41850061685
0.001054	2.322	1.4206744877
0.001055	2.32	1.4260434776
0.001056	2.32	1.43721953786
0.001057	2.312	1.44175448673
0.001058	2.294	1.43790263926
0.001059	2.282	1.44307865344
0.00106	2.262	1.42455466726
0.001061	2.258	1.40122660551
0.001062	2.25	1.39982141718
0.001063	2.23	1.38459380325
0.001064	2.228	1.38420229735
0.001065	2.224	1.39062000561
0.001066	2.2	1.38996402831
0.001067	2.194	1.39153296763
0.001068	2.204	1.41080969659
0.001069	2.196	1.41052614297
0.00107	2.212	1.40251773607
0.001071	2.212	1.41246451283
0.001072	2.206	1.40127227904
0.001073	2.204	1.4051277522
0.001074	2.204	1.41080969659
0.001075	2.198	1.41095570448
0.001076	2.196	1.39340733456
0.001077	2.194	1.38577198702
0.001078	2.17	1.39323364875
0.001079	2.158	1.38889740442
0.00108	2.15	1.38112273169
0.001081	2.138	1.36929032714
0.001082	2.14	1.38
0.001083	2.124	1.38442190101
0.001084	2.126	1.38784869492
0.001085	2.12	1.38477434985
0.001086	2.124	1.38297650016
0.001087	2.136	1.38762530966
0.001088	2.114	1.39032514183
0.001089	2.108	1.37852674983
0.00109	2.102	1.39556296884
0.001091	2.09	1.39638819817
0.001092	2.098	1.40584351903
0.001093	2.096	1.40953325608
0.001094	2.1	1.40641387934
0.001095	2.098	1.39154446569
0.001096	2.076	1.38210853409
0.001097	2.07	1.38603751753
0.001098	2.058	1.39521897923
0.001099	2.046	1.37254653837
0.0011	2.036	1.37793468641
0.001101	2.05	1.39696098729
0.001102	2.044	1.39501397842
0.001103	2.036	1.39810729202
0.001104	2.036	1.40381765198
0.001105	2.028	1.40542377951
0.001106	2.026	1.39331403495
0.001107	2.016	1.38699098771
0.001108	2.01	1.38632607997
0.001109	1.998	1.37912871045
0.00111	1.99	1.3703649149
0.001111	2.0	1.38419651784
0.001112	1.996	1.38129794034
0.001113	1.986	1.38629145565
0.001114	1.986	1.38629145565
0.001115	1.974	1.37743384596
0.001116	1.96	1.38217220345
0.001117	1.944	1.35235498298
0.001118	1.932	1.34438684909
0.001119	1.932	1.35180471962
0.00112	1.918	1.35619910043
0.001121	1.904	1.36337228958
0.001122	1.884	1.36621520999
0.001123	1.884	1.3632842697
0.001124	1.898	1.3622026281
0.001125	1.892	1.35658984221
0.001126	1.89	1.3645145657
0.001127	1.89	1.36744286901
0.001128	1.896	1.36864312368
0.001129	1.876	1.35522101519
0.00113	1.872	1.33851260734
0.001131	1.872	1.34447610615
0.001132	1.862	1.33227474644
0.001133	1.862	1.32926897203
0.001134	1.852	1.32743964081
0.001135	1.864	1.32872269492
0.001136	1.86	1.32680066325
0.001137	1.836	1.31799241272
0.001138	1.822	1.31996818143
0.001139	1.814	1.30514520265
0.00114	1.802	1.28949447459
0.001141	1.798	1.28732124973
0.001142	1.792	1.28869546441
0.001143	1.784	1.29666649529
0.001144	1.768	1.28303390446
0.001145	1.766	1.28500739297
0.001146	1.756	1.26192868261
0.001147	1.75	1.28510699944
0.001148	1.744	1.29863928787
0.001149	1.732	1.28692501724
0.00115	1.716	1.25671953912
0.001151	1.72	1.26712272492
0.001152	1.712	1.26374681008
0.001153	1.718	1.27219338153
0.001154	1.726	1.287992236
0.001155	1.732	1.27286134359
0.001156	1.75	1.27416639416
0.001157	1.754	1.28276420281
0.001158	1.744	1.28314613353
0.001159	1.728	1.28452948584
0.00116	1.714	1.28382397547
0.001161	1.718	1.27062032095
0.001162	1.718	1.25955388928
0.001163	1.732	1.25067022032
0.001164	1.726	1.25655242628
0.001165	1.714	1.25546963324
0.001166	1.71	1.26881834791
0.001167	1.704	1.2618969847
0.001168	1.694	1.26505493952
0.001169	1.698	1.27389010515
0.00117	1.696	1.28358248664
0.001171	1.696	1.28202340072
0.001172	1.694	1.27920444027
0.001173	1.686	1.29900115473
0.001174	1.682	1.30110568364
0.001175	1.69	1.29842211934
0.001176	1.674	1.29758390865
0.001177	1.648	1.2538325247
0.001178	1.658	1.26690015392
0.001179	1.676	1.27240873936
0.00118	1.67	1.27165246825
0.001181	1.654	1.25947766951
0.001182	1.65	1.26154666977
0.001183	1.622	1.27401569849
0.001184	1.626	1.28301363983
0.001185	1.6	1.27906215643
0.001186	1.582	1.25669248426
0.001187	1.582	1.25190894238
0.001188	1.574	1.25718892773
0.001189	1.56	1.25475097131
0.00119	1.556	1.23728088969
0.001191	1.556	1.24050957272
0.001192	1.566	1.23192694589
0.001193	1.558	1.22745101735
0.001194	1.552	1.21461763531
0.001195	1.562	1.22399183004
0.001196	1.564	1.24334387842
0.001197	1.566	1.24001774181
0.001198	1.56	1.23547561692
0.001199	1.552	1.22608971939
0.0012	1.56	1.23385574521
0.001201	1.56	1.23060960503
0.001202	1.558	1.22745101735
0.001203	1.558	1.22582054151
0.001204	1.548	1.22462075762
0.001205	1.546	1.22306336712
0.001206	1.554	1.23413289398
0.001207	1.552	1.21626312943
0.001208	1.552	1.19803839671
0.001209	1.564	1.22225365616
0.00121	1.56	1.22735487941
0.001211	1.55	1.21799014774
0.001212	1.538	1.21183992342
0.001213	1.538	1.22006393275
0.001214	1.542	1.2215711195
0.001215	1.526	1.21873869226
0.001216	1.522	1.21223595063
0.001217	1.51	1.18907527096
0.001218	1.512	1.19743726349
0.001219	1.506	1.19413734553
0.00122	1.474	1.17699787595
0.001221	1.476	1.19223487619
0.001222	1.462	1.17326723299
0.001223	1.462	1.16471284015
0.001224	1.46	1.16464586892
0.001225	1.458	1.17653559232
0.001226	1.462	1.18850999154
0.001227	1.458	1.18162430578
0.001228	1.456	1.18998487385
0.001229	1.464	1.20029329749
0.00123	1.464	1.19025375446
0.001231	1.444	1.17425039919
0.001232	1.432	1.17701996585
0.001233	1.44	1.18591736643
0.001234	1.442	1.17755509425
0.001235	1.43	1.17349904133
0.001236	1.436	1.17894189848
0.001237	1.428	1.19030080232
0.001238	1.422	1.18148889119
0.001239	1.41	1.16012930314
0.00124	1.41	1.15321290315
0.001241	1.406	1.15808635257
0.001242	1.406	1.15981205374
0.001243	1.408	1.16513346875
0.001244	1.416	1.16573753478
0.001245	1.422	1.16615436371
0.001246	1.424	1.154220083
0.001247	1.432	1.15990344426
0.001248	1.44	1.16206712371
0.001249	1.442	1.16044646581
0.00125	1.444	1.16912959076
0.001251	1.428	1.18356072932
0.001252	1.428	1.18017625802
0.001253	1.436	1.19745730613
0.001254	1.442	1.19441868706
0.001255	1.438	1.18243646764
0.001256	1.44	1.18084715353
0.001257	1.448	1.18291842491
0.001258	1.444	1.17254594793
0.001259	1.434	1.16860771861
0.00126	1.428	1.16825339717
0.001261	1.4	1.14367827644
0.001262	1.412	1.17399148208
0.001263	1.398	1.16773113344
0.001264	1.386	1.15801727103
0.001265	1.37	1.16150764096
0.001266	1.364	1.15043643892
0.001267	1.362	1.14671530905
0.001268	1.354	1.13872033441
0.001269	1.35	1.13468057179
0.00127	1.344	1.11429978013
0.001271	1.336	1.1023175586
0.001272	1.338	1.10442564259
0.001273	1.328	1.10291250786
0.001274	1.324	1.09864643994
0.001275	1.318	1.10130649685
0.001276	1.304	1.09159699523
0.001277	1.298	1.10326606039
0.001278	1.298	1.10145176926
0.001279	1.3	1.11265448366
0.00128	1.3	1.10905365064
0.001281	1.298	1.10326606039
0.001282	1.3	1.10905365064
0.001283	1.292	1.09669321143
0.001284	1.28	1.0925200227
0.001285	1.26	1.07721864076
0.001286	1.26	1.07721864076
0.001287	1.268	1.07525624853
0.001288	1.256	1.06511220066
0.001289	1.246	1.05521751312
0.00129	1.23	1.05503554442
0.001291	1.238	1.05135912038
0.001292	1.23	1.04168133323
0.001293	1.226	1.04447307289
0.001294	1.23	1.05123736615
0.001295	1.226	1.05020188535
0.001296	1.214	1.04699761222
0.001297	1.21	1.05351791632
0.001298	1.206	1.05809451374
0.001299	1.212	1.06726566515
0.0013	1.22	1.07684725008
0.001301	1.216	1.08321004427
0.001302	1.208	1.06805243317
0.001303	1.198	1.0671438516
0.001304	1.196	1.05904862967
0.001305	1.188	1.05292734792
0.001306	1.182	1.04157380919
0.001307	1.168	1.02165356163
0.001308	1.164	1.01049690747
0.001309	1.162	1.01378301426
0.00131	1.156	1.00780156777
0.001311	1.146	1.00632201606
0.001312	1.15	1.00374299499
0.001313	1.136	1.00274822363
0.001314	1.12	0.986711710684
0.001315	1.124	0.988242885125
0.001316	1.126	0.9950497475
0.001317	1.14	1.00419121685
0.001318	1.128	1.00579123082
0.001319	1.136	1.01069481051
0.00132	1.122	1.01740650676
0.001321	1.126	1.02670541052
0.001322	1.124	1.02402343723
0.001323	1.118	1.01787818525
0.001324	1.114	1.00648099833
0.001325	1.094	0.994567242573
0.001326	1.094	0.996576138587
0.001327	1.106	1.01526548252
0.001328	1.098	1.00816466909
0.001329	1.096	1.0093483046
0.00133	1.092	1.00575146035
0.001331	1.086	1.00329656633
0.001332	1.066	1.00281802936
0.001333	1.062	1.00903716483
0.001334	1.062	1.0129935834
0.001335	1.062	1.01496600928
0.001336	1.068	1.02341389477
0.001337	1.07	1.01641526946
0.001338	1.07	1.00851375796
0.001339	1.07	1.01444566143
0.00134	1.056	0.992403143889
0.001341	1.062	1.00107741958
0.001342	1.062	0.995065826968
0.001343	1.068	0.997685321131
0.001344	1.072	0.991370768179
0.001345	1.07	0.996544028129
0.001346	1.068	0.999687951313
0.001347	1.068	0.991653165174
0.001348	1.068	0.999687951313
0.001349	1.066	1.00281802936
0.00135	1.062	1.00506517202
0.001351	1.064	0.999951998848
0.001352	1.066	0.996816934046
0.001353	1.08	1.00876161703
0.001354	1.08	1.01074230148
0.001355	1.066	1.00679888756
0.001356	1.06	1.00019998
0.001357	1.052	1.00064779018
0.001358	1.052	0.992620773508
0.001359	1.048	0.988785113157
0.00136	1.04	0.993176721435
0.001361	1.034	0.992393067287
0.001362	1.034	0.986328545668
0.001363	1.03	0.996544028129
0.001364	1.026	1.0066399555
0.001365	1.026	0.998661103678
0.001366	1.03	0.988483687271
0.001367	1.028	0.987530252701
0.001368	1.008	0.981802424116
0.001369	1.01	0.968452373635
0.00137	1.0	0.969535971483
0.001371	1.006	0.962270232315
0.001372	1.0	0.954986910905
0.001373	1.0	0.952890339966
0.001374	0.992	0.950755489072
0.001375	0.988	0.959091236536
0.001376	0.98	0.965194280961
0.001377	0.978	0.959956249003
0.001378	0.984	0.965268874459
0.001379	0.98	0.969329665284
0.00138	0.968	0.941794032684
0.001381	0.972	0.946158549081
0.001382	0.972	0.94404237193
0.001383	0.958	0.942462731359
0.001384	0.958	0.946697417341
0.001385	0.946	0.948200400759
0.001386	0.948	0.951470440949
0.001387	0.946	0.946088790759
0.001388	0.944	0.947029038626
0.001389	0.942	0.930932865463
0.00139	0.948	0.934503076506
0.001391	0.946	0.93117345323
0.001392	0.952	0.930427858568
0.001393	0.952	0.94535495979
0.001394	0.948	0.951470440949
0.001395	0.946	0.956600229981
0.001396	0.94	0.959374796417
0.001397	0.934	0.962103944488
0.001398	0.932	0.965078235171
0.001399	0.932	0.965078235171
0.0014	0.92	0.955824251628
0.001401	0.914	0.952157549988
0.001402	0.92	0.947417542586
0.001403	0.918	0.950408333297
0.001404	0.912	0.944593034063
0.001405	0.914	0.954255730923
0.001406	0.902	0.944667137144
0.001407	0.9	0.949736805647
0.001408	0.91	0.951787791475
0.001409	0.896	0.94508412324
0.00141	0.892	0.940391407872
0.001411	0.89	0.930537479095
0.001412	0.884	0.926576494414
0.001413	0.886	0.934346830679
0.001414	0.884	0.941564655241
0.001415	0.884	0.943686388585
0.001416	0.88	0.93680307429
0.001417	0.874	0.939214565475
0.001418	0.874	0.945581302692
0.001419	0.886	0.942870086491
0.00142	0.878	0.933335952377
0.001421	0.87	0.932255329832
0.001422	0.87	0.925796953981
0.001423	0.866	0.909969230249
0.001424	0.86	0.912359578237
0.001425	0.854	0.903705704309
0.001426	0.846	0.902376861405
0.001427	0.848	0.90382299152
0.001428	0.85	0.903050386191
0.001429	0.836	0.901722795542
0.00143	0.838	0.898752468703
0.001431	0.838	0.889806720586
0.001432	0.844	0.89647308939
0.001433	0.83	0.876983466207
0.001434	0.816	0.87071464901
0.001435	0.826	0.867020184309
0.001436	0.826	0.867020184309
0.001437	0.824	0.865461726479
0.001438	0.828	0.856980746575
0.001439	0.842	0.865468659167
0.00144	0.832	0.869353782991
0.001441	0.828	0.873164360244
0.001442	0.83	0.874699948554
0.001443	0.836	0.872412746353
0.001444	0.834	0.870886904253
0.001445	0.826	0.876198607623
0.001446	0.816	0.861477800062
0.001447	0.816	0.856822035198
0.001448	0.81	0.856679636737
0.001449	0.806	0.855782682695
0.00145	0.81	0.849646985518
0.001451	0.814	0.852879827408
0.001452	0.816	0.849790562433
0.001453	0.804	0.839990476136
0.001454	0.806	0.841643630048
0.001455	0.806	0.846382892077
0.001456	0.792	0.841864597189
0.001457	0.794	0.848271183054
0.001458	0.798	0.85860118798
0.001459	0.788	0.852675788328
0.00146	0.786	0.853348697778
0.001461	0.786	0.855689195912
0.001462	0.784	0.854016393285
0.001463	0.774	0.854940933632
0.001464	0.778	0.855988317677
0.001465	0.774	0.850249375184
0.001466	0.774	0.843163092171
0.001467	0.778	0.851302531419
0.001468	0.766	0.855128060585
0.001469	0.76	0.849941174435
0.00147	0.766	0.855128060585
0.001471	0.77	0.865505632564
0.001472	0.766	0.859792998343
0.001473	0.762	0.851678343038
0.001474	0.754	0.844679820997
0.001475	0.752	0.840533164129
0.001476	0.76	0.847584804017
0.001477	0.754	0.844679820997
0.001478	0.736	0.833249062406
0.001479	0.732	0.831971153346
0.00148	0.73	0.837317144217
0.001481	0.722	0.837087809014
0.001482	0.72	0.837615663655
0.001483	0.718	0.830948855225
0.001484	0.724	0.843696627942
0.001485	0.712	0.842054630057
0.001486	0.718	0.840521266834
0.001487	0.726	0.845531785328
0.001488	0.716	0.829062120712
0.001489	0.712	0.820399902487
0.00149	0.718	0.826121056504
0.001491	0.716	0.824223270722
0.001492	0.72	0.82316462509
0.001493	0.716	0.841037454576
0.001494	0.712	0.837290869412
0.001495	0.71	0.823346828499
0.001496	0.706	0.824356718903
0.001497	0.708	0.826278403445
0.001498	0.708	0.82869536019
0.001499	0.706	0.826779293403
0.0015	0.71	0.833006602615
0.001501	0.696	0.819502287977
0.001502	0.686	0.82668252673
0.001503	0.678	0.816281814081
0.001504	0.682	0.815399288692
0.001505	0.678	0.811366748148
0.001506	0.682	0.815399288692
0.001507	0.684	0.824708433327
0.001508	0.68	0.820731381147
0.001509	0.682	0.815399288692
0.00151	0.684	0.817400758502
0.001511	0.678	0.823599417193
0.001512	0.68	0.825590697622
0.001513	0.668	0.81595097892
0.001514	0.668	0.803601891486
0.001515	0.664	0.814311979526
0.001516	0.664	0.806910156089
0.001517	0.666	0.801526044493
0.001518	0.666	0.804017412747
0.001519	0.658	0.795635594981
0.00152	0.652	0.791767642683
0.001521	0.642	0.783476866283
0.001522	0.638	0.786737567426
0.001523	0.636	0.774276436423
0.001524	0.636	0.771689056551
0.001525	0.634	0.777202676269
0.001526	0.632	0.782672345238
0.001527	0.634	0.782332410168
0.001528	0.634	0.782332410168
0.001529	0.63	0.777881739084
0.00153	0.634	0.784884704909
0.001531	0.64	0.783836717691
0.001532	0.634	0.782332410168
0.001533	0.634	0.782332410168
0.001534	0.644	0.780553649662
0.001535	0.644	0.785661504721
0.001536	0.642	0.788565786729
0.001537	0.634	0.777202676269
0.001538	0.622	0.771437618995
0.001539	0.628	0.77563909133
0.00154	0.63	0.775306391048
0.001541	0.632	0.777544854012
0.001542	0.626	0.773384768404
0.001543	0.624	0.781424340547
0.001544	0.622	0.776605433924
0.001545	0.626	0.786208623713
0.001546	0.626	0.781104346422
0.001547	0.624	0.778860706417
0.001548	0.614	0.772660339347
0.001549	0.61	0.773239936889
0.00155	0.606	0.75283729982
0.001551	0.598	0.745919566709
0.001552	0.604	0.742417672203
0.001553	0.61	0.746927037936
0.001554	0.61	0.744244583454
0.001555	0.604	0.742417672203
0.001556	0.592	0.741306953967
0.001557	0.578	0.734789765851
0.001558	0.574	0.735203373224
0.001559	0.58	0.734574706888
0.00156	0.572	0.735401930919
0.001561	0.572	0.732677282301
0.001562	0.568	0.727582297751
0.001563	0.57	0.735594997264
0.001564	0.562	0.728118122285
0.001565	0.57	0.738308878451
0.001566	0.568	0.738495768437
0.001567	0.568	0.741199028602
0.001568	0.564	0.738853165385
0.001569	0.556	0.734073565796
0.00157	0.562	0.736312433686
0.001571	0.564	0.736141290786
0.001572	0.562	0.730859767671
0.001573	0.57	0.732871066423
0.001574	0.568	0.735782576581
0.001575	0.57	0.746391318277
0.001576	0.57	0.743706931526
0.001577	0.568	0.746576184994
0.001578	0.564	0.744247270737
0.001579	0.566	0.74675564946
0.00158	0.576	0.751148454036
0.001581	0.578	0.748275350389
0.001582	0.58	0.745385806143
0.001583	0.584	0.742256020521
0.001584	0.58	0.737292343647
0.001585	0.58	0.737292343647
0.001586	0.576	0.743117756483
0.001587	0.57	0.741012820402
0.001588	0.566	0.735964673065
0.001589	0.566	0.741379794707
0.00159	0.568	0.743892465347
0.001591	0.566	0.74675564946
0.001592	0.568	0.754570076269
0.001593	0.576	0.766957625948
0.001594	0.568	0.757215953345
0.001595	0.578	0.761522159888
0.001596	0.58	0.761314652427
0.001597	0.57	0.757033684852
0.001598	0.562	0.747098387095
0.001599	0.56	0.739188744503
0.0016	0.542	0.729545063721
0.001601	0.532	0.721786672085
0.001602	0.53	0.713512438574
0.001603	0.526	0.710861449229
0.001604	0.524	0.713739448258
0.001605	0.52	0.711055553385
0.001606	0.52	0.705407683542
0.001607	0.512	0.711235544669
0.001608	0.51	0.711266476083
0.001609	0.508	0.711291782604
0.00161	0.506	0.708494177817
0.001611	0.498	0.705688316468
0.001612	0.5	0.705691150575
0.001613	0.5	0.705691150575
0.001614	0.506	0.722470760654
0.001615	0.5	0.714142842854
0.001616	0.492	0.705645803502
0.001617	0.496	0.70567981408
0.001618	0.496	0.70567981408
0.001619	0.49	0.699928567784
0.00162	0.49	0.702780193233
0.001621	0.486	0.699859985997
0.001622	0.486	0.69699641319
0.001623	0.49	0.702780193233
0.001624	0.482	0.696904584574
0.001625	0.48	0.693974062916
0.001626	0.488	0.69703371511
0.001627	0.494	0.699974285242
0.001628	0.492	0.699954284221
0.001629	0.5	0.702851335632
0.00163	0.498	0.702848490074
0.001631	0.49	0.699928567784
0.001632	0.486	0.691233679735
0.001633	0.476	0.679281973852
0.001634	0.484	0.688290636287
0.001635	0.48	0.682348884369
0.001636	0.472	0.676177491492
0.001637	0.47	0.679043444855
0.001638	0.472	0.676177491492
0.001639	0.472	0.682067445345
0.00164	0.466	0.672936846963
0.001641	0.462	0.663743926526
0.001642	0.462	0.666750328084
0.001643	0.456	0.666381272246
0.001644	0.45	0.665957956631
0.001645	0.45	0.671937497093
0.001646	0.446	0.665645551326
0.001647	0.448	0.668801913873
0.001648	0.446	0.665645551326
0.001649	0.444	0.66246811244
0.00165	0.446	0.662634137364
0.001651	0.44	0.656048778674
0.001652	0.44	0.659090282131
0.001653	0.44	0.656048778674
0.001654	0.434	0.655472348768
0.001655	0.426	0.651555062907
0.001656	0.414	0.640783894929
0.001657	0.414	0.640783894929
0.001658	0.412	0.634236548931
0.001659	0.412	0.643627221301
0.00166	0.408	0.643067648074
0.001661	0.416	0.647258835397
0.001662	0.41	0.646451854356
0.001663	0.408	0.643067648074
0.001664	0.404	0.639362182178
0.001665	0.402	0.639058682751
0.001666	0.406	0.645882342227
0.001667	0.408	0.649258038071
0.001668	0.41	0.65261014396
0.001669	0.41	0.655667598711
0.00167	0.41	0.649538297562
0.001671	0.408	0.643067648074
0.001672	0.406	0.642778344377
0.001673	0.408	0.639949998047
0.001674	0.406	0.639659284307
0.001675	0.41	0.646451854356
0.001676	0.404	0.64558810398
0.001677	0.402	0.642180659939
0.001678	0.394	0.628302474927
0.001679	0.396	0.625447040124
0.00168	0.404	0.62990792978
0.001681	0.414	0.634510835211
0.001682	0.412	0.634236548931
0.001683	0.41	0.633955834424
0.001684	0.406	0.63020948898
0.001685	0.408	0.630504559857
0.001686	0.412	0.634236548931
0.001687	0.404	0.626724819997
0.001688	0.404	0.623525460587
0.001689	0.41	0.627614531381
0.00169	0.406	0.627027910065
0.001691	0.404	0.623525460587
0.001692	0.398	0.62257208418
0.001693	0.4	0.616441400297
0.001694	0.396	0.612522652642
0.001695	0.4	0.61318838867
0.001696	0.386	0.607456994363
0.001697	0.384	0.610363825927
0.001698	0.384	0.610363825927
0.001699	0.386	0.607456994363
0.0017	0.376	0.605494838954
0.001701	0.376	0.60218269653
0.001702	0.384	0.607078248663
0.001703	0.39	0.611473629848
0.001704	0.39	0.614735715572
0.001705	0.388	0.614374478637
0.001706	0.386	0.614006514623
0.001707	0.388	0.617621243158
0.001708	0.39	0.617980582219
0.001709	0.388	0.617621243158
0.00171	0.382	0.609980327552
0.001711	0.384	0.616882484757
0.001712	0.39	0.62441973063
0.001713	0.392	0.631138653546
0.001714	0.398	0.638432455315
0.001715	0.398	0.638432455315
0.001716	0.406	0.639659284307
0.001717	0.404	0.636226374807
0.001718	0.394	0.634636904064
0.001719	0.39	0.633955834424
0.00172	0.386	0.630082534276
0.001721	0.386	0.630082534276
0.001722	0.386	0.630082534276
0.001723	0.386	0.630082534276
0.001724	0.378	0.625392676644
0.001725	0.374	0.621388767198
0.001726	0.372	0.620979870849
0.001727	0.374	0.624599071405
0.001728	0.376	0.628191053741
0.001729	0.37	0.62377880695
0.00173	0.372	0.627388237059
0.001731	0.37	0.626976873577
0.001732	0.368	0.626558855974
0.001733	0.366	0.619712836724
0.001734	0.364	0.616038959807
0.001735	0.364	0.616038959807
0.001736	0.36	0.608604962188
0.001737	0.36	0.611882341631
0.001738	0.358	0.611421295017
0.001739	0.362	0.615594022063
0.00174	0.36	0.615142259969
0.001741	0.354	0.61374587575
0.001742	0.346	0.611787544823
0.001743	0.346	0.608509654812
0.001744	0.342	0.610766731249
0.001745	0.348	0.615545286717
0.001746	0.348	0.615545286717
0.001747	0.35	0.61603571325
0.001748	0.35	0.61603571325
0.001749	0.352	0.616519261662
0.00175	0.348	0.615545286717
0.001751	0.342	0.614032572426
0.001752	0.344	0.611280622955
0.001753	0.34	0.60695963622
0.001754	0.332	0.594790719497
0.001755	0.33	0.59422218067
0.001756	0.33	0.59422218067
0.001757	0.33	0.590846849869
0.001758	0.334	0.585187149551
0.001759	0.33	0.57714816122
0.00176	0.332	0.574261264583
0.001761	0.332	0.574261264583
0.001762	0.332	0.574261264583
0.001763	0.334	0.58175940044
0.001764	0.332	0.581184996365
0.001765	0.338	0.593090212362
0.001766	0.33	0.58060313468
0.001767	0.33	0.58060313468
0.001768	0.324	0.575346851908
0.001769	0.328	0.576555287895
0.00177	0.324	0.568352003603
0.001771	0.326	0.56896748589
0.001772	0.316	0.562266840566
0.001773	0.318	0.5664591777
0.001774	0.318	0.56291740069
0.001775	0.316	0.565812689854
0.001776	0.322	0.578200657212
0.001777	0.32	0.577581163128
0.001778	0.318	0.576954070962
0.001779	0.312	0.568028168316
0.00178	0.312	0.564496235594
0.001781	0.3	0.560357029045
0.001782	0.3	0.556776436283
0.001783	0.298	0.556053954217
0.001784	0.304	0.558197097807
0.001785	0.306	0.562462443191
0.001786	0.308	0.570206979964
0.001787	0.306	0.566007067094
0.001788	0.306	0.573030540198
0.001789	0.302	0.568151388276
0.00179	0.3	0.570964096945
0.001791	0.3	0.567450438364
0.001792	0.306	0.573030540198
0.001793	0.308	0.573703756306
0.001794	0.304	0.572349543548
0.001795	0.304	0.575833309214
0.001796	0.304	0.575833309214
0.001797	0.3	0.570964096945
0.001798	0.302	0.575148676431
0.001799	0.302	0.57166073855
0.0018	0.3	0.567450438364
0.001801	0.304	0.575833309214
0.001802	0.302	0.568151388276
0.001803	0.306	0.573030540198
0.001804	0.31	0.577840808528
0.001805	0.308	0.57717934821
0.001806	0.306	0.576510190717
0.001807	0.304	0.572349543548
0.001808	0.304	0.572349543548
0.001809	0.304	0.575833309214
0.00181	0.298	0.570259590011
0.001811	0.294	0.554584529175
0.001812	0.296	0.558913231191
0.001813	0.298	0.559639169465
0.001814	0.302	0.561066840938
0.001815	0.302	0.561066840938
0.001816	0.302	0.561066840938
0.001817	0.302	0.561066840938
0.001818	0.3	0.560357029045
0.001819	0.3	0.556776436283
0.00182	0.3	0.556776436283
0.001821	0.298	0.563201562498
0.001822	0.298	0.563201562498
0.001823	0.3	0.563914887195
0.001824	0.3	0.563914887195
0.001825	0.298	0.563201562498
0.001826	0.296	0.562480221875
0.001827	0.296	0.566024734442
0.001828	0.292	0.561013368825
0.001829	0.292	0.557436991955
0.00183	0.29	0.556686626389
0.001831	0.288	0.55231874855
0.001832	0.288	0.55231874855
0.001833	0.286	0.540558969956
0.001834	0.284	0.539762910916
0.001835	0.282	0.538958254413
0.001836	0.274	0.528132559118
0.001837	0.274	0.524331955921
0.001838	0.272	0.523465376123
0.001839	0.27	0.522589705218
0.00184	0.276	0.536492311222
0.001841	0.274	0.53565287267
0.001842	0.276	0.543897049082
0.001843	0.28	0.54918120871
0.001844	0.282	0.549978181385
0.001845	0.28	0.54918120871
0.001846	0.284	0.550766738284
0.001847	0.28	0.54918120871
0.001848	0.276	0.543897049082
0.001849	0.274	0.546739426052
0.00185	0.27	0.541387107346
0.001851	0.28	0.545527267879
0.001852	0.274	0.543069056382
0.001853	0.274	0.543069056382
0.001854	0.276	0.543897049082
0.001855	0.274	0.543069056382
0.001856	0.278	0.541032346538
0.001857	0.278	0.541032346538
0.001858	0.278	0.541032346538
0.001859	0.27	0.533947562968
0.00186	0.264	0.523740393707
0.001861	0.26	0.525737577124
0.001862	0.256	0.520061534821
0.001863	0.256	0.520061534821
0.001864	0.254	0.519118483585
0.001865	0.256	0.523893118871
0.001866	0.256	0.523893118871
0.001867	0.26	0.529528091795
0.001868	0.262	0.530430014234
0.001869	0.258	0.524819969132
0.00187	0.258	0.517142146803
0.001871	0.266	0.524637017375
0.001872	0.264	0.523740393707
0.001873	0.264	0.531322877354
0.001874	0.262	0.530430014234
0.001875	0.262	0.526645991155
0.001876	0.258	0.524819969132
0.001877	0.254	0.515251394952
0.001878	0.254	0.515251394952
0.001879	0.246	0.511355062554
0.00188	0.246	0.511355062554
0.001881	0.248	0.508425019054
0.001882	0.254	0.515251394952
0.001883	0.248	0.516232505757
0.001884	0.252	0.522011494126
0.001885	0.254	0.526767500896
0.001886	0.254	0.526767500896
0.001887	0.248	0.516232505757
0.001888	0.246	0.511355062554
0.001889	0.246	0.511355062554
0.00189	0.24	0.504380808517
0.001891	0.232	0.496161264107
0.001892	0.23	0.499099188539
0.001893	0.228	0.498012048047
0.001894	0.224	0.499823969013
0.001895	0.226	0.500923147798
0.001896	0.226	0.500923147798
0.001897	0.224	0.499823969013
0.001898	0.228	0.498012048047
0.001899	0.226	0.496914479564
0.0019	0.228	0.498012048047
0.001901	0.226	0.496914479564
0.001902	0.224	0.495806413835
0.001903	0.22	0.489489530021
0.001904	0.22	0.489489530021
0.001905	0.22	0.489489530021
0.001906	0.22	0.481248376621
0.001907	0.22	0.481248376621
0.001908	0.224	0.483553513068
0.001909	0.224	0.483553513068
0.00191	0.222	0.478242616252
0.001911	0.222	0.482406467618
0.001912	0.22	0.481248376621
0.001913	0.218	0.480079160139
0.001914	0.212	0.480682847624
0.001915	0.216	0.483056932462
0.001916	0.208	0.465549138115
0.001917	0.208	0.465549138115
0.001918	0.206	0.464288703287
0.001919	0.206	0.464288703287
0.00192	0.206	0.464288703287
0.001921	0.202	0.452985650987
0.001922	0.206	0.459960867901
0.001923	0.202	0.452985650987
0.001924	0.204	0.458676356487
0.001925	0.198	0.45032876879
0.001926	0.196	0.453413718363
0.001927	0.196	0.453413718363
0.001928	0.196	0.448981068643
0.001929	0.194	0.447620374871
0.00193	0.196	0.448981068643
0.001931	0.192	0.441742006153
0.001932	0.19	0.440340777126
0.001933	0.188	0.443459130022
0.001934	0.188	0.438925961866
0.001935	0.188	0.438925961866
0.001936	0.192	0.441742006153
0.001937	0.192	0.441742006153
0.001938	0.192	0.446246568614
0.001939	0.19	0.43577517139
0.00194	0.192	0.43719103376
0.001941	0.19	0.43577517139
0.001942	0.19	0.43577517139
0.001943	0.194	0.438593205602
0.001944	0.192	0.43719103376
0.001945	0.192	0.43719103376
0.001946	0.188	0.429716185406
0.001947	0.186	0.428256932226
0.001948	0.186	0.428256932226
0.001949	0.182	0.420566284906
0.00195	0.18	0.419046536795
0.001951	0.18	0.423792402008
0.001952	0.178	0.422274792049
0.001953	0.176	0.420742201354
0.001954	0.176	0.420742201354
0.001955	0.174	0.42393867481
0.001956	0.172	0.422393181763
0.001957	0.172	0.422393181763
0.001958	0.172	0.422393181763
0.001959	0.172	0.422393181763
0.00196	0.172	0.422393181763
0.001961	0.172	0.422393181763
0.001962	0.178	0.431643371315
0.001963	0.178	0.431643371315
0.001964	0.178	0.431643371315
0.001965	0.178	0.431643371315
0.001966	0.18	0.433128156554
0.001967	0.18	0.433128156554
0.001968	0.184	0.440617748167
0.001969	0.188	0.443459130022
0.00197	0.186	0.442045246553
0.001971	0.184	0.440617748167
0.001972	0.184	0.436055042397
0.001973	0.178	0.431643371315
0.001974	0.18	0.433128156554
0.001975	0.182	0.425295191602
0.001976	0.18	0.423792402008
0.001977	0.18	0.423792402008
0.001978	0.186	0.432901836448
0.001979	0.182	0.429972092118
0.00198	0.18	0.423792402008
0.001981	0.18	0.423792402008
0.001982	0.174	0.414395945926
0.001983	0.178	0.417511676483
0.001984	0.18	0.423792402008
0.001985	0.182	0.429972092118
0.001986	0.184	0.43144408676
0.001987	0.186	0.432901836448
0.001988	0.182	0.429972092118
0.001989	0.182	0.429972092118
0.00199	0.18	0.428485705713
0.001991	0.182	0.429972092118
0.001992	0.18	0.428485705713
0.001993	0.182	0.429972092118
0.001994	0.182	0.425295191602
0.001995	0.182	0.429972092118
0.001996	0.182	0.429972092118
0.001997	0.184	0.43144408676
0.001998	0.186	0.437497428564
[truncated: 8,002 more rows]
