# Supplementary material for: The Influence of Synaptic Size on AMPA Receptor Activation: A Monte Carlo Model
Source: PLoS One. 2015 Jun 24;10(6):e0130924. doi: 10.1371/journal.pone.0130924 (PMC4479604; doi:10.1371/journal.pone.0130924)
Supplement: S1 Dataset — This package contains the experimental data used as basis for the analysis presented in the paper. (ZIP) [file pone.0130924.s001.zip › S1 Simulation data/training/1495_7376_143_204.csv]

time	AMPA.O.mean	AMPA.O.stdev
0.0	0.0	0.0
1e-06	0.0	0.0
2e-06	0.038	0.191196234273
3e-06	0.222	0.461211448253
4e-06	0.482	0.694028817845
5e-06	0.866	0.880933595681
6e-06	1.276	1.06387217277
7e-06	1.766	1.25667975236
8e-06	2.352	1.44086640602
9e-06	2.92	1.68689063072
1e-05	3.48	1.89251155875
1.1e-05	4.122	2.05210038741
1.2e-05	4.718	2.22316800985
1.3e-05	5.352	2.38245587577
1.4e-05	5.894	2.50494790365
1.5e-05	6.496	2.68663060356
1.6e-05	7.046	2.71659419126
1.7e-05	7.564	2.81032097811
1.8e-05	8.062	2.9281659789
1.9e-05	8.588	3.08322169167
2e-05	9.076	3.08904904461
2.1e-05	9.492	3.1263294772
2.2e-05	9.96	3.22961297991
2.3e-05	10.326	3.31356665845
2.4e-05	10.642	3.35705764026
2.5e-05	10.866	3.37935555987
2.6e-05	11.182	3.37711059931
2.7e-05	11.472	3.43354277678
2.8e-05	11.756	3.4630137164
2.9e-05	12.026	3.54193788765
3e-05	12.304	3.52073628663
3.1e-05	12.518	3.46549794402
3.2e-05	12.702	3.50958630041
3.3e-05	12.828	3.57189249558
3.4e-05	13.02	3.53773939119
3.5e-05	13.208	3.56717479247
3.6e-05	13.316	3.59334718612
3.7e-05	13.452	3.59272821126
3.8e-05	13.642	3.63508404304
3.9e-05	13.746	3.64547445472
4e-05	13.856	3.69097060406
4.1e-05	13.95	3.68666515973
4.2e-05	14.066	3.71020808042
4.3e-05	14.14	3.73582654844
4.4e-05	14.238	3.78012645291
4.5e-05	14.266	3.79516060266
4.6e-05	14.32	3.83947913134
4.7e-05	14.408	3.87834191376
4.8e-05	14.424	3.87920404207
4.9e-05	14.496	3.85045244095
5e-05	14.486	3.78388741904
5.1e-05	14.542	3.80213571562
5.2e-05	14.54	3.80478645919
5.3e-05	14.588	3.88152753436
5.4e-05	14.574	3.86115578551
5.5e-05	14.58	3.83609176115
5.6e-05	14.572	3.8211014119
5.7e-05	14.588	3.82181318225
5.8e-05	14.634	3.87040618023
5.9e-05	14.628	3.88144509172
6e-05	14.606	3.85574428613
6.1e-05	14.6	3.89769162454
6.2e-05	14.62	3.91811179014
6.3e-05	14.638	3.89653127794
6.4e-05	14.63	3.83628726766
6.5e-05	14.676	3.83705929065
6.6e-05	14.7	3.81339743536
6.7e-05	14.636	3.77882309721
6.8e-05	14.634	3.77995290976
6.9e-05	14.628	3.80284314691
7e-05	14.582	3.79411069949
7.1e-05	14.536	3.76732053322
7.2e-05	14.496	3.74245694698
7.3e-05	14.486	3.73387252059
7.4e-05	14.508	3.72745704201
7.5e-05	14.51	3.77066307166
7.6e-05	14.502	3.78919463739
7.7e-05	14.426	3.78636025756
7.8e-05	14.394	3.78612783725
7.9e-05	14.362	3.80459669347
8e-05	14.302	3.82449944437
8.1e-05	14.288	3.80802521
8.2e-05	14.288	3.8106503382
8.3e-05	14.236	3.82835526042
8.4e-05	14.138	3.81823990865
8.5e-05	14.1	3.82334931703
8.6e-05	14.048	3.8332357089
8.7e-05	14.02	3.82198901097
8.8e-05	13.924	3.79871346643
8.9e-05	13.912	3.79265817073
9e-05	13.872	3.78042537289
9.1e-05	13.868	3.77711212436
9.2e-05	13.824	3.79697563858
9.3e-05	13.834	3.77762412106
9.4e-05	13.794	3.78411997696
9.5e-05	13.78	3.77724767523
9.6e-05	13.762	3.772181862
9.7e-05	13.714	3.75342563534
9.8e-05	13.726	3.77609904531
9.9e-05	13.704	3.76196544375
0.0001	13.648	3.7143096263
0.000101	13.628	3.71505262412
0.000102	13.622	3.70501228068
0.000103	13.598	3.66611456449
0.000104	13.566	3.6411047774
0.000105	13.534	3.65032108177
0.000106	13.506	3.62463294693
0.000107	13.42	3.61933695585
0.000108	13.362	3.63358720826
0.000109	13.336	3.5998755534
0.00011	13.286	3.6100144044
0.000111	13.262	3.62730699004
0.000112	13.258	3.65396168562
0.000113	13.204	3.67945430737
0.000114	13.146	3.66724474231
0.000115	13.078	3.66004316914
0.000116	13.042	3.63211178242
0.000117	13.038	3.62112634411
0.000118	13.016	3.59718556652
0.000119	12.988	3.5411659097
0.00012	12.968	3.52689325044
0.000121	12.924	3.52167914495
0.000122	12.92	3.52329391337
0.000123	12.872	3.56645706549
0.000124	12.838	3.54735901764
0.000125	12.8	3.53723055511
0.000126	12.736	3.5148689876
0.000127	12.74	3.54688595813
0.000128	12.744	3.55224773911
0.000129	12.688	3.55227476415
0.00013	12.632	3.53844259527
0.000131	12.62	3.55522151209
0.000132	12.618	3.57939603844
0.000133	12.562	3.60862245185
0.000134	12.506	3.60249413601
0.000135	12.524	3.61405921368
0.000136	12.498	3.56959325414
0.000137	12.49	3.56621648249
0.000138	12.44	3.58864877078
0.000139	12.4	3.55977527381
0.00014	12.344	3.54988225157
0.000141	12.31	3.56509466915
0.000142	12.254	3.55379853115
0.000143	12.196	3.53688902851
0.000144	12.184	3.55895265493
0.000145	12.178	3.57579585547
0.000146	12.168	3.58382142412
0.000147	12.138	3.56692528657
0.000148	12.074	3.50435785844
0.000149	12.058	3.49723262023
0.00015	12.016	3.52416571688
0.000151	11.982	3.52046531015
0.000152	11.932	3.54561362813
0.000153	11.924	3.51827002943
0.000154	11.842	3.46425114563
0.000155	11.794	3.49393245499
0.000156	11.734	3.45994855453
0.000157	11.712	3.46194396257
0.000158	11.7	3.45571989606
0.000159	11.67	3.48899699054
0.00016	11.658	3.48669413628
0.000161	11.634	3.45485802892
0.000162	11.61	3.46033235398
0.000163	11.604	3.44893954717
0.000164	11.57	3.4154209111
0.000165	11.566	3.37129707976
0.000166	11.516	3.33132766326
0.000167	11.484	3.37131191081
0.000168	11.49	3.36896126425
0.000169	11.458	3.36098735493
0.00017	11.418	3.36024939551
0.000171	11.406	3.3432265852
0.000172	11.376	3.3637217483
0.000173	11.346	3.3398029882
0.000174	11.316	3.35442155967
0.000175	11.304	3.35195226696
0.000176	11.29	3.38140503341
0.000177	11.262	3.40196355066
0.000178	11.268	3.39472767685
0.000179	11.22	3.34
0.00018	11.21	3.34991044656
0.000181	11.18	3.3644613239
0.000182	11.164	3.33003063049
0.000183	11.132	3.34164270981
0.000184	11.088	3.32689885629
0.000185	11.048	3.34450235461
0.000186	11.04	3.366660066
0.000187	10.978	3.32468284202
0.000188	10.926	3.3383415044
0.000189	10.908	3.33579615684
0.00019	10.876	3.34613568165
0.000191	10.88	3.33970058538
0.000192	10.898	3.36564941727
0.000193	10.904	3.3655287846
0.000194	10.822	3.37436156925
0.000195	10.794	3.37810064977
0.000196	10.764	3.38707897753
0.000197	10.736	3.32780768675
0.000198	10.722	3.35689082337
0.000199	10.678	3.31395775471
0.0002	10.644	3.32825239428
0.000201	10.622	3.28924246598
0.000202	10.586	3.27392791613
0.000203	10.566	3.26460472339
0.000204	10.544	3.25945762359
0.000205	10.464	3.21694016108
0.000206	10.438	3.24502018484
0.000207	10.45	3.23905850518
0.000208	10.422	3.25021783885
0.000209	10.406	3.23684475995
0.00021	10.366	3.26252111104
0.000211	10.346	3.22773666832
0.000212	10.344	3.24309481823
0.000213	10.306	3.20567683961
0.000214	10.278	3.19573403149
0.000215	10.222	3.21258711944
0.000216	10.194	3.22371897038
0.000217	10.184	3.20969531264
0.000218	10.148	3.22212600623
0.000219	10.114	3.21014080688
0.00022	10.076	3.23700849551
0.000221	10.064	3.23850335803
0.000222	10.034	3.22441374516
0.000223	10.018	3.21771285232
0.000224	10.002	3.19092400411
0.000225	9.972	3.21484307549
0.000226	9.966	3.18886249312
0.000227	9.934	3.15113376422
0.000228	9.912	3.12478095232
0.000229	9.85	3.06520798642
0.00023	9.818	3.06216851267
0.000231	9.766	3.0310466839
0.000232	9.752	2.99908252637
0.000233	9.72	2.99091959103
0.000234	9.704	2.9967288833
0.000235	9.694	3.01402786981
0.000236	9.64	3.00439677806
0.000237	9.594	2.98750129707
0.000238	9.55	2.9684170866
0.000239	9.552	2.9905344004
0.00024	9.512	3.00630271264
0.000241	9.506	2.97623318979
0.000242	9.484	2.97485192909
0.000243	9.458	2.93942783548
0.000244	9.44	2.95743131788
0.000245	9.42	2.91952050858
0.000246	9.424	2.90245137772
0.000247	9.392	2.88207147725
0.000248	9.314	2.83256138504
0.000249	9.296	2.84611735528
0.00025	9.276	2.85303767939
0.000251	9.272	2.85762418803
0.000252	9.26	2.88520363233
0.000253	9.218	2.89110290374
0.000254	9.212	2.90913320424
0.000255	9.166	2.91177677716
0.000256	9.174	2.90993539447
0.000257	9.16	2.90489242486
0.000258	9.128	2.93182809864
0.000259	9.064	2.94616768022
0.00026	9.054	2.9365088115
0.000261	9.046	2.94820012889
0.000262	9.02	2.95763418969
0.000263	9.028	2.96364910204
0.000264	9.02	2.96776009812
0.000265	8.996	2.95634639378
0.000266	8.968	2.95075854654
0.000267	8.89	2.92743915394
0.000268	8.894	2.93917743595
0.000269	8.882	2.94280070681
0.00027	8.86	2.95438656915
0.000271	8.864	2.94440214645
0.000272	8.862	2.95617252541
0.000273	8.81	2.9369882533
0.000274	8.794	2.94678876067
0.000275	8.784	2.93757450969
0.000276	8.786	2.9509666213
0.000277	8.754	2.89991103312
0.000278	8.71	2.90962196857
0.000279	8.7	2.90068957319
0.00028	8.662	2.86352160809
0.000281	8.612	2.85472520569
0.000282	8.594	2.85747510925
0.000283	8.572	2.85321152388
0.000284	8.528	2.82227142564
0.000285	8.516	2.82944234788
0.000286	8.494	2.86460538295
0.000287	8.472	2.86028250353
0.000288	8.464	2.86857177006
0.000289	8.442	2.88004097193
0.00029	8.474	2.89574239186
0.000291	8.448	2.87389909357
0.000292	8.46	2.8824295308
0.000293	8.442	2.89389633539
0.000294	8.376	2.87308614559
0.000295	8.334	2.84155661566
0.000296	8.35	2.85298089724
0.000297	8.334	2.84226036809
0.000298	8.346	2.85907047832
0.000299	8.328	2.82142091862
0.0003	8.29	2.79962497489
0.000301	8.298	2.79091311223
0.000302	8.312	2.82606723204
0.000303	8.286	2.83552534815
0.000304	8.218	2.79758395763
0.000305	8.192	2.77328974325
0.000306	8.158	2.78227173367
0.000307	8.144	2.81269692644
0.000308	8.098	2.79291890323
0.000309	8.118	2.80429599008
0.00031	8.09	2.78458255399
0.000311	8.074	2.77353997628
0.000312	8.066	2.76073251149
0.000313	8.024	2.73485356098
0.000314	8.004	2.76622197229
0.000315	7.958	2.78140899546
0.000316	7.95	2.76685742314
0.000317	7.96	2.78754372163
0.000318	7.926	2.77930279027
0.000319	7.89	2.78386422083
0.00032	7.86	2.75688229709
0.000321	7.856	2.75231974887
0.000322	7.81	2.76512205879
0.000323	7.81	2.79103923297
0.000324	7.776	2.77953665203
0.000325	7.734	2.75304268038
0.000326	7.706	2.75527929619
0.000327	7.69	2.73018314404
0.000328	7.656	2.72353887433
0.000329	7.616	2.67517177019
0.00033	7.598	2.69079839453
0.000331	7.6	2.71808756298
0.000332	7.556	2.69422790424
0.000333	7.518	2.71102858709
0.000334	7.49	2.69627520851
0.000335	7.492	2.71917928795
0.000336	7.496	2.72873303934
0.000337	7.466	2.72779104772
0.000338	7.444	2.69422790424
0.000339	7.402	2.67514410827
0.00034	7.362	2.6440416033
0.000341	7.36	2.63636112853
0.000342	7.334	2.63712798324
0.000343	7.31	2.61493785777
0.000344	7.26	2.62228907636
0.000345	7.264	2.62798477926
0.000346	7.256	2.5943137821
0.000347	7.246	2.59335381312
0.000348	7.224	2.59727241544
0.000349	7.228	2.6321124596
0.00035	7.198	2.62045721201
0.000351	7.156	2.61833229366
0.000352	7.156	2.59839642857
0.000353	7.14	2.60161488311
0.000354	7.126	2.61268520875
0.000355	7.116	2.62040912836
0.000356	7.094	2.60943748728
0.000357	7.078	2.60459517008
0.000358	7.072	2.61052025466
0.000359	7.076	2.63025169898
0.00036	7.072	2.63795678509
0.000361	7.044	2.64840782358
0.000362	7.038	2.6556648885
0.000363	7.03	2.64898093613
0.000364	6.998	2.62564201673
0.000365	6.992	2.62601142419
0.000366	6.964	2.62043965777
0.000367	6.932	2.63123089067
0.000368	6.94	2.65563551716
0.000369	6.892	2.66689632344
0.00037	6.9	2.65216892373
0.000371	6.884	2.68450069845
0.000372	6.858	2.68511377785
0.000373	6.806	2.68260395884
0.000374	6.794	2.66900056201
0.000375	6.792	2.63756251111
0.000376	6.778	2.62692139205
0.000377	6.744	2.61886693056
0.000378	6.752	2.61734521987
0.000379	6.712	2.60788343298
0.00038	6.704	2.64506786302
0.000381	6.668	2.6430618608
0.000382	6.644	2.63234952087
0.000383	6.622	2.63194148871
0.000384	6.618	2.60078372803
0.000385	6.592	2.57012373243
0.000386	6.574	2.56057103006
0.000387	6.55	2.55019607089
0.000388	6.564	2.5647424822
0.000389	6.556	2.56492962866
0.00039	6.518	2.54434195815
0.000391	6.494	2.52308620542
0.000392	6.494	2.53415942671
0.000393	6.482	2.53173379327
0.000394	6.456	2.53220536292
0.000395	6.44	2.52317260607
0.000396	6.432	2.54899509611
0.000397	6.424	2.55112210605
0.000398	6.372	2.53566874808
0.000399	6.366	2.49880851607
0.0004	6.35	2.500299982
0.000401	6.31	2.49357173548
0.000402	6.26	2.47475251288
0.000403	6.262	2.49987119668
0.000404	6.23	2.50860519014
0.000405	6.21	2.51831292734
0.000406	6.196	2.51507137076
0.000407	6.184	2.50801594891
0.000408	6.148	2.51755754651
0.000409	6.14	2.52594536758
0.00041	6.104	2.525308694
0.000411	6.06	2.51404057246
0.000412	6.008	2.48916371499
0.000413	5.99	2.47828569782
0.000414	6.006	2.50079267433
0.000415	5.988	2.46897873624
0.000416	5.974	2.46927600725
0.000417	5.96	2.44016392892
0.000418	5.952	2.43591789681
0.000419	5.91	2.43020575261
0.00042	5.89	2.45395598983
0.000421	5.858	2.44414320366
0.000422	5.832	2.45515294839
0.000423	5.83	2.45705107802
0.000424	5.796	2.44915985595
0.000425	5.776	2.42771991795
0.000426	5.776	2.46288936008
0.000427	5.766	2.4833936458
0.000428	5.754	2.47900867284
0.000429	5.75	2.47295369953
0.00043	5.738	2.44813316631
0.000431	5.722	2.42996213962
0.000432	5.718	2.41960244668
0.000433	5.738	2.44076955078
0.000434	5.71	2.42196201457
0.000435	5.69	2.44006147464
0.000436	5.67	2.42674679355
0.000437	5.656	2.45797965817
0.000438	5.63	2.46355434281
0.000439	5.602	2.43384387338
0.00044	5.59	2.41369012096
0.000441	5.566	2.39867546784
0.000442	5.582	2.38982760885
0.000443	5.564	2.39288612349
0.000444	5.538	2.42003223119
0.000445	5.518	2.42768943648
0.000446	5.504	2.44499161553
0.000447	5.504	2.44253638663
0.000448	5.462	2.43486262446
0.000449	5.472	2.42182080262
0.00045	5.464	2.3959766276
0.000451	5.462	2.40178183855
0.000452	5.442	2.38885663027
0.000453	5.442	2.37373882304
0.000454	5.412	2.3719730184
0.000455	5.392	2.38292593255
0.000456	5.384	2.36823647468
0.000457	5.39	2.37695182955
0.000458	5.37	2.3683538587
0.000459	5.324	2.37466292345
0.00046	5.302	2.38218303243
0.000461	5.318	2.4076702432
0.000462	5.314	2.39403508746
0.000463	5.312	2.36107094345
0.000464	5.29	2.33107271444
0.000465	5.272	2.35839267299
0.000466	5.268	2.34268563832
0.000467	5.284	2.33994529851
0.000468	5.286	2.34780833971
0.000469	5.28	2.35236051659
0.00047	5.268	2.34695036164
0.000471	5.248	2.31915846807
0.000472	5.25	2.340833185
0.000473	5.214	2.34525137245
0.000474	5.226	2.36535916934
0.000475	5.212	2.35776504343
0.000476	5.198	2.36110059083
0.000477	5.196	2.31982413127
0.000478	5.168	2.2767907238
0.000479	5.146	2.29012750737
0.00048	5.104	2.30156120927
0.000481	5.094	2.32662072543
0.000482	5.092	2.32455070928
0.000483	5.046	2.30301628305
0.000484	5.034	2.29190837513
0.000485	5.036	2.28444829226
0.000486	5.028	2.26874767218
0.000487	5.018	2.27632950163
0.000488	4.99	2.26492825493
0.000489	4.996	2.27507889973
0.00049	4.986	2.27899188239
0.000491	5.004	2.26891692223
0.000492	4.998	2.24899888839
0.000493	4.992	2.24676122452
0.000494	4.964	2.23846018504
0.000495	4.928	2.19882150253
0.000496	4.91	2.19041092035
0.000497	4.878	2.20343277637
0.000498	4.86	2.19827204868
0.000499	4.836	2.18840215683
0.0005	4.818	2.19382679353
0.000501	4.814	2.17333936604
0.000502	4.824	2.17095002246
0.000503	4.816	2.18498146445
0.000504	4.764	2.19095960711
0.000505	4.722	2.17272087485
0.000506	4.678	2.17952196594
0.000507	4.67	2.1608100333
0.000508	4.666	2.17127704359
0.000509	4.656	2.14328346235
0.00051	4.642	2.15634783836
0.000511	4.634	2.16056566667
0.000512	4.646	2.17731118584
0.000513	4.652	2.1860686174
0.000514	4.66	2.17356849443
0.000515	4.65	2.17336145176
0.000516	4.644	2.16823983913
0.000517	4.614	2.15151202646
0.000518	4.616	2.14302216507
0.000519	4.594	2.12912282408
0.00052	4.606	2.15192100227
0.000521	4.582	2.13805425563
0.000522	4.578	2.15311773947
0.000523	4.566	2.14700815089
0.000524	4.56	2.15647861107
0.000525	4.56	2.15369450016
0.000526	4.572	2.15703871083
0.000527	4.562	2.16197964838
0.000528	4.524	2.16643116669
0.000529	4.516	2.18671991805
0.00053	4.494	2.19498610474
0.000531	4.496	2.17852794336
0.000532	4.496	2.16932800655
0.000533	4.502	2.18403205105
0.000534	4.492	2.17576101629
0.000535	4.478	2.17290496801
0.000536	4.44	2.17954123613
0.000537	4.422	2.18447156081
0.000538	4.41	2.19588251052
0.000539	4.382	2.18267633881
0.00054	4.382	2.18542352875
0.000541	4.388	2.19122248984
0.000542	4.388	2.17012810682
0.000543	4.37	2.17188857909
0.000544	4.386	2.16910211839
0.000545	4.38	2.17889880444
0.000546	4.358	2.14612115222
0.000547	4.36	2.16018517725
0.000548	4.322	2.13969997897
0.000549	4.3	2.13401030925
0.00055	4.276	2.12880811723
0.000551	4.252	2.10819733422
0.000552	4.258	2.12401412425
0.000553	4.278	2.11582513455
0.000554	4.262	2.12069705522
0.000555	4.256	2.12095827399
0.000556	4.214	2.12607713877
0.000557	4.198	2.11820584458
0.000558	4.194	2.12893494499
0.000559	4.2	2.14102779057
0.00056	4.188	2.12806390881
0.000561	4.2	2.14382835134
0.000562	4.184	2.12276800428
0.000563	4.156	2.10229969319
0.000564	4.152	2.10829219986
0.000565	4.174	2.13347697433
0.000566	4.17	2.11307832321
0.000567	4.168	2.11087091031
0.000568	4.156	2.10894855319
0.000569	4.136	2.08458724931
0.00057	4.138	2.08301608251
0.000571	4.128	2.07836859099
0.000572	4.1	2.07797978816
0.000573	4.088	2.08140721628
0.000574	4.11	2.075066264
0.000575	4.114	2.09117287664
0.000576	4.1	2.08374662567
0.000577	4.078	2.08324650486
0.000578	4.058	2.09442975533
0.000579	4.03	2.09501789968
0.00058	4.012	2.06006213499
0.000581	4.012	2.07650090296
0.000582	4.004	2.08326282547
0.000583	3.99	2.07795572619
0.000584	3.97	2.08736676222
0.000585	3.968	2.07146711294
0.000586	3.942	2.0626769015
0.000587	3.938	2.03719316708
0.000588	3.952	2.03708026351
0.000589	3.924	1.9965530296
0.00059	3.912	1.99706184181
0.000591	3.906	1.99929087429
0.000592	3.88	1.99939990997
0.000593	3.858	1.99645585977
0.000594	3.862	1.96849079246
0.000595	3.856	1.95940399101
0.000596	3.846	1.96628685598
0.000597	3.826	1.95338782632
0.000598	3.802	1.92322541581
0.000599	3.794	1.94924703411
0.0006	3.774	1.92429831367
0.000601	3.75	1.92028643697
0.000602	3.718	1.92418190408
0.000603	3.708	1.90649836087
0.000604	3.7	1.90105234015
0.000605	3.714	1.92774583387
0.000606	3.708	1.91904559612
0.000607	3.726	1.95318304314
0.000608	3.716	1.94610996606
0.000609	3.716	1.95431420196
0.00061	3.71	1.96618920758
0.000611	3.692	1.94657031725
0.000612	3.696	1.93793291938
0.000613	3.708	1.92008749801
0.000614	3.688	1.90752614661
0.000615	3.678	1.91580687962
0.000616	3.664	1.90449573378
0.000617	3.654	1.91996979143
0.000618	3.622	1.90764671782
0.000619	3.608	1.89692804292
0.00062	3.616	1.87311078156
0.000621	3.618	1.88575608179
0.000622	3.588	1.89162787038
0.000623	3.562	1.90109336962
0.000624	3.554	1.90238902436
0.000625	3.544	1.88999047617
0.000626	3.52	1.88722017793
0.000627	3.516	1.89466197513
0.000628	3.508	1.88306558569
0.000629	3.492	1.87987659169
0.00063	3.478	1.87123381757
0.000631	3.482	1.86913776913
0.000632	3.482	1.85733034218
0.000633	3.448	1.83392911531
0.000634	3.448	1.83392911531
0.000635	3.406	1.82569548392
0.000636	3.376	1.79516684461
0.000637	3.37	1.81689295227
0.000638	3.372	1.82800875271
0.000639	3.346	1.81391400017
0.00064	3.32	1.78033704674
0.000641	3.282	1.75911227612
0.000642	3.282	1.76592072302
0.000643	3.262	1.76106672219
0.000644	3.256	1.76138127616
0.000645	3.258	1.775228436
0.000646	3.264	1.81171300155
0.000647	3.284	1.81089591087
0.000648	3.27	1.79251220358
0.000649	3.276	1.79327187007
0.00065	3.246	1.77918071033
0.000651	3.234	1.7975661323
0.000652	3.228	1.78997653616
0.000653	3.22	1.78762412156
0.000654	3.214	1.79337781853
0.000655	3.212	1.77286660525
0.000656	3.212	1.78074591113
0.000657	3.22	1.78762412156
0.000658	3.214	1.78106821879
0.000659	3.206	1.78985027307
0.00066	3.196	1.75885872088
0.000661	3.194	1.77774126351
0.000662	3.182	1.78125685964
0.000663	3.156	1.77078061882
0.000664	3.13	1.73582833253
0.000665	3.13	1.7196220515
0.000666	3.126	1.72572419581
0.000667	3.124	1.74144307975
0.000668	3.128	1.76170826189
0.000669	3.104	1.74848048316
0.00067	3.096	1.75350620187
0.000671	3.072	1.74780319258
0.000672	3.042	1.73442670644
0.000673	3.036	1.73859253421
0.000674	3.046	1.74581900551
0.000675	3.03	1.75074269954
0.000676	3.02	1.73885019481
0.000677	2.998	1.73493400451
0.000678	3.008	1.72740730576
0.000679	2.998	1.72336763344
0.00068	2.998	1.71172310845
0.000681	2.988	1.71460082818
0.000682	2.986	1.71516879636
0.000683	2.992	1.70643956822
0.000684	2.994	1.71404900747
0.000685	2.974	1.70801756431
0.000686	2.982	1.71629717706
0.000687	2.968	1.71784050482
0.000688	2.964	1.72241226192
0.000689	2.958	1.73096389333
0.00069	2.944	1.71139241555
0.000691	2.928	1.70259096673
0.000692	2.932	1.71212616358
0.000693	2.904	1.69197635917
0.000694	2.896	1.69740507835
0.000695	2.884	1.68242206357
0.000696	2.872	1.68511601974
0.000697	2.856	1.68144699589
0.000698	2.86	1.69599528301
0.000699	2.848	1.69378156797
0.0007	2.836	1.68911337689
0.000701	2.812	1.67828960552
0.000702	2.804	1.67259797919
0.000703	2.796	1.67283711102
0.000704	2.788	1.67542710972
0.000705	2.802	1.67534951577
0.000706	2.796	1.66324502104
0.000707	2.792	1.67353996068
0.000708	2.79	1.66309951596
0.000709	2.772	1.64681996587
0.00071	2.774	1.64770264308
0.000711	2.784	1.63870192531
0.000712	2.772	1.64195493239
0.000713	2.766	1.64658555806
0.000714	2.752	1.64999878788
0.000715	2.732	1.64686854363
0.000716	2.734	1.64779974511
0.000717	2.716	1.64175028552
0.000718	2.694	1.64935260026
0.000719	2.676	1.64894633024
0.00072	2.686	1.65027391666
0.000721	2.702	1.65565576132
0.000722	2.692	1.63497278265
0.000723	2.7	1.65469030335
0.000724	2.704	1.65299243797
0.000725	2.706	1.64668272597
0.000726	2.686	1.63566622512
0.000727	2.66	1.63474768695
0.000728	2.65	1.64301552032
0.000729	2.62	1.63816971038
0.00073	2.612	1.64239337553
0.000731	2.62	1.62837342155
0.000732	2.616	1.62620539908
0.000733	2.628	1.63267143051
0.000734	2.608	1.62429553961
0.000735	2.588	1.62673169269
0.000736	2.57	1.62883393874
0.000737	2.56	1.628004914
0.000738	2.564	1.63275962713
0.000739	2.552	1.6307348037
0.00074	2.514	1.61796291676
0.000741	2.508	1.61429117572
0.000742	2.486	1.61425029038
0.000743	2.49	1.62662226715
0.000744	2.488	1.63519295498
0.000745	2.482	1.62778254076
0.000746	2.464	1.61762294741
0.000747	2.46	1.62246725699
0.000748	2.47	1.62514614727
0.000749	2.464	1.61762294741
0.00075	2.468	1.60902952117
0.000751	2.456	1.60998881984
0.000752	2.436	1.61428126422
0.000753	2.442	1.61945546404
0.000754	2.438	1.60939616006
0.000755	2.434	1.60923708632
0.000756	2.42	1.59361224895
0.000757	2.44	1.59323570133
0.000758	2.426	1.58887507376
0.000759	2.414	1.58069731448
0.00076	2.41	1.56265799201
0.000761	2.412	1.57424775687
0.000762	2.418	1.57837764809
0.000763	2.412	1.57297679576
0.000764	2.394	1.56165425111
0.000765	2.398	1.5822755765
0.000766	2.396	1.56817856126
0.000767	2.388	1.56123540826
0.000768	2.38	1.56575860208
0.000769	2.368	1.56734680272
0.00077	2.352	1.56079979498
0.000771	2.346	1.54476017556
0.000772	2.346	1.55250893717
0.000773	2.354	1.5429465318
0.000774	2.35	1.54644754195
0.000775	2.352	1.53626039459
0.000776	2.342	1.52742790337
0.000777	2.32	1.507846146
0.000778	2.334	1.51606200401
0.000779	2.314	1.49646383184
0.00078	2.324	1.49098088519
0.000781	2.31	1.48657324071
0.000782	2.302	1.4882190699
0.000783	2.292	1.48011350916
0.000784	2.292	1.50157783681
0.000785	2.288	1.49968530032
0.000786	2.28	1.49452333538
0.000787	2.278	1.49288847541
0.000788	2.268	1.50604648003
0.000789	2.254	1.52232847967
0.00079	2.214	1.51400264201
0.000791	2.214	1.52846458906
0.000792	2.21	1.51456264314
0.000793	2.21	1.50396143568
0.000794	2.194	1.51537586097
0.000795	2.196	1.52498655732
0.000796	2.18	1.52302330908
0.000797	2.178	1.51865598474
0.000798	2.152	1.51818839411
0.000799	2.146	1.50621512408
0.0008	2.146	1.5088684502
0.000801	2.142	1.51322040695
0.000802	2.134	1.49534076384
0.000803	2.12	1.49184449592
0.000804	2.114	1.48761688616
0.000805	2.12	1.49184449592
0.000806	2.118	1.49935852951
0.000807	2.102	1.4951909577
0.000808	2.104	1.49972797533
0.000809	2.12	1.52892118829
0.00081	2.124	1.53773339692
0.000811	2.132	1.53054761442
0.000812	2.118	1.51660014506
0.000813	2.104	1.51432625283
0.000814	2.098	1.50479101539
0.000815	2.092	1.50317530581
0.000816	2.088	1.48602018829
0.000817	2.072	1.48418866725
0.000818	2.068	1.47355895708
0.000819	2.066	1.47974457255
0.00082	2.052	1.45646695809
0.000821	2.034	1.45218593851
0.000822	2.032	1.44602074674
0.000823	2.018	1.44833559647
0.000824	2.004	1.43665723121
0.000825	2.004	1.43665723121
0.000826	1.984	1.43239100807
0.000827	1.99	1.44149228232
0.000828	1.978	1.43997083304
0.000829	1.976	1.44479202656
0.00083	1.974	1.42313878452
0.000831	1.98	1.42954538228
0.000832	1.976	1.43088224533
0.000833	1.968	1.436306374
0.000834	1.95	1.42109113008
0.000835	1.958	1.4072085844
0.000836	1.956	1.4149431084
0.000837	1.966	1.42858111425
0.000838	1.964	1.4179929478
0.000839	1.968	1.40676081833
0.00084	1.958	1.41571042237
0.000841	1.952	1.41904756791
0.000842	1.934	1.40628731062
0.000843	1.932	1.42385954363
0.000844	1.914	1.42077584439
0.000845	1.912	1.41147298947
0.000846	1.914	1.40662859348
0.000847	1.916	1.41313269016
0.000848	1.912	1.4185400946
0.000849	1.916	1.42300527055
0.00085	1.91	1.40779970166
0.000851	1.92	1.41901374201
0.000852	1.914	1.40946940371
0.000853	1.908	1.40411395549
0.000854	1.88	1.40769314838
0.000855	1.874	1.39789985335
0.000856	1.872	1.4154914341
0.000857	1.872	1.41266273399
0.000858	1.864	1.40765904963
0.000859	1.852	1.40360108293
0.00086	1.84	1.41364776377
0.000861	1.812	1.40166187078
0.000862	1.818	1.39458811124
0.000863	1.792	1.38878940088
0.000864	1.8	1.40570267126
0.000865	1.78	1.39699677881
0.000866	1.772	1.39571343764
0.000867	1.766	1.38969205222
0.000868	1.758	1.38976113055
0.000869	1.746	1.386176035
0.00087	1.748	1.388702992
0.000871	1.738	1.38324112142
0.000872	1.754	1.39910114002
0.000873	1.728	1.38203328469
0.000874	1.736	1.37633716799
0.000875	1.734	1.37231337529
0.000876	1.72	1.36586968632
0.000877	1.728	1.35425846868
0.000878	1.724	1.34900852481
0.000879	1.732	1.3638826929
0.00088	1.744	1.35884656971
0.000881	1.756	1.35220708473
0.000882	1.758	1.351826912
0.000883	1.756	1.34627783165
0.000884	1.758	1.34292069758
0.000885	1.75	1.34294452603
0.000886	1.736	1.33652684223
0.000887	1.732	1.34468434958
0.000888	1.734	1.32787198178
0.000889	1.724	1.33260046526
0.00089	1.718	1.33059234929
0.000891	1.702	1.32710059905
0.000892	1.708	1.34860520539
0.000893	1.7	1.35129567453
0.000894	1.69	1.34532523949
0.000895	1.682	1.34643083744
0.000896	1.67	1.33757242795
0.000897	1.676	1.3457429175
0.000898	1.67	1.34502788075
0.000899	1.662	1.33856490317
0.0009	1.652	1.35162716753
0.000901	1.666	1.34849694104
0.000902	1.662	1.35046510507
0.000903	1.65	1.32796837312
0.000904	1.66	1.32981201679
0.000905	1.646	1.32086486818
0.000906	1.632	1.32837344147
0.000907	1.626	1.3229225223
0.000908	1.63	1.32555648691
0.000909	1.636	1.3204181156
0.00091	1.62	1.31590273197
0.000911	1.606	1.31101639959
0.000912	1.612	1.31508782977
0.000913	1.606	1.31406392539
0.000914	1.618	1.32366007721
0.000915	1.622	1.32178515652
0.000916	1.626	1.31837930809
0.000917	1.634	1.3115044796
0.000918	1.62	1.31285947458
0.000919	1.606	1.29258036501
0.00092	1.608	1.29550607872
0.000921	1.586	1.27695105623
0.000922	1.578	1.28059205058
0.000923	1.576	1.27914971759
0.000924	1.582	1.286575299
0.000925	1.57	1.2826145173
0.000926	1.56	1.28312119459
0.000927	1.554	1.27870403143
0.000928	1.548	1.28362611379
0.000929	1.538	1.27301060483
0.00093	1.538	1.2839610586
0.000931	1.544	1.28688150193
0.000932	1.534	1.28251471726
0.000933	1.52	1.26396202475
0.000934	1.524	1.2654738243
0.000935	1.52	1.26554336156
0.000936	1.518	1.27345043092
0.000937	1.508	1.26251178212
0.000938	1.504	1.26094567686
0.000939	1.494	1.2513848329
0.00094	1.47	1.25582642113
0.000941	1.468	1.24136054392
0.000942	1.466	1.23484573935
0.000943	1.472	1.24306717437
0.000944	1.466	1.23484573935
0.000945	1.47	1.2397983707
0.000946	1.47	1.23008129813
0.000947	1.45	1.23430142186
0.000948	1.442	1.22582054151
0.000949	1.452	1.22462075762
0.00095	1.454	1.22142703425
0.000951	1.45	1.21470160945
0.000952	1.436	1.22552192963
0.000953	1.426	1.22332497726
0.000954	1.414	1.22090294455
0.000955	1.42	1.2229472597
0.000956	1.408	1.22046548497
0.000957	1.406	1.20878616802
0.000958	1.416	1.2275764742
0.000959	1.418	1.23258914485
0.00096	1.414	1.22417482412
0.000961	1.416	1.2275764742
0.000962	1.41	1.19578426148
0.000963	1.398	1.18473456943
0.000964	1.402	1.19515522004
0.000965	1.4	1.19833217432
0.000966	1.398	1.19649320934
0.000967	1.402	1.18844267847
0.000968	1.406	1.1938023287
0.000969	1.402	1.18675861067
0.00097	1.394	1.18607082419
0.000971	1.376	1.17754999894
0.000972	1.378	1.18790403653
0.000973	1.37	1.18705517985
0.000974	1.358	1.18904835898
0.000975	1.35	1.18638105177
0.000976	1.354	1.18181386013
0.000977	1.356	1.19048897517
0.000978	1.36	1.21095004026
0.000979	1.348	1.21280501318
0.00098	1.342	1.21533369903
0.000981	1.35	1.20145744827
0.000982	1.338	1.19656006953
0.000983	1.332	1.20903928803
0.000984	1.34	1.22816936943
0.000985	1.342	1.22679908706
0.000986	1.338	1.22464525476
0.000987	1.352	1.2377786555
0.000988	1.35	1.23268000714
0.000989	1.344	1.22705501099
0.00099	1.336	1.21946873679
0.000991	1.322	1.21091535625
0.000992	1.304	1.19815858717
0.000993	1.292	1.1944605477
0.000994	1.304	1.20647585968
0.000995	1.294	1.19313201281
0.000996	1.3	1.1874342087
0.000997	1.286	1.1782206924
0.000998	1.278	1.16821059745
0.000999	1.272	1.16190188915
0.001	1.254	1.1564964332
0.001001	1.248	1.16382816601
0.001002	1.256	1.17917937567
0.001003	1.256	1.17066818527
0.001004	1.258	1.17619556197
0.001005	1.254	1.16853925908
0.001006	1.262	1.17190272634
0.001007	1.246	1.17195733711
0.001008	1.254	1.17706584353
0.001009	1.254	1.17706584353
0.00101	1.26	1.17660528641
0.001011	1.244	1.16467334476
0.001012	1.25	1.16081867662
0.001013	1.248	1.1586612965
0.001014	1.248	1.14302055975
0.001015	1.24	1.1341957503
0.001016	1.23	1.12654338576
0.001017	1.232	1.12879404676
0.001018	1.228	1.13137792094
0.001019	1.222	1.13168723594
0.00102	1.218	1.12537815866
0.001021	1.214	1.12258808118
0.001022	1.202	1.11588350646
0.001023	1.198	1.11480760672
0.001024	1.192	1.12032852325
0.001025	1.206	1.12408362678
0.001026	1.218	1.12715393802
0.001027	1.218	1.12892692412
0.001028	1.22	1.1347246362
0.001029	1.214	1.138509552
0.00103	1.208	1.14923278756
0.001031	1.202	1.14245174953
0.001032	1.202	1.14069978522
0.001033	1.192	1.13452016289
0.001034	1.192	1.1274466728
0.001035	1.188	1.12456925087
0.001036	1.17	1.11404667766
0.001037	1.164	1.11763321354
0.001038	1.154	1.11994821309
0.001039	1.148	1.10729219269
0.00104	1.148	1.1000436355
0.001041	1.152	1.10675019765
0.001042	1.148	1.10909692994
0.001043	1.136	1.10159157586
0.001044	1.134	1.10817146688
0.001045	1.14	1.11731821788
0.001046	1.144	1.11501748865
0.001047	1.156	1.11340199389
0.001048	1.142	1.10536690741
0.001049	1.134	1.09180767537
0.00105	1.136	1.08697010078
0.001051	1.124	1.06987102026
0.001052	1.13	1.07939798036
0.001053	1.128	1.093442271
0.001054	1.12	1.08701425934
0.001055	1.11	1.08161915664
0.001056	1.108	1.08459024521
0.001057	1.106	1.08201848413
0.001058	1.096	1.07274600908
0.001059	1.096	1.07460876602
0.00106	1.082	1.05795841128
0.001061	1.068	1.05611363025
0.001062	1.072	1.0539525606
0.001063	1.08	1.06470653234
0.001064	1.072	1.0539525606
0.001065	1.074	1.04715041899
0.001066	1.064	1.04110710304
0.001067	1.06	1.03363436475
0.001068	1.058	1.0385740224
0.001069	1.064	1.04876308097
0.00107	1.062	1.0364149748
0.001071	1.056	1.02218589307
0.001072	1.052	1.03019221507
0.001073	1.06	1.03556747728
0.001074	1.06	1.03749698795
0.001075	1.044	1.03443897838
0.001076	1.042	1.03355502998
0.001077	1.042	1.03741794856
0.001078	1.026	1.04178884617
0.001079	1.034	1.04730320347
0.00108	1.036	1.04628103299
0.001081	1.022	1.03223834457
0.001082	1.018	1.02648721375
0.001083	1.016	1.02554570839
0.001084	1.014	1.01872665617
0.001085	1.018	1.02648721375
0.001086	1.018	1.02648721375
0.001087	1.022	1.0283559695
0.001088	1.028	1.03112365893
0.001089	1.03	1.02230132544
0.00109	1.026	1.02241087631
0.001091	1.022	1.02445888156
0.001092	1.026	1.0321453386
0.001093	1.024	1.0350961308
0.001094	1.016	1.02749403891
0.001095	1.008	1.02563931282
0.001096	1.012	1.02949307914
0.001097	1.012	1.03143395329
0.001098	1.012	1.03723478538
0.001099	1.012	1.03143395329
0.0011	1.004	1.02175535232
0.001101	1.004	1.02175535232
0.001102	1.002	1.02469312479
0.001103	0.998	1.02858932524
0.001104	0.992	1.02953193248
0.001105	0.978	1.01465067881
0.001106	0.974	1.01060575894
0.001107	0.966	1.00441226595
0.001108	0.962	0.99426153501
0.001109	0.96	0.98914104151
0.00111	0.964	0.985243117205
0.001111	0.958	0.977873202414
0.001112	0.944	0.972041151392
0.001113	0.94	0.977957054272
0.001114	0.938	0.978854432487
0.001115	0.912	0.953024658653
0.001116	0.908	0.961007804339
0.001117	0.914	0.977038382051
0.001118	0.908	0.967231099583
0.001119	0.898	0.950576667082
0.00112	0.896	0.966014492645
0.001121	0.888	0.96304517028
0.001122	0.874	0.947694043455
0.001123	0.88	0.96
0.001124	0.884	0.95840701166
0.001125	0.88	0.957914401186
0.001126	0.894	0.977120258719
0.001127	0.892	0.965575476076
0.001128	0.896	0.970146380708
0.001129	0.89	0.976678043165
0.00113	0.894	0.975071279446
0.001131	0.89	0.994937183947
0.001132	0.888	0.987651760491
0.001133	0.888	0.973373515152
0.001134	0.882	0.97369194307
0.001135	0.908	1.00575146035
0.001136	0.916	1.00446204508
0.001137	0.904	0.991354628778
0.001138	0.908	1.00376092771
0.001139	0.906	0.994567242573
0.00114	0.908	0.98566525758
0.001141	0.9	0.978774744259
0.001142	0.894	0.975071279446
0.001143	0.896	0.974260745386
0.001144	0.886	0.970053606766
0.001145	0.876	0.963651389248
0.001146	0.87	0.957653381971
0.001147	0.868	0.958423705884
0.001148	0.854	0.949043729235
0.001149	0.86	0.950999474237
0.00115	0.854	0.949043729235
0.001151	0.852	0.94767927064
0.001152	0.846	0.947778455125
0.001153	0.846	0.949886308987
0.001154	0.846	0.943548620899
0.001155	0.85	0.950526170076
0.001156	0.848	0.947045933416
0.001157	0.846	0.941426577063
0.001158	0.834	0.926522530757
0.001159	0.83	0.934398202053
0.00116	0.828	0.935102133459
0.001161	0.818	0.927834036884
0.001162	0.81	0.917551088496
0.001163	0.806	0.923235614564
0.001164	0.798	0.919345419307
0.001165	0.792	0.908149767384
0.001166	0.796	0.913446221734
0.001167	0.796	0.924328945776
0.001168	0.796	0.926490151054
0.001169	0.796	0.92864632665
0.00117	0.788	0.937579863265
0.001171	0.778	0.934192699608
0.001172	0.768	0.939242247772
0.001173	0.754	0.934603659312
0.001174	0.75	0.914056891008
0.001175	0.75	0.916242326025
0.001176	0.754	0.912953448978
0.001177	0.754	0.908561500395
0.001178	0.754	0.904148217938
0.001179	0.75	0.903050386191
0.00118	0.748	0.899164056221
0.001181	0.746	0.890777188751
0.001182	0.742	0.894111849826
0.001183	0.752	0.900275513385
0.001184	0.752	0.900275513385
0.001185	0.75	0.900832947888
0.001186	0.75	0.898610037781
0.001187	0.744	0.870898386725
0.001188	0.748	0.885717788012
0.001189	0.738	0.879406618124
0.00119	0.736	0.882215393201
0.001191	0.738	0.886203136984
0.001192	0.742	0.885119201012
0.001193	0.742	0.857575652639
0.001194	0.736	0.861570658739
0.001195	0.734	0.864432761989
0.001196	0.732	0.860334818545
0.001197	0.726	0.854940933632
0.001198	0.72	0.854166260163
0.001199	0.722	0.851302531419
0.0012	0.718	0.849985882236
0.001201	0.716	0.852844651739
0.001202	0.716	0.850496325683
0.001203	0.714	0.853348697778
0.001204	0.71	0.840178552452
0.001205	0.714	0.846288366929
0.001206	0.708	0.847782991101
0.001207	0.708	0.857167428219
0.001208	0.714	0.874187622882
0.001209	0.712	0.87467479671
0.00121	0.712	0.87467479671
0.001211	0.714	0.878751386912
0.001212	0.714	0.881024403748
0.001213	0.71	0.870574522944
0.001214	0.704	0.865091902632
0.001215	0.702	0.856268649432
0.001216	0.698	0.859532431034
0.001217	0.696	0.855326838115
0.001218	0.7	0.859069263797
0.001219	0.708	0.857167428219
0.00122	0.702	0.853929739499
0.001221	0.706	0.852973622101
0.001222	0.706	0.857650278377
0.001223	0.708	0.86182132719
0.001224	0.698	0.852523313464
0.001225	0.692	0.839723764103
0.001226	0.696	0.843554384732
0.001227	0.692	0.839723764103
0.001228	0.686	0.833908867923
0.001229	0.682	0.832391734702
0.00123	0.672	0.832115376616
0.001231	0.662	0.822043794454
0.001232	0.664	0.821647126204
0.001233	0.662	0.81471221913
0.001234	0.668	0.818398435971
0.001235	0.67	0.817985329942
0.001236	0.674	0.819587701225
0.001237	0.674	0.819587701225
0.001238	0.664	0.811852203298
0.001239	0.662	0.812253654963
0.00124	0.658	0.798145350171
0.001241	0.648	0.797556267607
0.001242	0.644	0.793261621409
0.001243	0.648	0.797556267607
0.001244	0.654	0.788849795588
0.001245	0.654	0.781206758803
0.001246	0.656	0.788456720436
0.001247	0.658	0.78296615508
0.001248	0.654	0.791381071292
0.001249	0.652	0.791767642683
0.00125	0.648	0.78999746835
0.001251	0.658	0.822821973455
0.001252	0.654	0.823579990043
0.001253	0.646	0.82017315245
0.001254	0.646	0.815281546461
0.001255	0.642	0.818435092112
0.001256	0.636	0.809632015177
0.001257	0.63	0.780448588954
0.001258	0.63	0.78555712714
0.001259	0.626	0.796319031545
0.00126	0.632	0.802854905945
0.001261	0.63	0.795675813381
0.001262	0.628	0.793483459185
0.001263	0.628	0.818300678235
0.001264	0.64	0.823650411279
0.001265	0.64	0.826075057123
0.001266	0.636	0.83156719512
0.001267	0.636	0.833968824357
0.001268	0.642	0.84725202862
0.001269	0.638	0.847912731359
0.00127	0.634	0.843826996487
0.001271	0.628	0.842387084421
0.001272	0.62	0.83880867902
0.001273	0.624	0.840609302827
0.001274	0.618	0.839092366787
0.001275	0.612	0.839914281341
0.001276	0.608	0.835665004652
0.001277	0.608	0.833268264126
0.001278	0.602	0.836418555509
0.001279	0.6	0.824621125124
0.00128	0.61	0.830602191184
0.001281	0.604	0.826549454056
0.001282	0.598	0.805230401811
0.001283	0.602	0.834023980471
0.001284	0.592	0.805937962873
0.001285	0.58	0.787146746166
0.001286	0.58	0.789683480896
0.001287	0.586	0.791583223673
0.001288	0.584	0.789268015315
0.001289	0.592	0.788375545029
0.00129	0.584	0.789268015315
0.001291	0.57	0.783007024234
0.001292	0.566	0.773074381932
0.001293	0.57	0.775306391048
0.001294	0.568	0.770309028897
0.001295	0.57	0.803181175078
0.001296	0.572	0.803004358643
0.001297	0.576	0.812541691238
0.001298	0.578	0.81726128013
0.001299	0.568	0.813250268982
0.0013	0.562	0.786228974282
0.001301	0.56	0.788923316933
0.001302	0.564	0.788608901801
0.001303	0.57	0.790632658066
0.001304	0.576	0.790078477115
0.001305	0.576	0.792605828896
0.001306	0.574	0.790268308867
0.001307	0.576	0.792605828896
0.001308	0.574	0.785190422764
0.001309	0.572	0.785376342908
0.00131	0.57	0.78555712714
0.001311	0.568	0.790807182567
0.001312	0.57	0.793158243984
0.001313	0.562	0.786228974282
0.001314	0.564	0.783520261384
0.001315	0.564	0.78096350747
0.001316	0.566	0.780797028683
0.001317	0.558	0.778868409938
0.001318	0.552	0.774142105818
0.001319	0.552	0.771554275473
0.00132	0.552	0.784408057072
0.001321	0.548	0.787207723539
0.001322	0.544	0.777215542819
0.001323	0.548	0.776978764189
0.001324	0.546	0.771935230444
0.001325	0.546	0.771935230444
0.001326	0.538	0.759312847251
0.001327	0.542	0.75910210117
0.001328	0.534	0.764750939849
0.001329	0.534	0.764750939849
0.00133	0.532	0.764837237587
0.001331	0.53	0.759670981412
0.001332	0.526	0.759818399356
0.001333	0.524	0.762511639255
0.001334	0.518	0.760049998355
0.001335	0.516	0.754813884345
0.001336	0.508	0.754941057302
0.001337	0.508	0.752287179208
0.001338	0.508	0.749623905702
0.001339	0.504	0.749655921073
0.00134	0.51	0.754917214004
0.001341	0.506	0.749642581501
0.001342	0.51	0.752263251794
0.001343	0.51	0.752263251794
0.001344	0.508	0.752287179208
0.001345	0.504	0.744301014375
0.001346	0.516	0.754813884345
0.001347	0.514	0.754853628196
0.001348	0.51	0.754917214004
0.001349	0.506	0.746969878911
0.00135	0.508	0.744268768658
0.001351	0.496	0.716926774504
0.001352	0.492	0.708474417322
0.001353	0.494	0.708494177817
0.001354	0.484	0.705509744794
0.001355	0.48	0.70256672281
0.001356	0.48	0.696850055607
0.001357	0.472	0.693697340344
0.001358	0.476	0.690958754196
0.001359	0.47	0.681982404465
0.00136	0.468	0.681891486968
0.001361	0.462	0.684511504651
0.001362	0.462	0.687427087043
0.001363	0.456	0.681222430635
0.001364	0.448	0.677713803903
0.001365	0.448	0.674756252287
0.001366	0.446	0.665645551326
0.001367	0.442	0.665308950789
0.001368	0.442	0.662296006329
0.001369	0.432	0.655267884151
0.00137	0.438	0.655862790529
0.001371	0.434	0.643151615096
0.001372	0.428	0.645612887108
0.001373	0.426	0.645386705782
0.001374	0.43	0.642728558569
0.001375	0.434	0.646253820105
0.001376	0.44	0.649923072371
0.001377	0.442	0.647020865197
0.001378	0.444	0.653348299148
0.001379	0.454	0.657178818892
0.00138	0.456	0.663373198132
0.001381	0.45	0.665957956631
0.001382	0.446	0.665645551326
0.001383	0.444	0.665480277694
0.001384	0.442	0.656228618699
0.001385	0.44	0.659090282131
0.001386	0.442	0.656228618699
0.001387	0.444	0.656402315657
0.001388	0.438	0.646649827959
0.001389	0.438	0.646649827959
0.00139	0.438	0.643549531893
0.001391	0.44	0.652993108693
0.001392	0.434	0.649341204607
0.001393	0.43	0.651996932508
0.001394	0.43	0.651996932508
0.001395	0.426	0.651555062907
0.001396	0.432	0.646046437959
0.001397	0.426	0.639158822203
0.001398	0.428	0.645612887108
0.001399	0.43	0.648922183316
0.0014	0.428	0.660920570114
0.001401	0.426	0.657665568507
0.001402	0.428	0.660920570114
0.001403	0.428	0.660920570114
0.001404	0.428	0.660920570114
0.001405	0.428	0.660920570114
0.001406	0.426	0.654617445536
0.001407	0.426	0.657665568507
0.001408	0.414	0.646996136001
0.001409	0.422	0.654152887328
0.00141	0.414	0.653149293807
0.001411	0.412	0.652882837881
0.001412	0.416	0.656463251066
0.001413	0.416	0.656463251066
0.001414	0.414	0.640783894929
0.001415	0.416	0.64416147044
0.001416	0.408	0.633668683146
0.001417	0.406	0.636524940595
0.001418	0.408	0.639949998047
0.001419	0.41	0.6402343321
0.00142	0.402	0.635921378788
0.001421	0.404	0.642482684592
0.001422	0.4	0.641872261435
0.001423	0.404	0.636226374807
0.001424	0.398	0.632136061303
0.001425	0.396	0.634967715715
0.001426	0.398	0.63529205882
0.001427	0.394	0.631477632225
0.001428	0.394	0.631477632225
0.001429	0.396	0.631810098052
0.00143	0.392	0.631138653546
0.001431	0.396	0.638109708436
0.001432	0.396	0.641236305897
0.001433	0.4	0.644980619864
0.001434	0.402	0.64528753281
0.001435	0.398	0.644667356084
0.001436	0.398	0.644667356084
0.001437	0.394	0.644021738764
0.001438	0.392	0.634299613747
0.001439	0.386	0.633248766284
0.00144	0.384	0.629717396933
0.001441	0.38	0.625779513886
0.001442	0.39	0.637102817448
0.001443	0.39	0.643350604259
0.001444	0.39	0.646451854356
0.001445	0.384	0.639174467575
0.001446	0.374	0.627792959502
0.001447	0.38	0.628967407741
0.001448	0.38	0.628967407741
0.001449	0.376	0.628191053741
0.00145	0.374	0.624599071405
0.001451	0.374	0.627792959502
0.001452	0.374	0.634132478272
0.001453	0.362	0.618834388185
0.001454	0.36	0.61838499335
0.001455	0.354	0.61047850085
0.001456	0.352	0.613266663043
0.001457	0.35	0.61603571325
0.001458	0.358	0.630742419693
0.001459	0.35	0.625699608438
0.00146	0.354	0.632996050541
0.001461	0.35	0.632060123722
0.001462	0.352	0.632531422144
0.001463	0.35	0.628887907341
0.001464	0.34	0.62
0.001465	0.34	0.62
0.001466	0.33	0.614084684714
0.001467	0.33	0.610819122163
0.001468	0.326	0.609691725383
0.001469	0.334	0.615178023014
0.00147	0.332	0.611372227043
0.001471	0.33	0.604235053601
0.001472	0.326	0.586279796684
0.001473	0.336	0.595906032861
0.001474	0.334	0.585187149551
0.001475	0.338	0.589708402518
0.001476	0.336	0.585750800256
0.001477	0.334	0.58175940044
0.001478	0.322	0.571240754849
0.001479	0.322	0.56419500175
0.00148	0.318	0.552155775121
0.001481	0.314	0.554440258279
0.001482	0.312	0.553765293243
0.001483	0.318	0.56291740069
0.001484	0.32	0.563560112144
0.001485	0.322	0.56419500175
0.001486	0.32	0.56
0.001487	0.318	0.559353197899
0.001488	0.316	0.551492520348
0.001489	0.318	0.552155775121
0.00149	0.322	0.560638921232
0.001491	0.324	0.568352003603
0.001492	0.316	0.555107196855
0.001493	0.316	0.555107196855
0.001494	0.312	0.546494281763
0.001495	0.31	0.54580216196
0.001496	0.304	0.539985184982
0.001497	0.306	0.544393240223
0.001498	0.304	0.543676374326
0.001499	0.308	0.54510182535
0.0015	0.31	0.542125446737
0.001501	0.312	0.546494281763
0.001502	0.314	0.554440258279
0.001503	0.314	0.554440258279
0.001504	0.312	0.553765293243
0.001505	0.312	0.557365230347
0.001506	0.314	0.558035841143
0.001507	0.316	0.558698487558
0.001508	0.32	0.563560112144
0.001509	0.318	0.555766137867
0.00151	0.314	0.554440258279
0.001511	0.308	0.548758599021
0.001512	0.298	0.537769467337
0.001513	0.292	0.531729254414
0.001514	0.294	0.536249941725
0.001515	0.298	0.545156858161
0.001516	0.298	0.545156858161
0.001517	0.296	0.540725438647
0.001518	0.294	0.539966665638
0.001519	0.296	0.544411608987
0.00152	0.298	0.556053954217
0.001521	0.294	0.554584529175
0.001522	0.296	0.555323329242
0.001523	0.296	0.555323329242
0.001524	0.296	0.555323329242
0.001525	0.294	0.550966423659
0.001526	0.294	0.547324401064
0.001527	0.29	0.538423625039
0.001528	0.29	0.542125446737
0.001529	0.284	0.536044774249
0.00153	0.282	0.535234528034
0.001531	0.28	0.526877594893
0.001532	0.282	0.527708252731
0.001533	0.284	0.528530036989
0.001534	0.284	0.528530036989
0.001535	0.284	0.528530036989
0.001536	0.288	0.530147149384
0.001537	0.286	0.529342988997
0.001538	0.286	0.53310786901
0.001539	0.284	0.532300666917
0.00154	0.286	0.53310786901
0.001541	0.28	0.534415568635
0.001542	0.278	0.533587855934
0.001543	0.282	0.535234528034
0.001544	0.282	0.538958254413
0.001545	0.28	0.538144961883
0.001546	0.28	0.538144961883
0.001547	0.28	0.538144961883
0.001548	0.28	0.538144961883
0.001549	0.29	0.556686626389
0.00155	0.292	0.557436991955
0.001551	0.294	0.561750834445
0.001552	0.286	0.551546915502
0.001553	0.286	0.547908751527
0.001554	0.282	0.546329570864
0.001555	0.28	0.545527267879
0.001556	0.282	0.546329570864
0.001557	0.282	0.546329570864
0.001558	0.284	0.54712338645
0.001559	0.28	0.545527267879
0.00156	0.278	0.548375783565
0.001561	0.278	0.552010869458
0.001562	0.28	0.552810998443
0.001563	0.276	0.551202322201
0.001564	0.28	0.552810998443
0.001565	0.28	0.552810998443
0.001566	0.28	0.552810998443
0.001567	0.28	0.552810998443
0.001568	0.282	0.553602745658
0.001569	0.284	0.557982078565
0.00157	0.284	0.557982078565
0.001571	0.282	0.557203732938
0.001572	0.278	0.555622173784
0.001573	0.28	0.55641710973
0.001574	0.278	0.555622173784
0.001575	0.28	0.55641710973
0.001576	0.286	0.558752181204
0.001577	0.284	0.557982078565
0.001578	0.28	0.55641710973
0.001579	0.276	0.551202322201
0.00158	0.276	0.551202322201
0.001581	0.276	0.551202322201
0.001582	0.272	0.549559823859
0.001583	0.27	0.545068802996
0.001584	0.272	0.545908417228
0.001585	0.266	0.543363598339
0.001586	0.262	0.530430014234
0.001587	0.26	0.529528091795
0.001588	0.254	0.522956977198
0.001589	0.248	0.504475965731
0.00159	0.246	0.499483733469
0.001591	0.244	0.498461633428
0.001592	0.242	0.497429391974
0.001593	0.24	0.492341345004
0.001594	0.248	0.496483635178
0.001595	0.25	0.497493718553
0.001596	0.256	0.500463784904
0.001597	0.254	0.503471945594
0.001598	0.254	0.503471945594
0.001599	0.264	0.523740393707
0.0016	0.266	0.524637017375
0.001601	0.266	0.524637017375
0.001602	0.266	0.524637017375
0.001603	0.264	0.519907684113
0.001604	0.26	0.51807335388
0.001605	0.258	0.509348603611
0.001606	0.258	0.509348603611
0.001607	0.26	0.510294032887
0.001608	0.252	0.506454341476
0.001609	0.252	0.506454341476
0.00161	0.25	0.513322510708
0.001611	0.25	0.513322510708
0.001612	0.246	0.511355062554
0.001613	0.242	0.509348603611
0.001614	0.24	0.512249938995
0.001615	0.238	0.507302670996
0.001616	0.242	0.509348603611
0.001617	0.24	0.508330601086
0.001618	0.242	0.509348603611
0.001619	0.244	0.510356737978
0.00162	0.242	0.509348603611
0.001621	0.24	0.508330601086
0.001622	0.244	0.510356737978
0.001623	0.24	0.508330601086
0.001624	0.238	0.507302670996
0.001625	0.236	0.502298715905
0.001626	0.238	0.503344812231
0.001627	0.238	0.503344812231
0.001628	0.232	0.496161264107
0.001629	0.232	0.496161264107
0.00163	0.228	0.49397975667
0.001631	0.228	0.489914278216
0.001632	0.224	0.483553513068
0.001633	0.218	0.484227219392
0.001634	0.216	0.474704118373
0.001635	0.224	0.491756037075
0.001636	0.228	0.489914278216
0.001637	0.228	0.498012048047
0.001638	0.226	0.496914479564
0.001639	0.234	0.501242456302
0.00164	0.228	0.498012048047
0.001641	0.222	0.494687780322
0.001642	0.224	0.495806413835
0.001643	0.218	0.48834004546
0.001644	0.214	0.486008230383
0.001645	0.214	0.486008230383
0.001646	0.218	0.48834004546
0.001647	0.214	0.481875502594
0.001648	0.218	0.484227219392
0.001649	0.218	0.484227219392
0.00165	0.22	0.48538644398
0.001651	0.224	0.487672020932
0.001652	0.22	0.481248376621
0.001653	0.22	0.481248376621
0.001654	0.222	0.482406467618
0.001655	0.228	0.489914278216
0.001656	0.228	0.489914278216
0.001657	0.224	0.487672020932
0.001658	0.226	0.488798527003
0.001659	0.226	0.488798527003
0.00166	0.218	0.484227219392
0.001661	0.216	0.478898736687
0.001662	0.212	0.4722880477
0.001663	0.214	0.473501847937
0.001664	0.21	0.471062628533
0.001665	0.214	0.473501847937
0.001666	0.21	0.466797600679
0.001667	0.208	0.465549138115
0.001668	0.21	0.466797600679
0.001669	0.21	0.471062628533
0.00167	0.212	0.476503934926
0.001671	0.212	0.476503934926
0.001672	0.21	0.475289385533
0.001673	0.208	0.478263525684
0.001674	0.21	0.479478883789
0.001675	0.208	0.478263525684
0.001676	0.208	0.478263525684
0.001677	0.208	0.474063286914
0.001678	0.21	0.475289385533
0.001679	0.212	0.476503934926
0.00168	0.216	0.478898736687
0.001681	0.218	0.480079160139
0.001682	0.22	0.481248376621
0.001683	0.22	0.481248376621
0.001684	0.218	0.480079160139
0.001685	0.22	0.481248376621
0.001686	0.212	0.4722880477
0.001687	0.208	0.469825499521
0.001688	0.206	0.468576567916
0.001689	0.208	0.474063286914
0.00169	0.206	0.472825549225
0.001691	0.206	0.472825549225
0.001692	0.208	0.474063286914
0.001693	0.208	0.474063286914
0.001694	0.208	0.474063286914
0.001695	0.208	0.474063286914
0.001696	0.206	0.472825549225
0.001697	0.21	0.475289385533
0.001698	0.21	0.475289385533
0.001699	0.206	0.472825549225
0.0017	0.21	0.475289385533
0.001701	0.206	0.472825549225
0.001702	0.202	0.466042916479
0.001703	0.204	0.467315739089
0.001704	0.204	0.467315739089
0.001705	0.198	0.459125255241
0.001706	0.194	0.456469057002
0.001707	0.198	0.463460893712
0.001708	0.2	0.464758001545
0.001709	0.2	0.464758001545
0.00171	0.196	0.462151490315
0.001711	0.196	0.462151490315
0.001712	0.19	0.440340777126
0.001713	0.19	0.440340777126
0.001714	0.188	0.438925961866
0.001715	0.19	0.440340777126
0.001716	0.188	0.429716185406
0.001717	0.186	0.432901836448
0.001718	0.186	0.432901836448
0.001719	0.184	0.43144408676
0.00172	0.186	0.432901836448
0.001721	0.186	0.432901836448
0.001722	0.182	0.429972092118
0.001723	0.182	0.429972092118
0.001724	0.178	0.426984777246
0.001725	0.178	0.426984777246
0.001726	0.174	0.42393867481
0.001727	0.176	0.425469152818
0.001728	0.176	0.425469152818
0.001729	0.176	0.425469152818
0.00173	0.174	0.42393867481
0.001731	0.178	0.44532684626
0.001732	0.178	0.44532684626
0.001733	0.178	0.44532684626
0.001734	0.176	0.443873855955
0.001735	0.178	0.44532684626
0.001736	0.178	0.44532684626
0.001737	0.178	0.44532684626
0.001738	0.172	0.440926297696
0.001739	0.172	0.440926297696
0.00174	0.172	0.440926297696
0.001741	0.17	0.434856298103
0.001742	0.172	0.43636681817
0.001743	0.172	0.440926297696
0.001744	0.17	0.439431450854
0.001745	0.166	0.43639890009
0.001746	0.164	0.43023714391
0.001747	0.164	0.4255631563
0.001748	0.164	0.4255631563
0.001749	0.168	0.433331282046
0.00175	0.166	0.427134639195
0.001751	0.164	0.4255631563
0.001752	0.162	0.423976414438
0.001753	0.156	0.404554075495
0.001754	0.154	0.402844883299
0.001755	0.156	0.404554075495
0.001756	0.156	0.404554075495
0.001757	0.166	0.431791616408
0.001758	0.168	0.433331282046
0.001759	0.158	0.406246230752
0.00176	0.158	0.401292910478
0.001761	0.164	0.4255631563
0.001762	0.164	0.4255631563
0.001763	0.164	0.4255631563
0.001764	0.162	0.419232632318
0.001765	0.16	0.417612260356
0.001766	0.16	0.417612260356
0.001767	0.162	0.419232632318
0.001768	0.16	0.417612260356
0.001769	0.16	0.417612260356
0.00177	0.156	0.414323545071
0.001771	0.152	0.410969585249
0.001772	0.156	0.419122893672
0.001773	0.16	0.427083130081
0.001774	0.162	0.428667703472
0.001775	0.164	0.434860897299
0.001776	0.158	0.430158110466
0.001777	0.16	0.431740662898
0.001778	0.156	0.42856038081
0.001779	0.156	0.42856038081
0.00178	0.156	0.42856038081
0.001781	0.158	0.434782704348
0.001782	0.158	0.434782704348
0.001783	0.158	0.434782704348
0.001784	0.156	0.43320203139
0.001785	0.154	0.431606302086
0.001786	0.152	0.429995348812
0.001787	0.154	0.431606302086
0.001788	0.152	0.429995348812
0.001789	0.15	0.428368999812
0.00179	0.148	0.426727079056
0.001791	0.146	0.420337959266
0.001792	0.146	0.420337959266
0.001793	0.146	0.420337959266
0.001794	0.146	0.420337959266
0.001795	0.146	0.420337959266
0.001796	0.15	0.423674403286
0.001797	0.15	0.423674403286
0.001798	0.15	0.423674403286
0.001799	0.148	0.412426963231
0.0018	0.148	0.412426963231
0.001801	0.15	0.418927201313
0.001802	0.15	0.418927201313
0.001803	0.152	0.420590061699
0.001804	0.154	0.42694730354
0.001805	0.158	0.434782704348
0.001806	0.158	0.434782704348
0.001807	0.156	0.43320203139
0.001808	0.158	0.434782704348
0.001809	0.16	0.436348484585
0.00181	0.16	0.436348484585
0.001811	0.158	0.434782704348
0.001812	0.16	0.436348484585
0.001813	0.162	0.437899531856
0.001814	0.16	0.431740662898
0.001815	0.158	0.430158110466
0.001816	0.158	0.430158110466
0.001817	0.154	0.42694730354
0.001818	0.154	0.42694730354
0.001819	0.15	0.423674403286
0.00182	0.15	0.423674403286
0.001821	0.15	0.423674403286
0.001822	0.154	0.42694730354
0.001823	0.156	0.42856038081
0.001824	0.156	0.42856038081
0.001825	0.156	0.42856038081
0.001826	0.154	0.42694730354
0.001827	0.152	0.425318704033
0.001828	0.152	0.425318704033
0.001829	0.154	0.42694730354
0.00183	0.152	0.425318704033
0.001831	0.15	0.418927201313
0.001832	0.15	0.418927201313
0.001833	0.15	0.418927201313
0.001834	0.144	0.404059401574
0.001835	0.146	0.405812764708
0.001836	0.146	0.410711577631
0.001837	0.146	0.410711577631
0.001838	0.146	0.410711577631
0.001839	0.148	0.417248127617
0.00184	0.146	0.415552644078
0.001841	0.14	0.410365690574
0.001842	0.146	0.420337959266
0.001843	0.146	0.420337959266
0.001844	0.14	0.415210789841
0.001845	0.14	0.415210789841
0.001846	0.14	0.415210789841
0.001847	0.142	0.416936445996
0.001848	0.144	0.418645434706
0.001849	0.144	0.418645434706
0.00185	0.14	0.415210789841
0.001851	0.14	0.410365690574
0.001852	0.14	0.410365690574
0.001853	0.138	0.408602496321
0.001854	0.142	0.402288453724
0.001855	0.144	0.408979217076
0.001856	0.14	0.40049968789
0.001857	0.138	0.393644509678
0.001858	0.144	0.404059401574
0.001859	0.146	0.405812764708
0.00186	0.148	0.412426963231
0.001861	0.146	0.405812764708
0.001862	0.142	0.402288453724
0.001863	0.138	0.393644509678
0.001864	0.14	0.395474398666
0.001865	0.14	0.395474398666
0.001866	0.138	0.393644509678
0.001867	0.136	0.391795865216
0.001868	0.132	0.388041234922
0.001869	0.132	0.393161544406
0.00187	0.134	0.395024049901
0.001871	0.136	0.396867736154
0.001872	0.134	0.395024049901
0.001873	0.132	0.393161544406
0.001874	0.13	0.39127995093
0.001875	0.132	0.393161544406
0.001876	0.13	0.39127995093
0.001877	0.13	0.39127995093
0.001878	0.132	0.403207142794
0.001879	0.132	0.403207142794
0.00188	0.134	0.405023456111
0.001881	0.132	0.403207142794
0.001882	0.128	0.399519711654
0.001883	0.126	0.397648085623
0.001884	0.128	0.399519711654
0.001885	0.13	0.401372644808
0.001886	0.128	0.399519711654
0.001887	0.128	0.399519711654
0.001888	0.126	0.397648085623
0.001889	0.126	0.397648085623
0.00189	0.126	0.397648085623
0.001891	0.126	0.397648085623
0.001892	0.126	0.397648085623
0.001893	0.124	0.395757501508
0.001894	0.118	0.389969229555
0.001895	0.12	0.391918358845
0.001896	0.12	0.391918358845
0.001897	0.118	0.389969229555
0.001898	0.118	0.389969229555
0.001899	0.116	0.382810658159
0.0019	0.112	0.378755858041
0.001901	0.114	0.380793907514
0.001902	0.114	0.380793907514
0.001903	0.114	0.380793907514
0.001904	0.114	0.380793907514
0.001905	0.114	0.380793907514
0.001906	0.114	0.380793907514
0.001907	0.114	0.380793907514
0.001908	0.106	0.338768357436
0.001909	0.108	0.341080635627
0.00191	0.116	0.36130873225
0.001911	0.114	0.359171268339
0.001912	0.114	0.359171268339
0.001913	0.116	0.36130873225
0.001914	0.116	0.36680239912
0.001915	0.114	0.36469713462
0.001916	0.118	0.368884805868
0.001917	0.118	0.37426728417
0.001918	0.124	0.380294622628
0.001919	0.122	0.378306753839
0.00192	0.128	0.404494746567
0.001921	0.128	0.404494746567
0.001922	0.124	0.395757501508
0.001923	0.124	0.395757501508
0.001924	0.126	0.397648085623
0.001925	0.128	0.399519711654
0.001926	0.128	0.399519711654
0.001927	0.126	0.397648085623
0.001928	0.124	0.395757501508
0.001929	0.126	0.397648085623
0.00193	0.122	0.393847686295
0.001931	0.122	0.393847686295
0.001932	0.118	0.384806444852
0.001933	0.118	0.384806444852
0.001934	0.118	0.384806444852
0.001935	0.12	0.386781592116
0.001936	0.118	0.384806444852
0.001937	0.118	0.384806444852
0.001938	0.122	0.393847686295
0.001939	0.124	0.395757501508
0.00194	0.126	0.397648085623
0.001941	0.124	0.395757501508
0.001942	0.122	0.393847686295
0.001943	0.122	0.393847686295
0.001944	0.126	0.402646246723
0.001945	0.124	0.400779240979
0.001946	0.124	0.400779240979
0.001947	0.124	0.400779240979
0.001948	0.122	0.393847686295
0.001949	0.118	0.389969229555
0.00195	0.118	0.389969229555
0.001951	0.118	0.389969229555
0.001952	0.116	0.388
0.001953	0.114	0.386010362555
0.001954	0.11	0.381968585096
0.001955	0.11	0.381968585096
0.001956	0.114	0.391157257379
0.001957	0.114	0.391157257379
0.001958	0.118	0.395064551687
0.001959	0.122	0.398893469488
0.00196	0.122	0.398893469488
0.001961	0.12	0.396988664826
0.001962	0.118	0.389969229555
0.001963	0.118	0.389969229555
0.001964	0.118	0.389969229555
0.001965	0.118	0.389969229555
0.001966	0.118	0.389969229555
0.001967	0.116	0.388
0.001968	0.118	0.389969229555
0.001969	0.118	0.389969229555
0.00197	0.12	0.391918358845
0.001971	0.118	0.389969229555
0.001972	0.12	0.391918358845
0.001973	0.124	0.395757501508
0.001974	0.126	0.397648085623
0.001975	0.128	0.399519711654
0.001976	0.128	0.399519711654
0.001977	0.126	0.397648085623
0.001978	0.122	0.393847686295
0.001979	0.12	0.386781592116
0.00198	0.122	0.388736414554
0.001981	0.12	0.386781592116
0.001982	0.118	0.379573444804
0.001983	0.118	0.37426728417
0.001984	0.118	0.37426728417
0.001985	0.112	0.362568614196
0.001986	0.112	0.362568614196
0.001987	0.114	0.36469713462
0.001988	0.114	0.36469713462
0.001989	0.114	0.36469713462
0.00199	0.112	0.362568614196
0.001991	0.112	0.362568614196
0.001992	0.11	0.360416425819
0.001993	0.112	0.362568614196
0.001994	0.114	0.36469713462
0.001995	0.114	0.36469713462
0.001996	0.114	0.36469713462
0.001997	0.118	0.368884805868
0.001998	0.116	0.36680239912
[truncated: 8,002 more rows]
